# Supplementary material for: Characterization of two O-methyltransferases involved in the biosynthesis of O-methylated catechins in tea plant
Source: Nat Commun. 2023 Aug 21;14:5075. doi: 10.1038/s41467-023-40868-9 (PMC10442441; doi:10.1038/s41467-023-40868-9)
Supplement: Supplementary file 4 — Supplementary Dataset 1 [file 41467_2023_40868_MOESM4_ESM.xlsx]

## Sheet: Supplementary Data 1
	Supplementary Data 1: Ninety-four up-regulated differentially expressed genes of bulked segregant RNA sequencing (BSR-Seq).
	id	baseMean	baseMean_L	baseMean_H	foldChange(H/L)(H/L)	log2FoldChange	pval	padj	Chromosome	Start Site	End Site	Direction	Length	GO	KEGG	eggNOG	eggNOG_Class	Swissprot	Description
	HD.03G0014560	218.073	121.115	315.031	2.60109	1.37912	3.08289e-06	0.0014125	GWHAZTZ00000015	466453	467034	-	582	-	-	virNOG23792;virNOG20827	S	-	XP_028101475.1 uncharacterized protein LOC114300808 [Camellia sinensis]
	HD.10000076	11.228	5.54562	16.9105	3.04934	1.6085	0.0367388	1	GWHAZTZ00000008	3447945	3448346	-	402	-	-	-	-	-	XP_028055105.1 uncharacterized protein LOC114259292 [Camellia sinensis]
	HD.06000552	11.9879	5.95193	18.0239	3.02824	1.59848	0.0398314	1	GWHAZTZ00000004	8766029	8767372	-	834	GO:0001101	K08900	virNOG03873;COG0465	O	sp|Q8VZG2|HSR4_ARATH Protein HYPER-SENSITIVITY-RELATED 4 OS=Arabidopsis thaliana OX=3702 GN=HSR4 PE=2 SV=1	KAF5952833.1 hypothetical protein HYC85_010777 [Camellia sinensis]
	HD.08G0030720	2.31252	0	4.62505	Inf	Inf	0.0398761	1	GWHAZTZ00000003	9204626	9208213	+	3588	GO:0005575	-	virNOG08091	T	sp|Q9LJF3|BRL3_ARATH Receptor-like protein kinase BRI1-like 3 OS=Arabidopsis thaliana OX=3702 GN=BRL3 PE=1 SV=1	XP_028101687.1 receptor-like protein kinase BRI1-like 3 [Camellia sinensis]
	HD.02G0026890	8.75451	2.82709	14.6819	5.19331	2.37665	0.00977817	0.718121	GWHAZTZ00000003	13982293	13983691	+	1224	-	-	virNOG22658	L	sp|Q9M2U3|ALPL_ARATH Protein ALP1-like OS=Arabidopsis thaliana OX=3702 GN=At3g55350 PE=2 SV=1	KAF5946473.1 hypothetical protein HYC85_016701 [Camellia sinensis]
	HD.06000910	66.6025	38.0517	95.1532	2.50063	1.32229	2.66639e-05	0.00906402	GWHAZTZ00000004	15003718	15009360	-	1272	GO:0003674	K01648	virNOG04515	C	sp|Q9SGY2|ACLA1_ARATH ATP-citrate synthase alpha chain protein 1 OS=Arabidopsis thaliana OX=3702 GN=ACLA-1 PE=1 SV=1	KAF5945194.1 hypothetical protein HYC85_015422 [Camellia sinensis]
	HD.04G0029890	21.5178	12.7505	30.2851	2.37521	1.24805	0.0208813	0.98876	GWHAZTZ00000014	18781428	18783947	+	714	GO:0003674	K03848	virNOG07953	G	sp|Q9FF17|ALG6_ARATH Probable dolichyl pyrophosphate Man9GlcNAc2 alpha-1,3-glucosyltransferase OS=Arabidopsis thaliana OX=3702 GN=At5g38460 PE=2 SV=1	XP_028065155.1 probable dolichyl pyrophosphate Man9GlcNAc2 alpha-1,3-glucosyltransferase [Camellia sinensis]
	HD.10001351	37.2702	19.3689	55.1715	2.84846	1.51018	0.000273998	0.0618727	GWHAZTZ00000008	23438772	23439071	+	300	GO:0003674	K14379	virNOG01778	O	sp|Q9SCX8|PPA17_ARATH Purple acid phosphatase 17 OS=Arabidopsis thaliana OX=3702 GN=PAP17 PE=2 SV=1	XP_028120588.1 purple acid phosphatase 3-like [Camellia sinensis]
	HD.10G0025320	210.387	125.431	295.343	2.35462	1.2355	0.041742	1	GWHAZTZ00000007	24173502	24197602	+	1833	-	-	virNOG19696;virNOG19692	R	-	XP_028095623.1 protein ACCELERATED CELL DEATH 6-like [Camellia sinensis]
	HD.06001772	8.8529	3.16787	14.5379	4.58918	2.19824	0.0213166	0.993268	GWHAZTZ00000004	28384544	28394593	+	576	-	-	-	-	-	THG12064.1 hypothetical protein TEA_017437 [Camellia sinensis var. sinensis]
	HD.06002079	28.824	18.9709	38.6771	2.03875	1.02769	0.0283335	1	GWHAZTZ00000004	32569783	32570349	-	567	-	-	virNOG01416	S	sp|A0A166B1A6|NMCP1_DAUCS Nuclear matrix constituent protein 1 OS=Daucus carota subsp. sativus OX=79200 GN=NMCP1 PE=1 SV=2	KAF5957993.1 hypothetical protein HYC85_005218 [Camellia sinensis]
	HD.05002196	20.9814	5.94237	36.0203	6.06161	2.5997	1.25124e-05	0.00482397	GWHAZTZ00000003	33677872	33678243	+	372	GO:0000287	K06133	virNOG08504	EH	sp|B2RYJ4|ADPPT_RAT L-aminoadipate-semialdehyde dehydrogenase-phosphopantetheinyl transferase OS=Rattus norvegicus OX=10116 GN=Aasdhppt PE=2 SV=1	XP_028081627.1 L-aminoadipate-semialdehyde dehydrogenase-phosphopantetheinyl transferase-like isoform X2 [Camellia sinensis]
	HD.03G0007200	131.102	80.4985	181.705	2.25724	1.17456	2.9542e-07	0.000183126	GWHAZTZ00000004	34391899	34396594	+	1422	GO:0003674	K14431	virNOG07741	K	sp|Q9SX27|PAN_ARATH Transcription factor PERIANTHIA OS=Arabidopsis thaliana OX=3702 GN=PAN PE=1 SV=1	XP_028084522.1 transcription factor TGA2.3-like isoform X4 [Camellia sinensis]
	HD.06002356	14.2173	7.27534	21.1593	2.90836	1.54021	0.0229549	1	GWHAZTZ00000004	37182638	37183072	+	435	-	-	virNOG04143;virNOG20444	R	sp|Q9LYZ4|FBL79_ARATH F-box/LRR-repeat protein At5g02910 OS=Arabidopsis thaliana OX=3702 GN=At5g02910 PE=2 SV=1	KAF5949364.1 hypothetical protein HYC85_011357 [Camellia sinensis]
	HD.03G0007980	20.182	10.5982	29.7658	2.80856	1.48983	0.00916204	0.694601	GWHAZTZ00000004	37186192	37186889	+	453	-	-	-	-	-	KAF5949362.1 hypothetical protein HYC85_011355 [Camellia sinensis]
	HD.06002421	82.3473	40.0598	124.635	3.11122	1.63748	1.79747e-07	0.00011597	GWHAZTZ00000004	37983462	37984716	-	1164	-	-	virNOG08729	S	-	XP_028060530.1 putative uncharacterized protein DDB_G0271606 [Camellia sinensis]
	HD.03G0008190	35.2192	19.8654	50.573	2.54579	1.34811	0.00189014	0.264402	GWHAZTZ00000004	37984961	37985980	+	1020	-	-	virNOG08729	S	-	THG19387.1 hypothetical protein TEA_007046 [Camellia sinensis var. sinensis]
	HD.03G0008550	4.55409	0.97651	8.13168	8.32729	3.05785	0.0349905	1	GWHAZTZ00000004	39153535	39154299	-	765	-	K14595	virNOG28102;virNOG33637	CG	sp|Q8W3P8|AOG_PHAAN Abscisate beta-glucosyltransferase OS=Phaseolus angularis OX=3914 GN=AOG PE=1 SV=1	XP_028122072.1 abscisate beta-glucosyltransferase-like [Camellia sinensis]
	HD.07001337	37.2841	23.6231	50.9451	2.15658	1.10874	0.0165754	0.923543	GWHAZTZ00000005	39598282	39602000	+	909	GO:0003674	K00512	virNOG01057;virNOG00331	Q	sp|O48923|C71DA_SOYBN Cytochrome P450 71D10 OS=Glycine max OX=3847 GN=CYP71D10 PE=2 SV=1	THG01085.1 hypothetical protein TEA_025013 [Camellia sinensis var. sinensis]
	HD.11G0006710	50.6889	32.2738	69.1039	2.14117	1.0984	0.00442013	0.456005	GWHAZTZ00000008	40450093	40457645	-	1305	-	-	virNOG09422	T	sp|Q9M9C5|Y1680_ARATH Probable leucine-rich repeat receptor-like protein kinase At1g68400 OS=Arabidopsis thaliana OX=3702 GN=At1g68400 PE=1 SV=1	KAF5940292.1 hypothetical protein HYC85_021459 [Camellia sinensis]
	HD.03G0009240	13047	8068.46	18025.6	2.23408	1.15968	2.09498e-15	5.51922e-12	GWHAZTZ00000004	42330171	42332336	-	456	GO:0005575	-	virNOG24009;virNOG21720	S	sp|P85524|KIRO_ACTDE Kirola OS=Actinidia deliciosa OX=3627 PE=1 SV=1	XP_028059234.1 kirola-like [Camellia sinensis]
	HD.03G0009570	13.3033	2.62566	23.981	9.13332	3.19114	0.000276832	0.061943	GWHAZTZ00000004	44348612	44349680	+	426	GO:0005575	-	virNOG22620	S	sp|Q9LQU4|PCR2_ARATH Protein PLANT CADMIUM RESISTANCE 2 OS=Arabidopsis thaliana OX=3702 GN=PCR2 PE=1 SV=1	KAF5953496.1 hypothetical protein HYC85_006352 [Camellia sinensis]
	HD.03G0009860	338.698	153.363	524.032	3.41695	1.77271	1.50369e-11	2.97111e-08	GWHAZTZ00000004	45557240	45559286	-	1074	-	-	virNOG02606	S	sp|B2KPR3|LAMT_CATRO Loganic acid O-methyltransferase OS=Catharanthus roseus OX=4058 GN=LAMT PE=1 SV=1	PSR84878.1 S-adenosylmethionine-dependent methyltransferase [Actinidia chinensis var. chinensis]
	HD.06002906	102.989	59.442	146.536	2.46519	1.3017	5.2953e-07	0.000310011	GWHAZTZ00000004	46143778	46149961	-	588	GO:0000322	K01369	virNOG04445	O	sp|P49043|VPE_CITSI Vacuolar-processing enzyme OS=Citrus sinensis OX=2711 PE=2 SV=1	XP_028087520.1 vacuolar-processing enzyme-like isoform X1 [Camellia sinensis]
	HD.03G0009970	140.711	36.7025	244.72	6.66767	2.73718	5.02874e-29	7.94893e-25	GWHAZTZ00000004	46191019	46218204	-	1287	-	-	virNOG02606	S	sp|B2KPR3|LAMT_CATRO Loganic acid O-methyltransferase OS=Catharanthus roseus OX=4058 GN=LAMT PE=1 SV=1	XP_028087519.1 farnesoic acid carboxyl-O-methyltransferase-like [Camellia sinensis]
	HD.03G0009980	677.172	101.539	1252.81	12.3382	3.62506	2.75926e-08	2.42309e-05	GWHAZTZ00000004	46300079	46306591	-	711	GO:0000003	K00588	virNOG16473;COG4122	RQ	sp|Q9C9W3|CAMT1_ARATH Putative caffeoyl-CoA O-methyltransferase At1g67980 OS=Arabidopsis thaliana OX=3702 GN=At1g67980 PE=2 SV=1	KAF5945117.1 hypothetical protein HYC85_015345 [Camellia sinensis]
	HD.06002937	30.4397	2.13877	58.7407	27.4647	4.77951	2.21572e-06	0.00112	GWHAZTZ00000004	46711393	46716830	-	456	-	K00588	virNOG16473;COG4122	QR	sp|P93711|CAMT_POPKI Caffeoyl-CoA O-methyltransferase OS=Populus kitakamiensis OX=34292 PE=2 SV=1	KAF5945117.1 hypothetical protein HYC85_015345 [Camellia sinensis]
	HD.03G0010060	1014.77	157.531	1872.01	11.8834	3.57088	1.28382e-29	4.05866e-25	GWHAZTZ00000004	46794150	46799348	-	729	GO:0000003	K00588	COG4122;virNOG16473	QR	sp|C7AE94|FAOMT_VITVI Flavonoid 3&apos;,5&apos;-methyltransferase OS=Vitis vinifera OX=29760 GN=FAOMT PE=1 SV=1	KAF5945117.1 hypothetical protein HYC85_015345 [Camellia sinensis]
	HD.06002947	9.55697	1.06938	18.0446	16.8738	4.07671	7.77905e-05	0.0225621	GWHAZTZ00000004	46805542	46806036	-	495	-	-	COG2801;virNOG13581	LR	sp|P03360|POL_AVIRE Gag-Pol polyprotein (Fragment) OS=Avian reticuloendotheliosis virus OX=11636 GN=pol PE=1 SV=2	KAF5932660.1 hypothetical protein HYC85_028831 [Camellia sinensis]
	HD.03G0010320	682.042	295.425	1068.66	3.61737	1.85494	8.08193e-17	2.83891e-13	GWHAZTZ00000004	49799702	49804661	-	1014	GO:0003674	K14379	virNOG01778	O	sp|Q8H129|PPA3_ARATH Purple acid phosphatase 3 OS=Arabidopsis thaliana OX=3702 GN=PAP3 PE=2 SV=1	XP_028120588.1 purple acid phosphatase 3-like [Camellia sinensis]
	HD.03G0010340	5.00527	0	10.0105	Inf	Inf	0.000558376	0.111666	GWHAZTZ00000004	49958389	49961420	+	1260	GO:0003674	K01099	virNOG07140	U	sp|Q9SIS4|IP5P9_ARATH Type IV inositol polyphosphate 5-phosphatase 9 OS=Arabidopsis thaliana OX=3702 GN=IP5P9 PE=1 SV=1	XP_028063419.1 type IV inositol polyphosphate 5-phosphatase 9-like isoform X1 [Camellia sinensis]
	HD.06003150	16.2299	8.40688	24.053	2.86111	1.51657	0.0189148	0.965324	GWHAZTZ00000004	50045262	50046149	+	888	-	-	virNOG00415;KOG4658	T	-	KAF5945625.1 hypothetical protein HYC85_015853 [Camellia sinensis]
	HD.06003155	145.786	88.8696	202.702	2.2809	1.1896	8.99454e-08	6.61287e-05	GWHAZTZ00000004	50091409	50095703	+	3333	-	-	virNOG00415;KOG4658;virNOG15761	T	sp|Q60CZ8|R1A10_SOLDE Putative late blight resistance protein homolog R1A-10 OS=Solanum demissum OX=50514 GN=R1A-10 PE=3 SV=1	KAF5945625.1 hypothetical protein HYC85_015853 [Camellia sinensis]
	HD.06003158	20.6277	12.6072	28.6482	2.27237	1.1842	0.0336033	1	GWHAZTZ00000004	50113373	50115668	-	366	-	-	virNOG24614	S	-	KAF5945626.1 hypothetical protein HYC85_015854 [Camellia sinensis]
	HD.03G0010410	9.77638	4.44825	15.1045	3.39561	1.76367	0.0384807	1	GWHAZTZ00000004	50718451	50724702	+	846	-	K08237	NOG123391;virNOG11892	RGC	sp|Q9AR73|HQGT_RAUSE Hydroquinone glucosyltransferase OS=Rauvolfia serpentina OX=4060 GN=AS PE=1 SV=1	KAF5952855.1 hypothetical protein HYC85_010799 [Camellia sinensis]
	HD.06003248	18.0766	3.98323	32.1699	8.07634	3.0137	8.82043e-06	0.00357499	GWHAZTZ00000004	51353307	51355326	-	1242	GO:0008150	K14506	virNOG00888	R	sp|A0A1J6KGJ9|JAR4_NICAT Jasmonoyl--L-amino acid synthetase JAR4 OS=Nicotiana attenuata OX=49451 GN=JAR4 PE=1 SV=1	XP_028081717.1 jasmonoyl--L-amino acid synthetase JAR4-like [Camellia sinensis]
	HD.03G0010560	8.99713	3.58648	14.4078	4.01725	2.00621	0.0307016	1	GWHAZTZ00000004	51681294	51685361	+	1269	GO:0008150	K14506	virNOG00888	R	sp|A0A1J6KGJ9|JAR4_NICAT Jasmonoyl--L-amino acid synthetase JAR4 OS=Nicotiana attenuata OX=49451 GN=JAR4 PE=1 SV=1	XP_028127348.1 jasmonoyl--L-amino acid synthetase JAR4-like [Camellia sinensis]
	HD.03G0010600	323.653	153.47	493.837	3.21782	1.68608	5.28775e-13	1.2859e-09	GWHAZTZ00000004	52275121	52303239	-	2643	GO:0003674	-	virNOG05958	T	sp|Q8GZN1|NPG1_ARATH Protein NPG1 OS=Arabidopsis thaliana OX=3702 GN=NPG1 PE=1 SV=1	XP_028079585.1 LOW QUALITY PROTEIN: protein NPG1-like [Camellia sinensis]
	HD.03G0011070	14.4311	5.15563	23.7066	4.59819	2.20107	0.00659548	0.566602	GWHAZTZ00000004	53779790	53781187	+	573	-	-	virNOG24891	K	-	KAF5945652.1 hypothetical protein HYC85_015880 [Camellia sinensis]
	HD.06003579	137.263	81.0146	193.511	2.38859	1.25616	2.52268e-08	2.27863e-05	GWHAZTZ00000004	56887977	56888547	-	429	-	-	-	-	-	XP_028063950.1 uncharacterized protein LOC114267147 [Camellia sinensis]
	HD.03G0012170	209.935	139.618	280.252	2.00728	1.00524	3.46849e-06	0.00154441	GWHAZTZ00000004	59662886	59665719	+	756	-	-	virNOG16130	S	sp|Q5JMF2|ABIL5_ORYSJ Probable protein ABIL5 OS=Oryza sativa subsp. japonica OX=39947 GN=Os01g0760900 PE=2 SV=1	XP_028120955.1 protein ABIL1-like [Camellia sinensis]
	HD.03G0012440	60.5002	5.61389	115.386	20.5537	4.36133	8.72006e-26	9.18919e-22	GWHAZTZ00000004	61049605	61050090	+	486	GO:0005575	-	virNOG09594	O	sp|P51228|CFXQ_PORPU Protein CfxQ homolog OS=Porphyra purpurea OX=2787 GN=cfxQ PE=3 SV=1	XP_028068708.1 protein CfxQ homolog [Camellia sinensis]
	HD.06004003	99.53	54.138	144.922	2.6769	1.42056	5.08408e-08	4.22969e-05	GWHAZTZ00000004	64404505	64404888	+	384	-	-	virNOG23901;virNOG23235;virNOG23059	S	-	XP_028107487.1 uncharacterized protein LOC114306445 [Camellia sinensis]
	HD.03G0013540	54.6893	33.3808	75.9978	2.2767	1.18694	0.00106709	0.177553	GWHAZTZ00000004	66675346	66676941	-	570	GO:0003674	-	virNOG14818	K	sp|Q9XI33|WIN1_ARATH Ethylene-responsive transcription factor WIN1 OS=Arabidopsis thaliana OX=3702 GN=WIN1 PE=2 SV=1	XP_028102720.1 ethylene-responsive transcription factor WIN1-like isoform X2 [Camellia sinensis]
	HD.06004410	3.75169	0.712923	6.79046	9.52482	3.25169	0.0433005	1	GWHAZTZ00000004	70831933	70832235	+	303	-	-	-	-	-	KAF5945915.1 hypothetical protein HYC85_016143 [Camellia sinensis]
	HD.03G0014620	52.2061	33.9851	70.4271	2.07229	1.05123	0.00251009	0.314603	GWHAZTZ00000004	71359732	71364070	-	1476	-	-	virNOG08917	R	sp|Q4KLQ5|WDR76_XENLA WD repeat-containing protein 76 OS=Xenopus laevis OX=8355 GN=wdr76 PE=2 SV=1	XP_028109399.1 WD repeat-containing protein 76-like [Camellia sinensis]
	HD.06004572	11.0676	2.00561	20.1297	10.0367	3.32721	0.000197432	0.047238	GWHAZTZ00000004	73234737	73238598	+	360	GO:0003674	K01595	virNOG02027	C	sp|P29193|CAPP1_SACHY Phosphoenolpyruvate carboxylase, housekeeping isozyme OS=Saccharum hybrid OX=15819 PE=3 SV=1	XP_028109421.1 phosphoenolpyruvate carboxylase, housekeeping isozyme-like [Camellia sinensis]
	HD.03G0015020	19.6471	9.30893	29.9853	3.22113	1.68757	0.00360434	0.392923	GWHAZTZ00000004	74108535	74110818	-	795	GO:0000502	K03065	virNOG10557	O	sp|P54776|PRS6A_SOLLC 26S proteasome regulatory subunit 6A homolog OS=Solanum lycopersicum OX=4081 GN=TBP1 PE=2 SV=1	XP_028068112.1 26S proteasome regulatory subunit 6A homolog [Camellia sinensis]
	HD.03G0015270	117.181	68.6411	165.721	2.41431	1.27161	1.67445e-07	0.000110284	GWHAZTZ00000004	74936628	74939386	-	849	GO:0005575	-	virNOG03133	S	sp|F4J7A7|PPD7_ARATH PsbP domain-containing protein 7, chloroplastic OS=Arabidopsis thaliana OX=3702 GN=PPD7 PE=2 SV=1	KAF5945973.1 hypothetical protein HYC85_016201 [Camellia sinensis]
	HD.03G0015460	334.13	169.018	499.242	2.95378	1.56256	2.89139e-22	1.82817e-18	GWHAZTZ00000004	75392609	75404926	-	1290	GO:0003674	-	virNOG09489	J	sp|Q9FR37|AMI1_ARATH Amidase 1 OS=Arabidopsis thaliana OX=3702 GN=AMI1 PE=1 SV=1	XP_028098971.1 amidase 1-like isoform X5 [Camellia sinensis]
	HD.12G0019950	8.4969	3.28599	13.7078	4.17159	2.0606	0.0306162	1	GWHAZTZ00000004	77450202	77451642	-	312	GO:0000003	-	virNOG05205	S	sp|Q94BP0|SLK2_ARATH Probable transcriptional regulator SLK2 OS=Arabidopsis thaliana OX=3702 GN=SLK2 PE=1 SV=1	KAF5947652.1 hypothetical protein HYC85_013609 [Camellia sinensis]
	HD.03G0016330	6.35941	1.97762	10.7412	5.43137	2.44132	0.032108	1	GWHAZTZ00000004	78545560	78552330	+	2526	-	K18422	virNOG01765	A	sp|Q8GYD9|SDE3_ARATH Probable RNA helicase SDE3 OS=Arabidopsis thaliana OX=3702 GN=SDE3 PE=1 SV=1	XP_028087656.1 probable RNA helicase SDE3 [Camellia sinensis]
	HD.11G0019300	59.3995	22.7214	96.0777	4.22852	2.08015	9.09513e-07	0.000513452	GWHAZTZ00000004	79716874	79718053	+	1041	-	-	virNOG23000	R	-	XP_028054754.1 uncharacterized protein LOC114258951 [Camellia sinensis]
	HD.03G0017170	23.1719	4.22833	42.1155	9.96033	3.31619	3.25186e-06	0.00146863	GWHAZTZ00000004	84009460	84012540	-	3081	GO:0003674	K01537	virNOG06386	P	sp|Q9LIK7|ACA13_ARATH Putative calcium-transporting ATPase 13, plasma membrane-type OS=Arabidopsis thaliana OX=3702 GN=ACA13 PE=3 SV=1	XP_028080607.1 calcium-transporting ATPase 12, plasma membrane-type-like [Camellia sinensis]
	HD.03G0017430	290.477	127.04	453.914	3.57301	1.83714	5.70107e-10	7.50973e-07	GWHAZTZ00000004	85094709	85096496	+	612	GO:0002376	-	virNOG11661	R	sp|P02877|HEVE_HEVBR Pro-hevein OS=Hevea brasiliensis OX=3981 GN=HEV1 PE=1 SV=2	XP_028107225.1 pathogenesis-related protein PR-4-like [Camellia sinensis]
	HD.12G0017480	65.4257	42.8241	88.0272	2.05555	1.03952	0.00087464	0.159832	GWHAZTZ00000012	87860454	87864965	+	606	GO:0000271	-	virNOG10711;COG1215	GM	sp|Q8VYR4|CSLG2_ARATH Cellulose synthase-like protein G2 OS=Arabidopsis thaliana OX=3702 GN=CSLG2 PE=2 SV=1	XP_028117502.1 cellulose synthase-like protein G2 isoform X2 [Camellia sinensis]
	HD.1204995	16.922	9.2385	24.6054	2.66336	1.41325	0.0243886	1	GWHAZTZ00000010	88602380	88614086	-	375	-	-	virNOG28812	R	sp|Q8GZ92|BRXL4_ARATH Protein Brevis radix-like 4 OS=Arabidopsis thaliana OX=3702 GN=BRXL4 PE=2 SV=1	KAF5939089.1 hypothetical protein HYC85_023348 [Camellia sinensis]
	HD.04005756	31.842	21.1282	42.5558	2.01417	1.01019	0.0417352	1	GWHAZTZ00000002	90756837	90758064	+	531	-	K10746	virNOG00077	L	sp|Q8L6Z7|EXO1_ARATH Exonuclease 1 OS=Arabidopsis thaliana OX=3702 GN=EXO1 PE=2 SV=2	THG11866.1 hypothetical protein TEA_000421 [Camellia sinensis var. sinensis]
	HD.01G0015370	40.0921	26.1833	54.0009	2.06242	1.04434	0.00848763	0.657667	GWHAZTZ00000001	94034561	94035280	-	720	GO:0001101	-	virNOG10158;virNOG17335	K	sp|Q9FJ93|DRE1D_ARATH Dehydration-responsive element-binding protein 1D OS=Arabidopsis thaliana OX=3702 GN=DREB1D PE=2 SV=1	AGN53198.1 CBF-like protein [Camellia sinensis]
	HD.03G0012030	86.2848	56.546	116.024	2.05184	1.03692	0.000191501	0.0465701	GWHAZTZ00000004	94900200	94905730	+	1053	-	-	virNOG03136;virNOG15911	KS	sp|Q8S3D1|BH068_ARATH Transcription factor bHLH68 OS=Arabidopsis thaliana OX=3702 GN=BHLH68 PE=1 SV=2	XP_028054490.1 transcription factor bHLH68-like [Camellia sinensis]
	HD.07005255	20.7954	12.7869	28.804	2.25263	1.17161	0.0387194	1	GWHAZTZ00000005	96011627	96012588	-	783	-	-	virNOG21692;virNOG18780	L	-	XP_028068401.1 protein ALP1-like [Camellia sinensis]
	HD.08G0015680	113.629	74.3685	152.89	2.05584	1.03973	1.93871e-05	0.00704488	GWHAZTZ00000003	102981613	102983983	+	495	-	-	-	-	-	KAA8526438.1 hypothetical protein F0562_008359 [Nyssa sinensis]
	HD.06006717	103.384	66.442	140.327	2.11202	1.07862	1.996e-05	0.00717064	GWHAZTZ00000004	106850854	106869566	+	447	-	-	-	-	-	XP_028122759.1 uncharacterized protein LOC114319891 isoform X1 [Camellia sinensis]
	HD.03G0020450	4.77062	1.0168	8.52444	8.38362	3.06757	0.0283586	1	GWHAZTZ00000004	106946269	106948323	+	1890	-	-	-	-	-	KAF5933945.1 hypothetical protein HYC85_030116 [Camellia sinensis]
	HD.1505801	14.4363	7.56079	21.3118	2.81873	1.49505	0.0344745	1	GWHAZTZ00000013	107571994	107574790	-	1332	GO:0000003	-	virNOG03257	Q	sp|Q84K47|AB2A_ARATH ABC transporter A family member 2 OS=Arabidopsis thaliana OX=3702 GN=ABCA2 PE=2 SV=1	KAF5933667.1 hypothetical protein HYC85_029838 [Camellia sinensis]
	HD.02G0026670	156.21	98.4095	214.011	2.1747	1.12082	0.000108113	0.0297207	GWHAZTZ00000004	111963094	111974217	-	645	-	-	virNOG02991	T	-	KAF5941038.1 hypothetical protein HYC85_022205 [Camellia sinensis]
	HD.10G0010070	61.3893	38.1996	84.579	2.21413	1.14674	0.0244946	1	GWHAZTZ00000007	114067123	114068085	+	963	GO:0005575	-	virNOG00701;virNOG14767	SR	sp|O82161|PHI1_TOBAC Protein PHOSPHATE-INDUCED 1 OS=Nicotiana tabacum OX=4097 GN=PHI-1 PE=2 SV=1	XP_028101296.1 protein EXORDIUM-like [Camellia sinensis]
	HD.10G0010060	32.7256	13.6588	51.7924	3.79188	1.92291	2.58356e-05	0.00887791	GWHAZTZ00000007	114088199	114089161	+	963	GO:0005575	-	virNOG14767;virNOG00701	SR	sp|O82161|PHI1_TOBAC Protein PHOSPHATE-INDUCED 1 OS=Nicotiana tabacum OX=4097 GN=PHI-1 PE=2 SV=1	XP_028101296.1 protein EXORDIUM-like [Camellia sinensis]
	HD.03G0021870	37.6457	23.6124	51.679	2.18864	1.13003	0.00732105	0.604208	GWHAZTZ00000004	117068423	117071392	-	786	GO:0005575	-	virNOG07793	P	sp|Q5PP62|SPX3_ARATH SPX domain-containing protein 3 OS=Arabidopsis thaliana OX=3702 GN=SPX3 PE=2 SV=1	XP_028052444.1 SPX domain-containing protein 3-like [Camellia sinensis]
	HD.1407498	53.8118	27.7684	79.8551	2.87575	1.52394	1.57325e-05	0.00585138	GWHAZTZ00000012	117372783	117373166	+	384	-	-	virNOG23059;virNOG23901;virNOG23235	S	-	XP_028107487.1 uncharacterized protein LOC114306445 [Camellia sinensis]
	HD.10G0009250	57.5892	34.0399	81.1385	2.38363	1.25316	0.0463978	1	GWHAZTZ00000007	117469419	117475206	-	1485	-	K03327	virNOG16018;virNOG09799	SR	sp|Q9FKQ1|DTX27_ARATH Protein DETOXIFICATION 27 OS=Arabidopsis thaliana OX=3702 GN=DTX27 PE=2 SV=1	XP_028103502.1 protein DETOXIFICATION 27-like isoform X5 [Camellia sinensis]
	HD.02G0020560	13.0648	6.60889	19.5206	2.9537	1.56252	0.0391001	1	GWHAZTZ00000005	117734654	117735741	-	870	-	K08235	virNOG07037	R	sp|Q38910|XTH23_ARATH Probable xyloglucan endotransglucosylase/hydrolase protein 23 OS=Arabidopsis thaliana OX=3702 GN=XTH23 PE=2 SV=1	KAF5948062.1 hypothetical protein HYC85_014019 [Camellia sinensis]
	HD.09008084	21.0658	12.3593	29.7723	2.40889	1.26837	0.0199335	0.978762	GWHAZTZ00000007	122969852	122974070	-	306	-	-	virNOG24545	S	-	KAF8404743.1 hypothetical protein HHK36_009632 [Tetracentron sinense]
	HD.09G0015630	2.93134	0	5.86268	Inf	Inf	0.0147746	0.874688	GWHAZTZ00000010	124781657	124782067	+	411	GO:0003674	K14502	virNOG12331	T	sp|Q60EZ2|GSK2_ORYSJ Shaggy-related protein kinase GSK2 OS=Oryza sativa subsp. japonica OX=39947 GN=GSK2 PE=1 SV=1	THG18517.1 hypothetical protein TEA_015215 [Camellia sinensis var. sinensis]
	HD.01G0019570	76.464	50.4938	102.434	2.02865	1.02052	0.00055365	0.111485	GWHAZTZ00000001	130342688	130346048	-	945	GO:0003674	-	virNOG09704	P	sp|Q9FLU5|HIP9_ARATH Heavy metal-associated isoprenylated plant protein 9 OS=Arabidopsis thaliana OX=3702 GN=HIPP09 PE=2 SV=1	XP_028059912.1 heavy metal-associated isoprenylated plant protein 9-like [Camellia sinensis]
	HD.06G0019520	19.8356	8.94355	30.7277	3.43574	1.78062	0.0218958	1	GWHAZTZ00000002	130966251	130967021	-	771	GO:0003674	-	virNOG21587	K	sp|Q9SZ06|EF109_ARATH Ethylene-responsive transcription factor ERF109 OS=Arabidopsis thaliana OX=3702 GN=ERF109 PE=1 SV=1	XP_028060423.1 ethylene-responsive transcription factor ERF109-like [Camellia sinensis]
	HD.1308130	31.0369	19.877	42.1967	2.12289	1.08603	0.0299244	1	GWHAZTZ00000011	132538195	132544934	-	954	GO:0007275	-	virNOG08693	Q	sp|C8VK14|HXNY_EMENI 2-oxoglutarate-Fe(II) type oxidoreductase hxnY OS=Emericella nidulans (strain FGSC A4 / ATCC 38163 / CBS 112.46 / NRRL 194 / M139) OX=227321 GN=hxnY PE=2 SV=1	XP_028113371.1 2-oxoglutarate-Fe(II) type oxidoreductase hxnY-like [Camellia sinensis]
	HD.15G0018710	25.7493	15.9962	35.5024	2.21943	1.15019	0.0208328	0.98876	GWHAZTZ00000013	137157438	137162375	-	660	GO:0005575	-	virNOG16551	U	sp|Q9C9U7|RAA6A_ARATH Ras-related protein RABA6a OS=Arabidopsis thaliana OX=3702 GN=RABA6A PE=2 SV=1	XP_028051514.1 ras-related protein RABA6a-like [Camellia sinensis]
	HD.09G0019050	8.76259	3.73533	13.7898	3.69174	1.8843	0.0393995	1	GWHAZTZ00000010	142906471	142913164	+	543	-	-	virNOG33651;euNOG36816;virNOG20936;virNOG28606	R	-	XP_028082486.1 uncharacterized protein LOC114283816 isoform X1 [Camellia sinensis]
	HD.10G0005200	2.77685	0	5.55371	Inf	Inf	0.0189339	0.965324	GWHAZTZ00000007	156338778	156340121	-	1344	GO:0000902	-	virNOG07831	S	-	XP_028100508.1 protein SCAR2-like isoform X1 [Camellia sinensis]
	HD.04G0008940	8.17095	0.700621	15.6413	22.3249	4.48058	0.000139517	0.0358592	GWHAZTZ00000011	159087584	159088120	-	537	-	-	-	-	-	XP_028105264.1 uncharacterized protein LOC114304299, partial [Camellia sinensis]
	HD.07G0007910	145.338	88.1789	202.497	2.29643	1.19939	0.0119891	0.802188	GWHAZTZ00000006	161509832	161511929	+	834	-	-	virNOG08711	S	-	XP_028095762.1 uncharacterized protein LOC114295655 [Camellia sinensis]
	HD.03010448	17.7544	10.0375	25.4712	2.5376	1.34346	0.024884	1	GWHAZTZ00000015	168918328	168919001	+	312	-	K18881	COG0693;virNOG03155	VR	sp|Q9M8R4|DJ1D_ARATH Protein DJ-1 homolog D OS=Arabidopsis thaliana OX=3702 GN=DJ1D PE=1 SV=1	KAF5933252.1 hypothetical protein HYC85_029423 [Camellia sinensis]
	HD.01G0025180	20.2083	12.4959	27.9208	2.23441	1.15989	0.0346692	1	GWHAZTZ00000001	175153632	175154756	-	1125	-	K00616	virNOG12759	G	sp|Q0RH18|TAL_FRAAA Transaldolase OS=Frankia alni (strain ACN14a) OX=326424 GN=tal PE=3 SV=1	XP_028053462.1 uncharacterized protein LOC114257854 [Camellia sinensis]
	HD.05010699	7.49362	2.62566	12.3616	4.708	2.23511	0.0297808	1	GWHAZTZ00000003	180615986	180618549	+	1377	-	K13691	virNOG01783	CG	sp|Q6VAA6|U74G1_STERE UDP-glycosyltransferase 74G1 OS=Stevia rebaudiana OX=55670 GN=UGT74G1 PE=1 SV=1	XP_028107320.1 UDP-glycosyltransferase 74G1-like [Camellia sinensis]
	HD.01010865	231.845	137.552	326.139	2.37102	1.24551	0.0353461	1	GWHAZTZ00000001	183008877	183012127	+	570	GO:0000151	-	virNOG07026	R	sp|Q9FPW6|POB1_ARATH BTB/POZ domain-containing protein POB1 OS=Arabidopsis thaliana OX=3702 GN=POB1 PE=1 SV=2	XP_028086784.1 BTB/POZ domain-containing protein POB1-like [Camellia sinensis]
	HD.01G0027060	104.787	66.4691	143.105	2.15296	1.10632	0.0472433	1	GWHAZTZ00000001	185360465	185361682	-	684	-	-	virNOG20412	S	-	XP_028094813.1 putative protein TPRXL [Camellia sinensis]
	HD.01G0027550	17.1099	7.0247	27.1952	3.87136	1.95284	0.00233753	0.301014	GWHAZTZ00000001	188031030	188031551	+	522	-	K19476	virNOG08872	Z	-	KAF5960838.1 hypothetical protein HYC85_002047 [Camellia sinensis]
	HD.01011936	33.3165	18.1692	48.4639	2.66737	1.41542	0.0015036	0.23625	GWHAZTZ00000001	199401862	199403514	-	858	-	K13140	virNOG05647	S	sp|Q7TPD0|INT3_MOUSE Integrator complex subunit 3 OS=Mus musculus OX=10090 GN=Ints3 PE=1 SV=2	KAF5930266.1 hypothetical protein HYC85_031139 [Camellia sinensis]
	HD.02012316	27.2278	17.2228	37.2329	2.16184	1.11226	0.0402762	1	GWHAZTZ00000014	204374535	204375737	+	1203	-	-	virNOG20524	R	sp|Q9FLS0|FB253_ARATH F-box protein At5g07610 OS=Arabidopsis thaliana OX=3702 GN=At5g07610 PE=2 SV=1	XP_028119819.1 F-box protein At5g07610-like [Camellia sinensis]
	HD.03G0033250	23.6032	9.84625	37.3601	3.79435	1.92385	0.0263981	1	GWHAZTZ00000004	211843128	211844138	-	1011	GO:0005575	K19998	virNOG05818	U	sp|Q9SL48|SLY1_ARATH SEC1 family transport protein SLY1 OS=Arabidopsis thaliana OX=3702 GN=SLY1 PE=1 SV=1	KAA8535932.1 hypothetical protein F0562_028410 [Nyssa sinensis]
	HD.02013201	48.3817	18.7483	78.0152	4.16119	2.057	6.90057e-08	5.45386e-05	GWHAZTZ00000014	219217524	219226471	+	894	-	K00894	virNOG02566	I	sp|O81024|EKI_ARATH Probable ethanolamine kinase OS=Arabidopsis thaliana OX=3702 GN=EMB1187 PE=2 SV=1	XP_028076887.1 probable ethanolamine kinase isoform X3 [Camellia sinensis]
	HD.03G0005020	56.9984	24.6258	89.371	3.62917	1.85964	8.49368e-08	6.39332e-05	GWHAZTZ00000003	226919470	226929880	-	1206	GO:0000271	K13648	virNOG06657	G	sp|Q9LSG3|GAUT8_ARATH Galacturonosyltransferase 8 OS=Arabidopsis thaliana OX=3702 GN=GAUT8 PE=1 SV=1	THG18145.1 hypothetical protein TEA_027954 [Camellia sinensis var. sinensis]
	HD.01014498	24.1753	15.8966	32.4541	2.04157	1.02968	0.0481908	1	GWHAZTZ00000001	237325359	237326776	+	1014	GO:0003674	-	virNOG17778;virNOG01698	K	sp|Q9LSL1|BH093_ARATH Transcription factor bHLH93 OS=Arabidopsis thaliana OX=3702 GN=BHLH93 PE=1 SV=1	XP_028074818.1 transcription factor bHLH93-like [Camellia sinensis]
