# Supplementary material for: Characterization of two O-methyltransferases involved in the biosynthesis of O-methylated catechins in tea plant
Source: Nat Commun. 2023 Aug 21;14:5075. doi: 10.1038/s41467-023-40868-9 (PMC10442441; doi:10.1038/s41467-023-40868-9)
Supplement: Supplementary file 5 — Supplementary Dataset 2 [file 41467_2023_40868_MOESM5_ESM.xlsx]

## Sheet: Supplementary Data 2
	Supplementary Data 2: The correlation between the transcriptional level of the genes and the level of EGCG3"Me in the 27 tea accessions.
	Gene_ID	R	P
	HD.00000010	-0.0211982	0.851003
	HD.00000020	0.0083482	0.941036
	HD.00000040	-0.0146723	0.896562
	HD.00000050	0.15242	0.174333
	HD.00000080	-0.0886009	0.431538
	HD.00000120	0.0940167	0.403802
	HD.00000130	0.09447	0.401529
	HD.00000140	-0.10382	0.356343
	HD.00000150	-0.051012	0.651077
	HD.00000170	-0.0859031	0.445748
	HD.00000180	-0.138283	0.218273
	HD.00000190	-0.120307	0.284697
	HD.00000200	-0.0799518	0.478002
	HD.00000210	-0.118955	0.290184
	HD.00000220	0.0105072	0.925826
	HD.00000230	-0.132458	0.238481
	HD.00000240	-0.13528	0.228535
	HD.00000250	0.00597128	0.957806
	HD.00000260	-0.152254	0.174809
	HD.00000270	-0.0841434	0.455157
	HD.00000280	-0.0670629	0.55194
	HD.00000290	-0.0233595	0.836013
	HD.00000300	-0.00228543	0.983845
	HD.00000310	-0.143681	0.200658
	HD.00000320	-0.0781797	0.487843
	HD.00000330	-0.0862099	0.444119
	HD.00000340	-0.119857	0.286517
	HD.00000350	-0.0684647	0.54364
	HD.00000360	-0.11161	0.321207
	HD.00000370	-0.12616	0.261742
	HD.00000380	-0.0858594	0.44598
	HD.00000390	-0.0856065	0.447326
	HD.00000400	-0.144591	0.197791
	HD.00000410	-0.0482164	0.66905
	HD.00000420	-0.0516868	0.646767
	HD.00000430	-0.111831	0.320245
	HD.00000440	-0.0580599	0.606656
	HD.00000450	-0.0662882	0.556553
	HD.00000460	-0.128124	0.254328
	HD.00000470	-0.124035	0.269926
	HD.00000480	-0.0399286	0.723404
	HD.00000490	-0.110512	0.326021
	HD.00000500	-0.18963	0.0899685
	HD.00000510	-0.081433	0.46986
	HD.00000520	-0.049424	0.661263
	HD.00000530	-0.139288	0.214915
	HD.00000540	-0.076589	0.496766
	HD.00000550	-0.170823	0.127323
	HD.00000560	-0.0917149	0.41546
	HD.00000570	0.0928079	0.4099
	HD.00000580	-0.00753021	0.946805
	HD.00000590	-0.10538	0.349126
	HD.00000600	-0.0776402	0.490859
	HD.00000610	-0.0570617	0.612866
	HD.00000620	-0.0323578	0.774289
	HD.00000630	-0.0750458	0.505504
	HD.00000640	-0.0640977	0.569697
	HD.00000650	-0.0177189	0.875242
	HD.00000660	-0.0777488	0.490252
	HD.00000670	-0.0518334	0.645833
	HD.00000680	-0.0600268	0.594501
	HD.00000690	-0.0222249	0.843875
	HD.00000700	-0.139935	0.21277
	HD.00000710	-0.212486	0.0568505
	HD.00000720	-0.129644	0.248689
	HD.00000730	-0.112226	0.318528
	HD.00000740	-0.0399648	0.723164
	HD.00000750	0.0414167	0.713534
	HD.00000760	-0.104732	0.352112
	HD.00000770	-0.11202	0.319422
	HD.00000780	-0.179789	0.108259
	HD.00000790	-0.0904415	0.421993
	HD.00000800	-0.0229117	0.839114
	HD.00000810	-0.0434052	0.700418
	HD.00000820	-0.0675134	0.549266
	HD.00000830	-0.144571	0.197853
	HD.00000840	-0.0943211	0.402275
	HD.00000850	-0.0705074	0.531654
	HD.00000860	-0.0745773	0.508172
	HD.00000870	0.15156	0.176807
	HD.00000880	-0.108082	0.336835
	HD.00000890	-0.112679	0.316563
	HD.00000900	-0.0975631	0.386222
	HD.00000910	-0.126454	0.260622
	HD.00000920	-0.078286	0.48725
	HD.00000940	-0.124231	0.269165
	HD.00000950	-0.0870003	0.439937
	HD.00000960	-0.118051	0.293893
	HD.00000970	-0.00708683	0.949933
	HD.00000980	-0.0755171	0.502827
	HD.00000990	-0.114426	0.30907
	HD.00001000	-0.0577017	0.608882
	HD.00001010	-0.02643	0.814819
	HD.00001020	-0.125823	0.263029
	HD.00001030	-0.092665	0.410625
	HD.00001040	0.015478	0.890916
	HD.00001050	-0.053598	0.634625
	HD.00001060	-0.0758495	0.500944
	HD.00001070	-0.0823108	0.46507
	HD.00001080	0.0309993	0.783528
	HD.00001090	-0.125879	0.262816
	HD.00001100	-0.10043	0.372352
	HD.00001110	-0.106395	0.344474
	HD.00001120	-0.137954	0.219382
	HD.00001130	-0.151795	0.176129
	HD.00001140	-0.0593423	0.598719
	HD.00001150	-0.0141538	0.900198
	HD.00001160	-0.054966	0.625993
	HD.00001170	-0.112161	0.31881
	HD.00001180	-0.0601522	0.59373
	HD.00001190	-0.0445961	0.692604
	HD.00001200	-0.150521	0.179825
	HD.00001210	-0.103886	0.356038
	HD.00001220	-0.155558	0.165527
	HD.00001230	-0.141531	0.207547
	HD.00001240	-0.0888198	0.430396
	HD.00001250	-0.105532	0.348426
	HD.00001260	-0.0839647	0.456118
	HD.00001270	-0.0735761	0.513899
	HD.00001280	-0.15746	0.160353
	HD.00001290	0.0539051	0.632684
	HD.00001300	-0.00855602	0.939571
	HD.00001310	-0.0934777	0.406515
	HD.00001320	-0.148188	0.186747
	HD.00001330	-0.0673276	0.550368
	HD.00001340	-0.0807866	0.473404
	HD.00001350	-0.0912316	0.417932
	HD.00001360	-0.154325	0.168948
	HD.00001370	0.00760758	0.946259
	HD.00001380	-0.0233595	0.836013
	HD.00001390	-0.092899	0.409439
	HD.00001400	-0.132708	0.237586
	HD.00001410	-0.112773	0.316157
	HD.00001420	-0.0272766	0.808998
	HD.00001430	-0.129293	0.249985
	HD.00001440	-0.118391	0.292496
	HD.00001450	-0.0431523	0.702081
	HD.00001460	-0.0791116	0.482655
	HD.00001470	-0.0166118	0.88298
	HD.00001480	-0.0464416	0.680559
	HD.00001490	-0.126399	0.260831
	HD.00001500	-0.163559	0.144566
	HD.00001510	-0.0738313	0.512436
	HD.00001520	-0.104941	0.351149
	HD.00001530	-0.0741926	0.510369
	HD.00001540	-0.0992801	0.377877
	HD.00001550	-0.161833	0.14891
	HD.00001560	-0.0889822	0.42955
	HD.00001570	-0.0391658	0.728481
	HD.00001580	-0.0560864	0.618961
	HD.00001590	-0.0623709	0.580159
	HD.00001600	-0.0622553	0.580863
	HD.00001610	-0.0970349	0.38881
	HD.00001620	-0.139613	0.213836
	HD.00001630	0.0107067	0.924422
	HD.00001640	-0.114493	0.308788
	HD.00001650	-0.105544	0.348369
	HD.00001660	-0.136819	0.223234
	HD.00001670	-0.117173	0.297525
	HD.00001690	-0.157639	0.159872
	HD.00001700	-0.0883849	0.432666
	HD.00001710	-0.0379911	0.736323
	HD.00001720	-0.103426	0.358181
	HD.00001730	-0.071227	0.527463
	HD.00001740	0.087751	0.435987
	HD.00001750	-0.148043	0.187184
	HD.00001760	-0.114967	0.306775
	HD.00001770	-0.118734	0.29109
	HD.00001780	-0.0601673	0.593637
	HD.00001790	-0.0689673	0.540678
	HD.00001800	-0.0911316	0.418445
	HD.00001810	-0.165011	0.140986
	HD.00001820	-0.105902	0.346731
	HD.00001830	-0.126283	0.261273
	HD.00001840	-0.119899	0.286345
	HD.00001850	-0.15898	0.156304
	HD.00001860	-0.15303	0.172596
	HD.00001870	-0.129414	0.249536
	HD.00001880	-0.0881428	0.433933
	HD.00001890	-0.147734	0.188115
	HD.00001900	-0.179659	0.108519
	HD.00001910	-0.0884232	0.432466
	HD.00001920	-0.0589126	0.601373
	HD.00001930	-0.0482913	0.668567
	HD.00001950	-0.0377363	0.738027
	HD.00001960	-0.0348595	0.757357
	HD.00001970	-0.0221433	0.844441
	HD.00001980	-0.0448451	0.690974
	HD.00001990	-0.0941414	0.403176
	HD.00002000	-0.12475	0.267155
	HD.00002010	-0.116437	0.300588
	HD.00002020	-0.193162	0.0840337
	HD.00002030	-0.0185525	0.869423
	HD.00002040	-0.07538	0.503605
	HD.00002050	-0.0466561	0.679164
	HD.00002060	-0.0729739	0.51736
	HD.00002070	-0.185463	0.0973907
	HD.00002080	-0.0146786	0.896518
	HD.00002090	-0.0829601	0.461544
	HD.00002100	-0.0424113	0.706963
	HD.00002110	-0.0366029	0.745624
	HD.00002130	0.113829	0.311621
	HD.00002140	-0.170689	0.127627
	HD.00002150	-0.0346074	0.759059
	HD.00002160	-0.118548	0.291848
	HD.00002170	-0.128566	0.25268
	HD.00002180	-0.097133	0.388329
	HD.00002190	-0.110836	0.324595
	HD.00002200	-0.0812752	0.470723
	HD.00002210	-0.128806	0.251786
	HD.00002220	-0.0707816	0.530055
	HD.00002230	-0.0770522	0.494159
	HD.00002240	-0.0833954	0.459188
	HD.00002250	-0.111215	0.322935
	HD.00002260	-0.105228	0.349824
	HD.00002270	-0.191731	0.0863991
	HD.00002280	-0.128869	0.251555
	HD.00002290	-0.0972633	0.38769
	HD.00002300	0.0643997	0.567876
	HD.00002310	-0.0738933	0.512081
	HD.00002320	-0.153918	0.170087
	HD.00002330	-0.103188	0.359297
	HD.00002340	0.0343498	0.760798
	HD.00002350	-0.147952	0.187456
	HD.00002360	-0.0234052	0.835697
	HD.00002370	0.00799199	0.943548
	HD.00002380	-0.119118	0.289518
	HD.00002390	-0.0817622	0.46806
	HD.00002400	-0.0848256	0.451496
	HD.00002410	-0.107264	0.340526
	HD.00002420	-0.00886976	0.93736
	HD.00002430	-0.128216	0.253986
	HD.00002440	-0.108952	0.332938
	HD.00002450	-0.131917	0.240419
	HD.00002470	-0.071026	0.528632
	HD.00002480	-0.125245	0.265245
	HD.00002490	-0.0682697	0.544791
	HD.00002500	0.00324855	0.977038
	HD.00002510	-0.0883849	0.432666
	HD.00002520	-0.126201	0.261586
	HD.00002530	-0.149275	0.183498
	HD.00002540	-0.105078	0.350517
	HD.00002550	-0.124396	0.268523
	HD.00002560	-0.0628954	0.576972
	HD.00002570	0.244674	0.0277068
	HD.00002580	-0.10406	0.355226
	HD.00002590	-0.110029	0.328151
	HD.00002600	-0.078786	0.484464
	HD.00002610	-0.0785365	0.485853
	HD.00002620	-0.0203884	0.856633
	HD.00002630	-0.165305	0.140269
	HD.00002650	-0.135973	0.22614
	HD.00002660	-0.180264	0.107315
	HD.00002670	-0.0233595	0.836013
	HD.00002680	-0.127854	0.255341
	HD.01000006	0.0923012	0.412472
	HD.01000007	0.431653	5.73473e-05
	HD.01000008	0.503797	1.63095e-06
	HD.01000027	-0.0120391	0.915049
	HD.01000044	0.0463961	0.680855
	HD.01000097	0.163238	0.145366
	HD.01000130	-0.0245776	0.82759
	HD.01000131	-0.0293152	0.795024
	HD.01000135	0.215062	0.0538429
	HD.01000136	0.0852635	0.449155
	HD.01000150	0.149688	0.182277
	HD.01000151	0.298555	0.00678392
	HD.01000219	0.10145	0.367487
	HD.01000231	0.443509	3.37148e-05
	HD.01000366	-0.291102	0.00837522
	HD.01000368	0.0288956	0.797895
	HD.01000383	-0.0886094	0.431493
	HD.01000388	-0.115242	0.305612
	HD.01000416	0.0283497	0.801635
	HD.01000422	0.252508	0.0229517
	HD.01000437	0.0760858	0.499607
	HD.01000478	0.141002	0.20927
	HD.01000479	-0.0446579	0.6922
	HD.01000480	0.228372	0.0403077
	HD.01000481	-0.0109667	0.922592
	HD.01000495	0.156798	0.162139
	HD.01000500	0.240392	0.0306404
	HD.01000504	0.495694	2.53569e-06
	HD.01000512	0.0589818	0.600946
	HD.01000513	-0.197273	0.0775209
	HD.01000532	-0.214592	0.0543819
	HD.01000544	0.120825	0.282614
	HD.01000561	-0.265218	0.0167167
	HD.01000574	-0.149977	0.181423
	HD.01000586	-0.062138	0.581577
	HD.01000587	-0.000606113	0.995715
	HD.01000588	-0.0103105	0.927211
	HD.01000589	-0.167167	0.135795
	HD.01000598	0.172425	0.123741
	HD.01000605	-0.157974	0.158974
	HD.01000608	-0.210561	0.059186
	HD.01000631	-0.293922	0.00773818
	HD.01000632	-0.0861172	0.444611
	HD.01000639	0.282606	0.0105804
	HD.01000669	-0.29647	0.00719965
	HD.01000676	0.0144676	0.897998
	HD.01000708	-0.0588455	0.601788
	HD.01000754	0.120385	0.284385
	HD.01000791	-0.183887	0.100321
	HD.01000796	0.215662	0.0531613
	HD.01000798	-0.0931293	0.408273
	HD.01000822	0.126674	0.259786
	HD.01000859	0.215525	0.0533165
	HD.01000881	-0.167311	0.135453
	HD.01000882	-0.187497	0.0937095
	HD.01000911	0.0196917	0.861482
	HD.01000915	0.0184262	0.870304
	HD.01000962	-0.139468	0.214317
	HD.01001006	0.38293	0.000418234
	HD.01001008	-0.193291	0.0838224
	HD.01001056	0.410853	0.000139031
	HD.01001060	0.0565331	0.616166
	HD.01001071	0.364183	0.000830977
	HD.01001086	-0.216526	0.0521924
	HD.01001089	0.31738	0.00388855
	HD.01001111	0.0297695	0.791919
	HD.01001120	0.221227	0.0471708
	HD.01001182	-0.344035	0.00166214
	HD.01001190	-0.136978	0.222692
	HD.01001191	-0.0884787	0.432176
	HD.01001193	-0.0700887	0.5341
	HD.01001205	-0.263678	0.0173844
	HD.01001207	-0.00382356	0.972975
	HD.01001208	0.132779	0.237333
	HD.01001209	0.149047	0.184177
	HD.01001220	-0.157851	0.159303
	HD.01001223	-0.0881574	0.433856
	HD.01001238	-0.202093	0.0704066
	HD.01001382	-0.220209	0.0482233
	HD.01001387	-0.180203	0.107435
	HD.01001388	-0.108483	0.335036
	HD.01001405	0.218501	0.0500314
	HD.01001406	0.129876	0.247838
	HD.01001413	-0.0886009	0.431538
	HD.01001430	-0.161167	0.150611
	HD.01001477	-0.303103	0.00594952
	HD.01001496	0.129483	0.249285
	HD.01001498	-0.17914	0.109561
	HD.01001503	0.0642151	0.568989
	HD.01001518	-0.369263	0.000692703
	HD.01001537	-0.0302272	0.788794
	HD.01001539	-0.236026	0.033898
	HD.01001548	-0.0888198	0.430396
	HD.01001552	-0.207628	0.0628951
	HD.01001555	0.252009	0.0232322
	HD.01001579	0.0887317	0.430856
	HD.01001592	0.567696	3.2623e-08
	HD.01001603	-0.163583	0.144506
	HD.01001604	0.336037	0.00216189
	HD.01001611	0.0486135	0.666486
	HD.01001625	0.37299	0.000604959
	HD.01001633	0.0355366	0.752793
	HD.01001639	-0.0153664	0.891698
	HD.01001647	-0.0300429	0.790051
	HD.01001672	-0.0947981	0.399889
	HD.01001688	-0.409716	0.00014569
	HD.01001689	0.0749071	0.506293
	HD.01001694	0.0805645	0.474625
	HD.01001695	0.158937	0.156416
	HD.01001698	0.154895	0.167359
	HD.01001713	-0.246422	0.0265793
	HD.01001730	-0.253394	0.0224605
	HD.01001741	-0.0958129	0.39484
	HD.01001761	-0.125323	0.264945
	HD.01001841	0.0624774	0.579512
	HD.01001852	-0.0813721	0.470193
	HD.01001871	0.137606	0.220559
	HD.01001891	-0.072789	0.518424
	HD.01001905	-0.046	0.683434
	HD.01001910	-0.168176	0.133414
	HD.01001914	0.339071	0.00195827
	HD.01001949	-0.190221	0.0889526
	HD.01001976	0.0947983	0.399887
	HD.01001979	-0.00847789	0.940122
	HD.01001991	0.170854	0.127252
	HD.01002021	-0.0749875	0.505836
	HD.01002031	-0.0526585	0.640582
	HD.01002046	-0.0792811	0.481714
	HD.01002054	-0.0943899	0.40193
	HD.01002056	-0.10003	0.374265
	HD.01002088	0.162994	0.145976
	HD.01002108	0.0771346	0.493696
	HD.01002141	-0.136317	0.224956
	HD.01002142	0.152408	0.174368
	HD.01002156	-0.0658707	0.559047
	HD.01002162	-0.0446976	0.69194
	HD.01002182	-0.069533	0.537355
	HD.01002184	-0.0809083	0.472736
	HD.01002198	0.118838	0.290663
	HD.01002216	0.070603	0.531097
	HD.01002229	0.534666	2.72528e-07
	HD.01002270	0.151159	0.177968
	HD.01002275	-0.125833	0.26299
	HD.01002293	0.0355086	0.752982
	HD.01002364	0.243599	0.0284202
	HD.01002370	0.180036	0.107766
	HD.01002391	-0.0748944	0.506366
	HD.01002396	0.51412	9.14293e-07
	HD.01002399	-0.108124	0.336649
	HD.01002401	-0.35871	0.00100768
	HD.01002402	0.0396136	0.725499
	HD.01002403	0.226025	0.0424635
	HD.01002405	-0.0595575	0.597391
	HD.01002408	-0.453131	2.15871e-05
	HD.01002448	-0.183166	0.101682
	HD.01002473	0.0144676	0.897998
	HD.01002531	0.0968277	0.389829
	HD.01002537	-0.0278511	0.805054
	HD.01002694	0.11517	0.305916
	HD.01002712	-0.356636	0.0010831
	HD.01002716	-0.0806042	0.474407
	HD.01002718	0.0606176	0.590871
	HD.01002726	0.117093	0.297857
	HD.01002748	-0.40886	0.000150896
	HD.01002759	0.0861391	0.444495
	HD.01002773	0.332226	0.00244455
	HD.01002781	0.20013	0.0732382
	HD.01002792	-0.377284	0.000516536
	HD.01002842	-0.0623296	0.58041
	HD.01002855	-0.120127	0.285423
	HD.01002873	0.09316	0.408118
	HD.01002883	0.0290124	0.797096
	HD.01002884	-0.0309881	0.783605
	HD.01002910	0.260116	0.0190181
	HD.01002920	0.00990891	0.930039
	HD.01002946	-0.159388	0.15523
	HD.01002977	0.120825	0.282614
	HD.01003013	-0.0646792	0.566193
	HD.01003070	0.144576	0.197836
	HD.01003081	0.374357	0.000575416
	HD.01003101	-0.100693	0.371094
	HD.01003113	-0.15216	0.175077
	HD.01003115	0.324634	0.00310828
	HD.01003119	-0.0683386	0.544384
	HD.01003128	-0.126324	0.261117
	HD.01003151	-0.0888198	0.430396
	HD.01003157	-0.181485	0.104916
	HD.01003166	-0.177023	0.113887
	HD.01003188	0.204526	0.0670211
	HD.01003189	-0.318463	0.00376197
	HD.01003197	0.180865	0.106129
	HD.01003200	-0.0104067	0.926534
	HD.01003208	-0.00246036	0.982608
	HD.01003263	-0.0421906	0.708419
	HD.01003268	0.207451	0.0631246
	HD.01003295	-0.357275	0.00105933
	HD.01003310	0.148777	0.184982
	HD.01003339	0.0945675	0.401041
	HD.01003346	0.0665803	0.554812
	HD.01003366	-0.0749954	0.505791
	HD.01003367	0.102975	0.360294
	HD.01003396	-0.230747	0.0382188
	HD.01003455	-0.0887032	0.431004
	HD.01003490	-0.0595824	0.597238
	HD.01003519	-0.147275	0.189505
	HD.01003546	0.2983	0.00683349
	HD.01003553	-0.302958	0.00597466
	HD.01003564	0.395539	0.000257423
	HD.01003576	-0.138932	0.216102
	HD.01003619	0.102969	0.360324
	HD.01003633	0.312542	0.00450156
	HD.01003645	-0.0076866	0.945702
	HD.01003652	0.120393	0.28435
	HD.01003653	-0.0644233	0.567734
	HD.01003658	0.334009	0.0023084
	HD.01003659	0.135652	0.227247
	HD.01003680	0.136354	0.224828
	HD.01003681	0.129562	0.248993
	HD.01003713	-0.148868	0.18471
	HD.01003714	-0.11302	0.315092
	HD.01003737	0.0265194	0.814204
	HD.01003738	-0.0843767	0.453903
	HD.01003760	0.0719099	0.523502
	HD.01003789	-0.187796	0.093178
	HD.01003798	0.118397	0.292468
	HD.01003807	0.265046	0.01679
	HD.01003809	-0.120417	0.284256
	HD.01003828	0.251199	0.0236938
	HD.01003831	0.33546	0.00220268
	HD.01003844	0.101237	0.368502
	HD.01003940	-0.187889	0.0930139
	HD.01003957	-0.117062	0.297982
	HD.01003958	-0.0696348	0.536758
	HD.01003961	0.160663	0.151909
	HD.01003965	-0.212064	0.0573564
	HD.01004047	-0.077349	0.492492
	HD.01004049	0.115488	0.304572
	HD.01004054	0.681835	2.42848e-12
	HD.01004078	0.0654395	0.561629
	HD.01004087	0.406341	0.000167221
	HD.01004093	0.108612	0.33446
	HD.01004147	-0.136172	0.225454
	HD.01004158	-0.086793	0.441032
	HD.01004316	-0.111074	0.32355
	HD.01004324	-0.0813926	0.470081
	HD.01004325	0.0598863	0.595366
	HD.01004326	-0.360738	0.000938558
	HD.01004337	0.205625	0.0655348
	HD.01004370	-0.0622418	0.580945
	HD.01004380	-0.117279	0.297084
	HD.01004381	-0.00638618	0.954877
	HD.01004459	0.0930013	0.408921
	HD.01004485	0.0666352	0.554485
	HD.01004538	-0.348871	0.00141312
	HD.01004540	0.405058	0.000176149
	HD.01004560	0.203959	0.0677971
	HD.01004626	0.0772647	0.492965
	HD.01004629	-0.118555	0.29182
	HD.01004631	-0.118444	0.292276
	HD.01004642	-0.157142	0.16121
	HD.01004663	0.165592	0.139573
	HD.01004704	0.0414727	0.713164
	HD.01004707	0.060981	0.588644
	HD.01004831	-0.0337643	0.764757
	HD.01004899	0.0423567	0.707323
	HD.01004914	-0.159694	0.154428
	HD.01004915	-0.226711	0.041824
	HD.01004940	-0.257215	0.0204435
	HD.01004949	-0.187474	0.0937507
	HD.01004951	-0.121846	0.278537
	HD.01004955	-0.248389	0.025357
	HD.01004958	-0.130944	0.243938
	HD.01005004	0.137864	0.219688
	HD.01005013	-0.469042	1.00221e-05
	HD.01005024	0.141636	0.207206
	HD.01005028	0.228365	0.0403137
	HD.01005084	-0.118606	0.291612
	HD.01005088	0.355019	0.00114538
	HD.01005093	-0.160236	0.153015
	HD.01005127	-0.204603	0.066915
	HD.01005137	0.0914283	0.416925
	HD.01005139	-0.194216	0.0823238
	HD.01005148	0.0114987	0.91885
	HD.01005149	-0.0278774	0.804873
	HD.01005165	0.182712	0.102548
	HD.01005196	-0.0319532	0.777038
	HD.01005236	0.0524981	0.641602
	HD.01005283	0.146861	0.190768
	HD.01005389	0.0852489	0.449233
	HD.01005391	-0.231831	0.0372957
	HD.01005423	0.0655764	0.560809
	HD.01005504	0.0228269	0.839701
	HD.01005506	-0.00291718	0.97938
	HD.01005590	0.0105123	0.92579
	HD.01005605	-0.126115	0.261915
	HD.01005610	-0.215036	0.053872
	HD.01005615	-0.353338	0.00121361
	HD.01005633	0.237221	0.0329785
	HD.01005651	-0.167868	0.134138
	HD.01005656	-0.107392	0.33995
	HD.01005668	-0.0339589	0.76344
	HD.01005711	-0.11854	0.291882
	HD.01005741	-0.143519	0.20117
	HD.01005763	0.0144558	0.89808
	HD.01005838	0.160064	0.153462
	HD.01005844	0.0342244	0.761646
	HD.01005859	0.273542	0.013476
	HD.01005867	-0.120508	0.28389
	HD.01005891	-0.0888198	0.430396
	HD.01005933	0.150056	0.181189
	HD.01005960	0.0908834	0.419719
	HD.01006007	0.00743203	0.947498
	HD.01006086	-0.0888198	0.430396
	HD.01006140	0.00533087	0.962328
	HD.01006165	-0.198135	0.0762088
	HD.01006199	-0.0381652	0.735158
	HD.01006204	-0.0696348	0.536758
	HD.01006219	0.317871	0.00383064
	HD.01006224	-0.216047	0.0527275
	HD.01006289	0.159292	0.155481
	HD.01006315	-0.330866	0.00255317
	HD.01006382	0.201684	0.0709895
	HD.01006483	0.265413	0.0166336
	HD.01006531	-0.0888198	0.430396
	HD.01006537	-0.0780847	0.488373
	HD.01006678	-0.0888198	0.430396
	HD.01006708	0.561093	5.08014e-08
	HD.01006713	0.0798292	0.47868
	HD.01006716	-0.032862	0.770868
	HD.01006719	0.184773	0.0986649
	HD.01006759	-0.126247	0.261412
	HD.01006803	-0.0299401	0.790754
	HD.01006807	-0.206044	0.0649748
	HD.01006824	0.190006	0.0893203
	HD.01006856	0.000468937	0.996685
	HD.01006892	-0.233431	0.0359678
	HD.01006909	-0.0245687	0.827652
	HD.01006939	0.258423	0.0198392
	HD.01006980	-0.125037	0.266048
	HD.01007010	0.0966119	0.390891
	HD.01007011	-0.0109056	0.923022
	HD.01007015	-0.070558	0.531359
	HD.01007032	0.264555	0.0170015
	HD.01007037	-0.136684	0.223696
	HD.01007059	-0.0884929	0.432102
	HD.01007072	0.126613	0.260021
	HD.01007105	0.218366	0.0501768
	HD.01007110	-0.168226	0.133298
	HD.01007127	-0.0883849	0.432666
	HD.01007129	-0.11302	0.315092
	HD.01007148	-0.10123	0.368536
	HD.01007175	-0.0888198	0.430396
	HD.01007202	0.100546	0.371798
	HD.01007240	-0.0318356	0.777837
	HD.01007245	-0.0584618	0.604164
	HD.01007311	-0.0498502	0.658523
	HD.01007350	-0.00234138	0.983449
	HD.01007413	0.178083	0.111705
	HD.01007416	0.0199319	0.85981
	HD.01007431	-0.16288	0.146265
	HD.01007450	-0.0657644	0.559683
	HD.01007453	-0.0311867	0.782252
	HD.01007530	-0.214689	0.0542694
	HD.01007554	-0.030379	0.787758
	HD.01007567	-0.141118	0.208892
	HD.01007596	-0.268835	0.0152341
	HD.01007610	-0.0617491	0.583948
	HD.01007614	0.045274	0.688171
	HD.01007619	0.0357411	0.751417
	HD.01007624	0.0762126	0.49889
	HD.01007660	-0.0864376	0.442912
	HD.01007680	0.149641	0.182415
	HD.01007681	0.0184107	0.870412
	HD.01007686	-0.00246036	0.982608
	HD.01007695	0.124243	0.269119
	HD.01007704	-0.0301657	0.789213
	HD.01007726	-0.0542099	0.630758
	HD.01007766	0.207718	0.0627792
	HD.01007773	0.225773	0.0427012
	HD.01007801	-0.0886293	0.43139
	HD.01007819	-0.125757	0.263282
	HD.01007830	-0.018229	0.871681
	HD.01007865	-0.142476	0.204497
	HD.01007879	0.0920013	0.413999
	HD.01007908	-0.045116	0.689203
	HD.01007911	-0.119268	0.288907
	HD.01007914	0.033911	0.763764
	HD.01007940	0.00346554	0.975505
	HD.01007941	0.370007	0.000674316
	HD.01007958	-0.0542799	0.630317
	HD.01007959	0.203169	0.0688927
	HD.01007999	-0.107999	0.337207
	HD.01008012	0.099997	0.374425
	HD.01008014	0.0485657	0.666794
	HD.01008017	-0.0880494	0.434422
	HD.01008048	-0.227161	0.0414081
	HD.01008051	0.228365	0.0403137
	HD.01008060	-0.290665	0.0084779
	HD.01008061	-0.388058	0.000344126
	HD.01008098	0.307225	0.00527304
	HD.01008125	-0.243068	0.0287779
	HD.01008170	0.102361	0.363179
	HD.01008174	-0.0681546	0.545471
	HD.01008186	0.145558	0.194777
	HD.01008200	-0.267094	0.015933
	HD.01008202	0.00191636	0.986453
	HD.01008208	0.584495	1.01069e-08
	HD.01008236	-0.099304	0.377762
	HD.01008261	-0.18634	0.0957889
	HD.01008285	-0.25139	0.0235843
	HD.01008287	-0.350427	0.00134048
	HD.01008294	0.311776	0.0046062
	HD.01008332	0.211793	0.0576825
	HD.01008361	0.0043456	0.969287
	HD.01008393	0.021533	0.848677
	HD.01008421	0.0913869	0.417137
	HD.01008434	-0.0416268	0.712144
	HD.01008464	-0.188947	0.0911533
	HD.01008479	0.235109	0.0346173
	HD.01008491	-0.203673	0.0681925
	HD.01008522	0.19513	0.0808643
	HD.01008533	0.0764371	0.497623
	HD.01008540	-0.126105	0.261953
	HD.01008556	-0.172171	0.124303
	HD.01008563	-0.291821	0.00820845
	HD.01008579	-0.24921	0.0248611
	HD.01008596	-0.106641	0.343355
	HD.01008599	-0.0884616	0.432265
	HD.01008600	-0.190407	0.0886356
	HD.01008627	-0.0800328	0.477555
	HD.01008632	0.139565	0.213995
	HD.01008650	-0.0888198	0.430396
	HD.01008673	-0.0954565	0.396608
	HD.01008693	0.0230364	0.83825
	HD.01008714	-0.154803	0.167617
	HD.01008719	-0.0601095	0.593992
	HD.01008733	0.239285	0.0314408
	HD.01008772	-0.0783742	0.486757
	HD.01008869	0.0366098	0.745578
	HD.01008894	-0.008851	0.937492
	HD.01008899	0.291659	0.00824592
	HD.01008915	-0.0779893	0.488906
	HD.01008928	-0.11302	0.315092
	HD.01008950	0.0475594	0.673302
	HD.01008981	-0.131785	0.240896
	HD.01009001	-0.0874726	0.43745
	HD.01009013	-0.214969	0.053949
	HD.01009019	0.0922119	0.412926
	HD.01009022	-0.158618	0.157261
	HD.01009025	-0.172786	0.122945
	HD.01009036	0.112163	0.3188
	HD.01009040	-0.158522	0.157516
	HD.01009043	-0.0886293	0.43139
	HD.01009060	-0.0498379	0.658602
	HD.01009098	-0.140339	0.21144
	HD.01009109	0.249413	0.0247396
	HD.01009116	-0.140674	0.210342
	HD.01009140	0.17049	0.128077
	HD.01009181	-0.160934	0.151212
	HD.01009182	-0.162512	0.147189
	HD.01009212	-0.169236	0.13095
	HD.01009213	0.165773	0.139135
	HD.01009221	0.272389	0.0138894
	HD.01009234	-0.125423	0.264561
	HD.01009243	-0.0886066	0.431508
	HD.01009248	0.164535	0.142153
	HD.01009255	-0.267531	0.0157548
	HD.01009276	-0.222883	0.0455
	HD.01009347	-0.208821	0.0613642
	HD.01009348	-0.305196	0.00559696
	HD.01009351	0.301869	0.00616644
	HD.01009355	0.246584	0.0264763
	HD.01009364	0.02435	0.829162
	HD.01009371	0.0852635	0.449155
	HD.01009433	-0.142594	0.20412
	HD.01009439	-0.129326	0.249862
	HD.01009460	-0.0888198	0.430396
	HD.01009482	-0.190612	0.0882864
	HD.01009627	-0.130795	0.244476
	HD.01009649	-0.0136848	0.903489
	HD.01009661	-0.0177065	0.875328
	HD.01009666	-0.126397	0.260841
	HD.01009692	0.0297695	0.791919
	HD.01009716	-0.125815	0.263059
	HD.01009720	0.040407	0.720226
	HD.01009765	-0.0841762	0.45498
	HD.01009776	-0.0884502	0.432325
	HD.01009809	-0.11097	0.324005
	HD.01009839	0.281145	0.0110067
	HD.01009864	-0.0888198	0.430396
	HD.01009920	-0.239949	0.0309585
	HD.01009944	0.0785943	0.485531
	HD.01009947	0.15757	0.160057
	HD.01009961	0.00515023	0.963604
	HD.01009963	-0.272344	0.0139059
	HD.01009965	0.490441	3.3552e-06
	HD.01009966	0.168548	0.132547
	HD.01009967	0.214023	0.0550399
	HD.01009986	0.240768	0.0303729
	HD.01009995	0.138659	0.217014
	HD.01010000	-0.138489	0.217583
	HD.01010013	0.151327	0.177481
	HD.01010144	0.27329	0.0135656
	HD.01010204	0.0661567	0.557338
	HD.01010205	0.141993	0.206053
	HD.01010206	-0.0970481	0.388746
	HD.01010221	-0.147604	0.188509
	HD.01010222	-0.164257	0.142836
	HD.01010223	0.0267601	0.812548
	HD.01010226	-0.456228	1.86476e-05
	HD.01010227	0.0236856	0.833756
	HD.01010260	0.182453	0.103044
	HD.01010292	-0.291723	0.00823116
	HD.01010341	0.120825	0.282614
	HD.01010365	0.244427	0.0278691
	HD.01010376	-0.0818386	0.467643
	HD.01010386	-0.0865972	0.442068
	HD.01010390	0.160707	0.151797
	HD.01010393	-0.0328525	0.770932
	HD.01010397	-0.125046	0.266013
	HD.01010412	-0.0683061	0.544576
	HD.01010424	-0.0564634	0.616602
	HD.01010426	-0.0887004	0.431019
	HD.01010446	-0.115702	0.30367
	HD.01010482	0.0815185	0.469392
	HD.01010491	-0.137341	0.221458
	HD.01010492	-0.078162	0.487941
	HD.01010493	-0.0854572	0.448122
	HD.01010502	0.0250039	0.824647
	HD.01010506	0.0758126	0.501152
	HD.01010509	0.0261607	0.816672
	HD.01010512	0.362155	0.000892859
	HD.01010540	-0.019422	0.863361
	HD.01010544	-0.191733	0.0863957
	HD.01010545	0.164292	0.142749
	HD.01010548	0.0114982	0.918853
	HD.01010578	-0.126854	0.259107
	HD.01010601	-0.265474	0.0166075
	HD.01010604	0.0514611	0.648207
	HD.01010607	-0.0972821	0.387598
	HD.01010612	-0.102585	0.362127
	HD.01010613	0.0223751	0.842833
	HD.01010617	0.0867644	0.441183
	HD.01010623	-0.0984223	0.382032
	HD.01010639	-0.37869	0.000490259
	HD.01010656	-0.10463	0.352585
	HD.01010703	-0.137248	0.221773
	HD.01010707	-0.192264	0.0855124
	HD.01010712	-0.0888198	0.430396
	HD.01010715	-0.34941	0.00138757
	HD.01010723	0.0952889	0.397442
	HD.01010772	0.137128	0.222182
	HD.01010794	0.345192	0.00159918
	HD.01010795	0.288885	0.0089077
	HD.01010809	0.228407	0.0402756
	HD.01010813	0.195483	0.0803057
	HD.01010820	0.263747	0.017354
	HD.01010865	0.022522	0.841815
	HD.01010880	0.089901	0.424783
	HD.01010884	-0.0890467	0.429215
	HD.01010893	0.445618	3.06117e-05
	HD.01010896	-0.0884787	0.432176
	HD.01010904	-0.122835	0.274624
	HD.01010909	-0.0583779	0.604684
	HD.01010928	-0.433167	5.36442e-05
	HD.01010937	0.0106818	0.924597
	HD.01010958	0.173593	0.121179
	HD.01010973	-0.0696348	0.536758
	HD.01011033	-0.126047	0.262172
	HD.01011036	0.179404	0.109029
	HD.01011041	0.129254	0.25013
	HD.01011042	-0.0888198	0.430396
	HD.01011051	-0.0798417	0.478611
	HD.01011090	0.355429	0.00112928
	HD.01011105	-0.178099	0.111672
	HD.01011123	0.117858	0.294688
	HD.01011125	-0.0779893	0.488906
	HD.01011130	-0.0122189	0.913786
	HD.01011148	0.269161	0.0151063
	HD.01011161	-0.0887032	0.431004
	HD.01011162	0.346592	0.00152591
	HD.01011164	0.117669	0.295468
	HD.01011165	0.186175	0.0960897
	HD.01011202	0.0860411	0.445015
	HD.01011230	-0.0282425	0.80237
	HD.01011245	-0.0586688	0.602882
	HD.01011246	0.11305	0.314963
	HD.01011249	0.0819706	0.466923
	HD.01011295	-0.117449	0.296378
	HD.01011301	-0.0599602	0.594911
	HD.01011308	-0.08849	0.432117
	HD.01011325	0.0450025	0.689945
	HD.01011333	0.0840968	0.455407
	HD.01011364	-0.196652	0.0784781
	HD.01011385	-0.204393	0.0672017
	HD.01011411	-0.11522	0.305703
	HD.01011424	-0.179961	0.107916
	HD.01011445	-0.0363458	0.747351
	HD.01011447	0.190629	0.0882571
	HD.01011469	0.265413	0.0166336
	HD.01011471	0.324504	0.00312091
	HD.01011482	0.0141947	0.899912
	HD.01011512	-0.0159637	0.887515
	HD.01011515	0.385207	0.000383681
	HD.01011522	0.0861391	0.444495
	HD.01011523	0.0667692	0.553687
	HD.01011532	0.0152529	0.892493
	HD.01011541	-0.0243989	0.828824
	HD.01011607	0.175665	0.116732
	HD.01011608	-0.00327057	0.976882
	HD.01011654	-0.0647457	0.565793
	HD.01011691	0.0323338	0.774452
	HD.01011694	-0.172645	0.123256
	HD.01011717	-0.202135	0.0703472
	HD.01011729	-0.129627	0.248753
	HD.01011730	-0.21404	0.05502
	HD.01011733	-0.417078	0.000107308
	HD.01011746	-0.0779893	0.488906
	HD.01011748	-0.157503	0.160235
	HD.01011750	0.182334	0.103273
	HD.01011757	-0.0587863	0.602155
	HD.01011760	-0.0514558	0.648241
	HD.01011783	-0.37717	0.000518729
	HD.01011790	-0.245043	0.0274655
	HD.01011791	-0.000772902	0.994536
	HD.01011792	-0.270958	0.0144181
	HD.01011794	0.105304	0.349474
	HD.01011795	0.0941677	0.403044
	HD.01011800	-0.463659	1.30487e-05
	HD.01011801	-0.273522	0.013483
	HD.01011824	-0.00659177	0.953426
	HD.01011831	-0.318775	0.00372619
	HD.01011834	0.218048	0.0505209
	HD.01011836	-0.0700921	0.53408
	HD.01011862	-0.0593123	0.598904
	HD.01011871	-0.0821963	0.465693
	HD.01011883	-0.192349	0.0853708
	HD.01011884	0.119935	0.286199
	HD.01011887	0.36589	0.000781936
	HD.01011888	0.201684	0.0709895
	HD.01011907	0.156548	0.162817
	HD.01011921	-0.162715	0.146678
	HD.01011922	-0.085331	0.448795
	HD.01011935	-0.0795474	0.480239
	HD.01011936	0.0304853	0.787032
	HD.01011940	-0.0888198	0.430396
	HD.01011947	0.18599	0.0964268
	HD.01011949	0.0964085	0.391894
	HD.01011951	-0.146396	0.192192
	HD.01011955	-0.111667	0.320956
	HD.01011971	-0.121573	0.279622
	HD.01011987	-0.0888198	0.430396
	HD.01011991	0.336833	0.00210669
	HD.01012010	-0.238903	0.0317207
	HD.01012012	-0.212794	0.0564838
	HD.01012044	-0.247498	0.0259046
	HD.01012105	0.15307	0.172481
	HD.01012130	0.174659	0.118875
	HD.01012131	-0.0545776	0.628439
	HD.01012135	0.163108	0.145693
	HD.01012140	0.0912536	0.41782
	HD.01012152	-0.206283	0.0646573
	HD.01012161	-0.16111	0.150758
	HD.01012186	0.142449	0.204585
	HD.01012205	-0.173886	0.120542
	HD.01012208	0.171545	0.125698
	HD.01012234	0.0742562	0.510006
	HD.01012266	0.0912702	0.417734
	HD.01012283	-0.046769	0.678431
	HD.01012284	0.253002	0.0226766
	HD.01012388	0.0967021	0.390447
	HD.01012430	0.078805	0.484358
	HD.01012434	0.215525	0.0533165
	HD.01012436	-0.0109371	0.9228
	HD.01012499	0.04606	0.683044
	HD.01012528	0.0407747	0.717786
	HD.01012544	-0.00541352	0.961744
	HD.01012546	-0.178124	0.111621
	HD.01012548	-0.215514	0.0533284
	HD.01012554	-0.214427	0.0545713
	HD.01012558	-0.190416	0.088619
	HD.01012584	-0.24669	0.0264095
	HD.01012598	-0.221551	0.0468402
	HD.01012640	0.000276706	0.998044
	HD.01012646	-0.0586004	0.603305
	HD.01012648	0.284072	0.0101672
	HD.01012671	-0.103208	0.359204
	HD.01012676	-0.0485924	0.666622
	HD.01012701	0.377162	0.000518876
	HD.01012702	-0.351832	0.00127781
	HD.01012749	0.0185085	0.86973
	HD.01012777	-0.306468	0.00539196
	HD.01012819	0.349262	0.00139452
	HD.01012820	0.3182	0.00379237
	HD.01012826	0.0523203	0.642733
	HD.01012828	0.0773894	0.492266
	HD.01012841	0.0587104	0.602624
	HD.01012848	-0.0186695	0.868607
	HD.01012849	-0.285475	0.00978478
	HD.01012863	-0.0671181	0.551612
	HD.01012872	0.0764371	0.497623
	HD.01012896	0.0267879	0.812357
	HD.01012910	0.0921207	0.413391
	HD.01012919	-0.028603	0.799899
	HD.01012930	-0.00637075	0.954986
	HD.01012941	0.208817	0.0613697
	HD.01012967	0.182334	0.103273
	HD.01012976	0.00189188	0.986626
	HD.01013028	-0.170852	0.127258
	HD.01013030	-0.0118451	0.916414
	HD.01013041	0.00231505	0.983635
	HD.01013050	-0.0749633	0.505974
	HD.01013094	0.0465256	0.680013
	HD.01013095	-0.0346494	0.758775
	HD.01013123	-0.236989	0.0331556
	HD.01013224	0.0232606	0.836697
	HD.01013226	0.263657	0.0173939
	HD.01013245	-0.0886293	0.43139
	HD.01013273	-0.211115	0.0585061
	HD.01013277	-0.0777119	0.490458
	HD.01013286	-0.0716107	0.525236
	HD.01013303	0.224898	0.043533
	HD.01013304	0.118268	0.292998
	HD.01013350	0.0950548	0.398608
	HD.01013356	0.576021	1.84035e-08
	HD.01013374	-0.108961	0.332896
	HD.01013375	0.0933216	0.407302
	HD.01013385	-0.247287	0.0260358
	HD.01013387	0.119024	0.289902
	HD.01013395	-0.174189	0.119887
	HD.01013396	-0.260563	0.0188058
	HD.01013433	-0.245132	0.0274074
	HD.01013450	-0.0896942	0.425853
	HD.01013478	-0.243285	0.028631
	HD.01013482	-0.104786	0.351861
	HD.01013498	-0.128617	0.25249
	HD.01013540	0.0304868	0.787022
	HD.01013543	0.0238661	0.832507
	HD.01013547	-0.161895	0.148753
	HD.01013554	0.0465358	0.679946
	HD.01013573	0.00297681	0.978958
	HD.01013577	-0.29911	0.00667681
	HD.01013579	0.442734	3.49263e-05
	HD.01013586	0.602783	2.61086e-09
	HD.01013592	0.0880151	0.434601
	HD.01013595	-0.0884929	0.432102
	HD.01013621	-0.0287388	0.798969
	HD.01013623	-0.221935	0.04645
	HD.01013627	-0.335835	0.00217613
	HD.01013649	0.153233	0.17202
	HD.01013659	-0.0758495	0.500944
	HD.01013664	-0.0137423	0.903086
	HD.01013667	0.53495	2.67854e-07
	HD.01013669	-0.234453	0.0351401
	HD.01013681	-0.0947865	0.399947
	HD.01013728	0.265413	0.0166336
	HD.01013732	-0.502267	1.77428e-06
	HD.01013738	-0.132359	0.238834
	HD.01013754	-0.229016	0.0397317
	HD.01013757	0.236777	0.0333176
	HD.01013777	-0.0895535	0.426582
	HD.01013781	-0.199918	0.0735492
	HD.01013782	0.0589877	0.600909
	HD.01013789	0.282234	0.0106876
	HD.01013790	0.242599	0.0290974
	HD.01013793	0.0978805	0.384671
	HD.01013795	0.150053	0.181198
	HD.01013826	-0.0140862	0.900673
	HD.01013831	0.302054	0.00613345
	HD.01013838	0.00961864	0.932083
	HD.01013848	0.036535	0.74608
	HD.01013850	-0.0439311	0.696964
	HD.01013906	0.114979	0.306722
	HD.01013916	-0.0189924	0.866355
	HD.01013918	0.341096	0.00183216
	HD.01013919	0.24737	0.0259838
	HD.01013929	-0.336624	0.00212105
	HD.01013948	0.0157337	0.889125
	HD.01013979	-0.0749875	0.505836
	HD.01014010	0.00825056	0.941725
	HD.01014012	-0.136358	0.224815
	HD.01014028	0.120825	0.282614
	HD.01014055	0.184869	0.0984859
	HD.01014076	-0.214652	0.0543122
	HD.01014088	-0.0599562	0.594936
	HD.01014093	-0.227863	0.040767
	HD.01014095	0.0262681	0.815933
	HD.01014104	0.215525	0.0533165
	HD.01014109	-0.138722	0.216803
	HD.01014113	0.210333	0.059468
	HD.01014122	-0.0996292	0.376194
	HD.01014125	0.143603	0.200904
	HD.01014138	-0.0145886	0.897149
	HD.01014155	0.225208	0.0432366
	HD.01014160	-0.132844	0.237101
	HD.01014176	0.00209608	0.985183
	HD.01014177	0.0833335	0.459523
	HD.01014186	-0.0311168	0.782729
	HD.01014187	0.0360545	0.749309
	HD.01014221	-0.0784627	0.486264
	HD.01014223	0.28594	0.00966098
	HD.01014237	-0.121153	0.281301
	HD.01014244	-0.102884	0.360719
	HD.01014247	-0.19153	0.0867357
	HD.01014259	-0.0281837	0.802773
	HD.01014265	0.383846	0.000404011
	HD.01014285	-0.154551	0.168318
	HD.01014297	0.141856	0.206495
	HD.01014322	-0.118692	0.291262
	HD.01014324	-0.110403	0.326499
	HD.01014326	-0.169034	0.131417
	HD.01014342	0.0765569	0.496947
	HD.01014348	0.00459126	0.967552
	HD.01014358	0.0935566	0.406117
	HD.01014378	0.128665	0.252312
	HD.01014379	0.0674806	0.549461
	HD.01014419	0.0537673	0.633555
	HD.01014429	-0.108043	0.337012
	HD.01014455	-0.0557854	0.620847
	HD.01014459	0.0947529	0.400114
	HD.01014492	0.199389	0.0743306
	HD.01014498	0.0626298	0.578585
	HD.01014499	-0.115999	0.302423
	HD.01014500	0.170452	0.128165
	HD.01014501	0.320762	0.00350539
	HD.01014508	0.36631	0.00077029
	HD.01014511	0.220925	0.0474813
	HD.01014518	-0.266802	0.0160528
	HD.01014519	-0.444901	3.16355e-05
	HD.01014520	-0.114966	0.306778
	HD.01014522	-0.277067	0.0122772
	HD.01014536	0.091098	0.418617
	HD.01014547	-0.14729	0.18946
	HD.01014572	0.060099	0.594057
	HD.01014576	-0.1543	0.169018
	HD.01014579	-0.0817342	0.468213
	HD.01014586	-0.359552	0.000978424
	HD.01014589	-0.196694	0.078413
	HD.01014590	-0.0589637	0.601057
	HD.01014598	0.0150507	0.89391
	HD.01014616	-0.0888198	0.430396
	HD.01014627	-0.151581	0.176746
	HD.01014647	-0.0881574	0.433856
	HD.01014669	-0.18266	0.102648
	HD.01014697	-0.126272	0.261317
	HD.01014743	-0.186042	0.0963309
	HD.01014752	0.0325723	0.772833
	HD.01014769	0.0610693	0.588103
	HD.01014778	-0.254367	0.0219314
	HD.01014779	0.00831445	0.941274
	HD.01014785	0.0691775	0.539442
	HD.01014820	-0.10595	0.346511
	HD.01014822	0.203777	0.068049
	HD.01014847	0.126613	0.260021
	HD.01014850	0.0487302	0.665733
	HD.01014852	0.125995	0.262371
	HD.01014854	0.0209029	0.853054
	HD.01014861	0.101283	0.368283
	HD.01014866	0.0362143	0.748234
	HD.01014867	0.222961	0.0454226
	HD.01014894	0.157032	0.161507
	HD.01014899	0.429362	6.34028e-05
	HD.01014914	0.187832	0.0931144
	HD.01014921	-0.0864929	0.442619
	HD.01014938	-0.155385	0.166003
	HD.01014952	0.0591001	0.600214
	HD.01014986	-0.0572491	0.611699
	HD.01015034	0.0183737	0.87067
	HD.01015035	0.0248229	0.825896
	HD.01015050	-0.0446032	0.692558
	HD.01015057	-0.024389	0.828893
	HD.01015058	0.0312945	0.781518
	HD.01015061	0.184132	0.0998598
	HD.01015074	0.0930412	0.408719
	HD.01G0000010	0.245112	0.0274204
	HD.01G0000040	-0.0204443	0.856244
	HD.01G0000550	0.170392	0.128301
	HD.01G0000570	0.141097	0.208959
	HD.01G0000630	0.290525	0.00851097
	HD.01G0000640	0.203344	0.0686489
	HD.01G0000650	-0.170657	0.127699
	HD.01G0000660	-0.441865	3.63343e-05
	HD.01G0000670	-0.178333	0.111194
	HD.01G0000680	-0.208063	0.0623331
	HD.01G0000690	-0.22948	0.0393211
	HD.01G0000700	-0.0421862	0.708448
	HD.01G0000710	0.0438719	0.697352
	HD.01G0000720	-0.155674	0.165209
	HD.01G0000730	-0.155823	0.164798
	HD.01G0000740	-0.0557685	0.620953
	HD.01G0000760	-0.0590502	0.600523
	HD.01G0000870	-0.191296	0.0871295
	HD.01G0000880	-0.110992	0.323913
	HD.01G0000910	0.248918	0.0250367
	HD.01G0000920	-0.00525775	0.962844
	HD.01G0000930	-0.0923215	0.412369
	HD.01G0000950	-0.0434392	0.700194
	HD.01G0000970	0.162891	0.146237
	HD.01G0000980	0.250503	0.0240972
	HD.01G0001010	0.0250955	0.824015
	HD.01G0001020	0.576014	1.8413e-08
	HD.01G0001030	-0.352558	0.00124647
	HD.01G0001040	-0.166766	0.136748
	HD.01G0001050	-0.394612	0.000266956
	HD.01G0001060	-0.208131	0.0622464
	HD.01G0001070	0.186724	0.0950962
	HD.01G0001080	-0.0958233	0.394788
	HD.01G0001090	0.283946	0.0102021
	HD.01G0001100	-0.0415326	0.712767
	HD.01G0001110	0.122514	0.275892
	HD.01G0001120	-0.101182	0.368763
	HD.01G0001130	0.00681645	0.951841
	HD.01G0001150	-0.083215	0.460164
	HD.01G0001160	-0.112519	0.317255
	HD.01G0001170	-0.0888198	0.430396
	HD.01G0001180	0.0295809	0.793208
	HD.01G0001190	-0.10205	0.364646
	HD.01G0001200	0.0111147	0.921551
	HD.01G0001210	0.126675	0.259783
	HD.01G0001230	-0.222272	0.0461108
	HD.01G0001240	-0.232354	0.0368571
	HD.01G0001250	-0.0285248	0.800435
	HD.01G0001260	0.289606	0.00873144
	HD.01G0001280	-0.167668	0.134609
	HD.01G0001300	-0.0500947	0.656953
	HD.01G0001310	-0.444318	3.24916e-05
	HD.01G0001440	-0.292079	0.00814945
	HD.01G0001450	0.0121773	0.914078
	HD.01G0001460	0.0942649	0.402556
	HD.01G0001470	-0.408159	0.000155284
	HD.01G0001490	0.0321582	0.775645
	HD.01G0001520	-0.187962	0.0928834
	HD.01G0001530	-0.000248942	0.99824
	HD.01G0001540	0.0111278	0.921459
	HD.01G0001560	-0.163582	0.144508
	HD.01G0001570	0.0906287	0.421028
	HD.01G0001580	-0.145348	0.195427
	HD.01G0001590	0.0470442	0.676643
	HD.01G0001600	-0.132209	0.239371
	HD.01G0001620	-0.124725	0.26725
	HD.01G0001650	-0.253282	0.0225219
	HD.01G0001670	-0.195216	0.080727
	HD.01G0001680	-0.137453	0.221078
	HD.01G0001690	-0.0226963	0.840606
	HD.01G0001700	0.0853418	0.448737
	HD.01G0001710	-0.477682	6.49983e-06
	HD.01G0001730	-0.233075	0.0362599
	HD.01G0001740	-0.249605	0.0246257
	HD.01G0001780	-0.192584	0.0849818
	HD.01G0001790	0.070365	0.532485
	HD.01G0001800	-0.307134	0.00528719
	HD.01G0001820	-0.0356881	0.751774
	HD.01G0001830	0.108672	0.334189
	HD.01G0001840	-0.0758357	0.501022
	HD.01G0001850	0.397156	0.000241553
	HD.01G0001860	-0.122861	0.274522
	HD.01G0001870	-0.336608	0.00212215
	HD.01G0001880	0.0126822	0.91053
	HD.01G0001890	0.236422	0.033591
	HD.01G0001900	0.106624	0.343432
	HD.01G0001910	0.0334887	0.766622
	HD.01G0001920	-0.0533315	0.636313
	HD.01G0001940	-0.0822614	0.465339
	HD.01G0001960	0.215451	0.0534005
	HD.01G0001980	-0.180028	0.107783
	HD.01G0001990	-0.0359517	0.75
	HD.01G0002000	-0.0358578	0.750631
	HD.01G0002010	-0.110209	0.327357
	HD.01G0002020	0.0343178	0.761014
	HD.01G0002030	-0.200551	0.0726236
	HD.01G0002040	-0.0146108	0.896994
	HD.01G0002070	0.481052	5.47233e-06
	HD.01G0002090	0.345011	0.00160887
	HD.01G0002100	-0.0823046	0.465104
	HD.01G0002130	0.179366	0.109106
	HD.01G0002140	0.252736	0.0228242
	HD.01G0002170	-0.204606	0.0669108
	HD.01G0002180	-0.133046	0.236383
	HD.01G0002190	0.189038	0.0909938
	HD.01G0002220	-0.0779893	0.488906
	HD.01G0002240	-0.100379	0.372593
	HD.01G0002280	-0.074253	0.510024
	HD.01G0002310	-0.131859	0.24063
	HD.01G0002320	-0.183205	0.101609
	HD.01G0002330	0.0601052	0.594019
	HD.01G0002340	-0.202282	0.0701391
	HD.01G0002360	0.147763	0.188027
	HD.01G0002370	0.197977	0.0764482
	HD.01G0002380	-0.0425627	0.705964
	HD.01G0002390	0.244443	0.0278585
	HD.01G0002400	-0.0188991	0.867006
	HD.01G0002410	-0.0958722	0.394546
	HD.01G0002420	0.335307	0.00221365
	HD.01G0002430	-0.220696	0.0477173
	HD.01G0002450	0.0651444	0.563398
	HD.01G0002460	-0.0425641	0.705955
	HD.01G0002470	0.469945	9.58378e-06
	HD.01G0002480	-0.233649	0.0357895
	HD.01G0002490	0.500606	1.94317e-06
	HD.01G0002500	0.15359	0.171012
	HD.01G0002550	-0.0505448	0.654067
	HD.01G0002570	-0.112819	0.315961
	HD.01G0002610	0.197503	0.0771697
	HD.01G0002650	-0.153946	0.17001
	HD.01G0002720	0.073861	0.512266
	HD.01G0002750	-0.0845666	0.452884
	HD.01G0002760	0.0959196	0.394311
	HD.01G0002780	0.0616269	0.584694
	HD.01G0002790	0.411557	0.000135053
	HD.01G0002800	0.358995	0.000997686
	HD.01G0002810	0.0334975	0.766562
	HD.01G0002820	-0.319423	0.00365283
	HD.01G0002830	-0.0928881	0.409494
	HD.01G0002840	-0.229213	0.0395574
	HD.01G0002850	-0.159379	0.155253
	HD.01G0002870	0.0366998	0.744974
	HD.01G0002880	0.117238	0.297253
	HD.01G0002930	-0.165344	0.140174
	HD.01G0003060	-0.369242	0.000693219
	HD.01G0003070	0.310253	0.00482048
	HD.01G0003110	-0.0493416	0.661793
	HD.01G0003120	0.464966	1.22434e-05
	HD.01G0003190	0.14689	0.190678
	HD.01G0003200	0.217204	0.0514423
	HD.01G0003210	0.128253	0.253845
	HD.01G0003240	0.150791	0.179038
	HD.01G0003280	0.0244475	0.828489
	HD.01G0003290	-0.302657	0.00602716
	HD.01G0003300	0.356902	0.00107312
	HD.01G0003310	-0.211612	0.0579014
	HD.01G0003320	-0.211746	0.0577388
	HD.01G0003330	-0.132868	0.237015
	HD.01G0003340	0.310738	0.00475125
	HD.01G0003350	0.222574	0.0458076
	HD.01G0003360	0.098099	0.383605
	HD.01G0003370	0.142194	0.205406
	HD.01G0003380	-0.148804	0.184902
	HD.01G0003400	0.145871	0.193808
	HD.01G0003410	0.248175	0.0254874
	HD.01G0003430	-0.0329915	0.76999
	HD.01G0003440	-0.148636	0.185402
	HD.01G0003460	-0.291059	0.00838531
	HD.01G0003480	-0.050532	0.654149
	HD.01G0003490	0.36345	0.000852893
	HD.01G0003500	-0.150875	0.178795
	HD.01G0003520	-0.176865	0.114217
	HD.01G0003560	0.0327027	0.771949
	HD.01G0003580	-0.151569	0.176779
	HD.01G0003600	-0.300891	0.00634331
	HD.01G0003610	-0.21031	0.0594965
	HD.01G0003620	-0.0518333	0.645834
	HD.01G0003630	-0.0905179	0.421599
	HD.01G0003640	-0.148214	0.186669
	HD.01G0003660	-0.263871	0.0172994
	HD.01G0003710	-0.111119	0.323354
	HD.01G0003720	-0.355018	0.00114545
	HD.01G0003730	-0.262557	0.017885
	HD.01G0003740	0.0892088	0.428372
	HD.01G0003750	-0.249806	0.0245065
	HD.01G0003760	0.121918	0.278251
	HD.01G0003770	0.13144	0.242138
	HD.01G0003780	0.279797	0.0114133
	HD.01G0003790	0.480252	5.70148e-06
	HD.01G0003800	0.125052	0.265988
	HD.01G0003820	-0.174341	0.119559
	HD.01G0003840	-0.136903	0.222948
	HD.01G0003870	0.316012	0.00405387
	HD.01G0003880	-0.125245	0.265245
	HD.01G0003890	0.465926	1.16826e-05
	HD.01G0003910	0.168622	0.132373
	HD.01G0003920	-0.0700736	0.534188
	HD.01G0003930	0.0327232	0.771809
	HD.01G0003940	-0.0540901	0.631515
	HD.01G0003950	-0.187814	0.0931454
	HD.01G0003960	-0.255617	0.0212675
	HD.01G0003970	0.0228655	0.839434
	HD.01G0003990	0.327729	0.00282039
	HD.01G0004010	0.23563	0.0342066
	HD.01G0004020	0.00366835	0.974072
	HD.01G0004030	0.249354	0.0247749
	HD.01G0004040	0.113834	0.311598
	HD.01G0004060	-0.0380604	0.735859
	HD.01G0004070	0.290717	0.00846556
	HD.01G0004080	-0.409237	0.000148582
	HD.01G0004100	0.122857	0.274538
	HD.01G0004110	-0.326817	0.00290261
	HD.01G0004150	-0.0174692	0.876986
	HD.01G0004180	-0.13812	0.218823
	HD.01G0004240	0.0925435	0.411241
	HD.01G0004330	0.226197	0.0423029
	HD.01G0004340	-0.344444	0.00163963
	HD.01G0004350	-0.120363	0.284471
	HD.01G0004370	0.155172	0.166593
	HD.01G0004380	0.0597333	0.596308
	HD.01G0004410	0.0769941	0.494486
	HD.01G0004440	-0.0260263	0.817598
	HD.01G0004470	0.227609	0.0409981
	HD.01G0004480	-0.110598	0.325643
	HD.01G0004500	0.131527	0.241827
	HD.01G0004510	0.456727	1.82106e-05
	HD.01G0004520	0.256535	0.0207907
	HD.01G0004530	-0.292301	0.00809883
	HD.01G0004540	-0.367941	0.000726503
	HD.01G0004550	-0.126251	0.261396
	HD.01G0004570	0.0816701	0.468563
	HD.01G0004580	-0.467267	1.09388e-05
	HD.01G0004590	-0.17246	0.123664
	HD.01G0004600	-0.461758	1.43081e-05
	HD.01G0004610	-0.236832	0.0332755
	HD.01G0004620	-0.0236005	0.834345
	HD.01G0004640	0.0306279	0.78606
	HD.01G0004650	-0.267116	0.0159239
	HD.01G0004670	-0.0679384	0.546749
	HD.01G0004690	0.218388	0.0501528
	HD.01G0004700	-0.209803	0.0601279
	HD.01G0004710	0.490513	3.34249e-06
	HD.01G0004720	0.00708933	0.949915
	HD.01G0004750	0.00645124	0.954418
	HD.01G0004760	-0.0843595	0.453995
	HD.01G0004770	-0.0152952	0.892196
	HD.01G0004780	0.130533	0.245433
	HD.01G0004790	-0.201343	0.0714778
	HD.01G0004800	-0.226614	0.041914
	HD.01G0004810	0.100546	0.371798
	HD.01G0004830	-0.211807	0.057665
	HD.01G0004850	0.116547	0.300128
	HD.01G0004860	-0.19924	0.0745515
	HD.01G0004870	-0.0714619	0.526099
	HD.01G0004880	0.238172	0.0322624
	HD.01G0004890	0.0959373	0.394223
	HD.01G0004920	-0.0163104	0.885089
	HD.01G0004930	-0.157513	0.160209
	HD.01G0004940	0.0117062	0.91739
	HD.01G0004960	0.0352436	0.754768
	HD.01G0004980	-0.228886	0.0398473
	HD.01G0004990	0.143811	0.200247
	HD.01G0005000	0.269194	0.0150934
	HD.01G0005010	0.0202235	0.85778
	HD.01G0005020	-0.0915997	0.416049
	HD.01G0005030	-0.163094	0.145727
	HD.01G0005050	-0.00246036	0.982608
	HD.01G0005070	-0.00117515	0.991693
	HD.01G0005080	-0.13309	0.236227
	HD.01G0005090	0.0402566	0.721224
	HD.01G0005100	-0.00929473	0.934365
	HD.01G0005120	0.115897	0.30285
	HD.01G0005130	-0.209675	0.0602872
	HD.01G0005160	-0.0817881	0.467919
	HD.01G0005170	0.0273184	0.808711
	HD.01G0005180	-0.0986102	0.38112
	HD.01G0005190	0.0965866	0.391016
	HD.01G0005200	-0.380021	0.000466515
	HD.01G0005210	0.264035	0.0172277
	HD.01G0005220	0.0247566	0.826354
	HD.01G0005230	0.0772873	0.492838
	HD.01G0005240	-0.183929	0.100241
	HD.01G0005250	-0.269349	0.015033
	HD.01G0005260	-0.381077	0.000448418
	HD.01G0005270	0.201659	0.0710246
	HD.01G0005280	-0.148652	0.185355
	HD.01G0005290	-0.087016	0.439855
	HD.01G0005310	0.100293	0.373006
	HD.01G0005320	-0.434053	5.15818e-05
	HD.01G0005340	-0.0406106	0.718874
	HD.01G0005350	-0.0796153	0.479863
	HD.01G0005360	-0.246012	0.02684
	HD.01G0005370	0.103738	0.356728
	HD.01G0005380	-0.204807	0.0666379
	HD.01G0005390	-0.365864	0.000782663
	HD.01G0005420	-0.395056	0.000262349
	HD.01G0005430	-0.0342978	0.76115
	HD.01G0005440	0.232487	0.0367462
	HD.01G0005450	0.0812512	0.470855
	HD.01G0005460	0.140423	0.211164
	HD.01G0005480	-0.0471673	0.675844
	HD.01G0005490	0.0273479	0.808508
	HD.01G0005510	0.0382452	0.734624
	HD.01G0005520	-0.190889	0.0878162
	HD.01G0005530	-0.387066	0.00035744
	HD.01G0005540	-0.180412	0.107022
	HD.01G0005550	0.357808	0.00103984
	HD.01G0005560	0.362517	0.000881525
	HD.01G0005580	-0.358669	0.00100909
	HD.01G0005590	-0.141297	0.208308
	HD.01G0005600	0.13544	0.227979
	HD.01G0005610	0.0133498	0.905841
	HD.01G0005620	0.203106	0.0689798
	HD.01G0005630	0.513388	9.53199e-07
	HD.01G0005640	0.435146	4.91404e-05
	HD.01G0005650	0.265413	0.0166336
	HD.01G0005660	-0.120253	0.284917
	HD.01G0005670	0.282568	0.0105913
	HD.01G0005710	0.306824	0.00533577
	HD.01G0005720	-0.163846	0.143852
	HD.01G0005730	0.228768	0.0399522
	HD.01G0005740	-0.0283883	0.80137
	HD.01G0005750	0.323603	0.00320992
	HD.01G0005760	-0.0939254	0.404261
	HD.01G0005770	0.0508175	0.652321
	HD.01G0005780	-0.0377998	0.737602
	HD.01G0005790	-0.364511	0.000821349
	HD.01G0005800	-0.0583429	0.604901
	HD.01G0005830	0.188845	0.0913313
	HD.01G0005840	0.172419	0.123754
	HD.01G0005860	0.43513	4.91741e-05
	HD.01G0005870	0.109708	0.329574
	HD.01G0005880	0.0336702	0.765393
	HD.01G0005890	-0.0409772	0.716444
	HD.01G0005900	-0.417253	0.000106521
	HD.01G0005910	-0.271487	0.0142208
	HD.01G0005920	0.0534839	0.635348
	HD.01G0005930	-0.159768	0.154235
	HD.01G0005940	-0.00380104	0.973134
	HD.01G0005950	-0.264244	0.0171364
	HD.01G0005960	-0.267493	0.0157704
	HD.01G0005970	0.330726	0.00256455
	HD.01G0005990	0.0296783	0.792542
	HD.01G0006000	-0.341812	0.00178937
	HD.01G0006010	-0.166222	0.138053
	HD.01G0006020	-0.136639	0.223851
	HD.01G0006050	-0.124835	0.266825
	HD.01G0006060	0.105466	0.34873
	HD.01G0006070	0.592482	5.65454e-09
	HD.01G0006080	0.281797	0.0108149
	HD.01G0006090	0.0516862	0.646771
	HD.01G0006100	-0.242667	0.0290505
	HD.01G0006130	0.0408869	0.717042
	HD.01G0006140	-0.0960515	0.393658
	HD.01G0006150	-0.185266	0.0977528
	HD.01G0006160	0.114784	0.30755
	HD.01G0006170	-0.267018	0.015964
	HD.01G0006180	-0.182804	0.102372
	HD.01G0006190	0.029146	0.796182
	HD.01G0006200	0.0432758	0.701269
	HD.01G0006210	-0.148464	0.185919
	HD.01G0006220	0.123515	0.271955
	HD.01G0006240	-0.0527913	0.639739
	HD.01G0006260	0.208935	0.0612195
	HD.01G0006270	-0.111184	0.32307
	HD.01G0006290	-0.0243084	0.82945
	HD.01G0006310	-0.244719	0.0276769
	HD.01G0006330	0.0950677	0.398544
	HD.01G0006350	0.258462	0.0198201
	HD.01G0006360	-0.170577	0.12788
	HD.01G0006370	0.136877	0.223039
	HD.01G0006380	-0.172529	0.123511
	HD.01G0006390	-0.102323	0.363357
	HD.01G0006400	-0.0922456	0.412755
	HD.01G0006410	-0.156917	0.161818
	HD.01G0006420	-0.328623	0.00274178
	HD.01G0006430	-0.0803323	0.475903
	HD.01G0006440	0.162473	0.147288
	HD.01G0006450	0.154822	0.167563
	HD.01G0006460	0.224043	0.0443587
	HD.01G0006470	-0.271545	0.0141992
	HD.01G0006480	-0.101361	0.36791
	HD.01G0006490	-0.128458	0.253081
	HD.01G0006500	-0.177874	0.112133
	HD.01G0006510	-0.438914	4.15194e-05
	HD.01G0006520	-0.387998	0.000344921
	HD.01G0006530	-0.173395	0.121611
	HD.01G0006580	-0.158468	0.157658
	HD.01G0006590	0.408696	0.00015191
	HD.01G0006600	0.135727	0.226987
	HD.01G0006610	-0.129631	0.248737
	HD.01G0006620	0.041019	0.716167
	HD.01G0006630	-0.164804	0.141493
	HD.01G0006640	0.142324	0.204987
	HD.01G0006660	-0.105344	0.34929
	HD.01G0006670	-0.361561	0.000911752
	HD.01G0006680	0.213559	0.0555807
	HD.01G0006700	0.202907	0.0692588
	HD.01G0006710	0.2275	0.0410981
	HD.01G0006720	0.192294	0.0854629
	HD.01G0006730	-0.122006	0.277902
	HD.01G0006750	-0.0842543	0.45456
	HD.01G0006770	0.139059	0.215678
	HD.01G0006780	-0.341807	0.00178965
	HD.01G0006790	-0.126576	0.260158
	HD.01G0006800	0.0748364	0.506696
	HD.01G0006810	-0.084676	0.452297
	HD.01G0006830	-0.119873	0.286453
	HD.01G0006840	0.0624127	0.579905
	HD.01G0006860	-0.300915	0.00633881
	HD.01G0006870	0.220526	0.0478937
	HD.01G0006880	-0.262778	0.0177854
	HD.01G0006900	-0.089777	0.425424
	HD.01G0006910	-0.140579	0.210653
	HD.01G0006930	-0.055563	0.622242
	HD.01G0006940	0.0498818	0.65832
	HD.01G0006950	0.0671015	0.551711
	HD.01G0006960	-0.0380562	0.735887
	HD.01G0006970	-0.385821	0.000374825
	HD.01G0006990	-0.466116	1.1574e-05
	HD.01G0007000	-0.0165006	0.883758
	HD.01G0007010	0.144512	0.198038
	HD.01G0007030	0.270296	0.0146684
	HD.01G0007040	-0.0207387	0.854196
	HD.01G0007050	-0.096984	0.389061
	HD.01G0007060	0.132322	0.238965
	HD.01G0007070	0.206138	0.0648501
	HD.01G0007120	0.3241	0.00316052
	HD.01G0007130	-0.0256397	0.820262
	HD.01G0007140	-0.151809	0.176088
	HD.01G0007150	-0.0888198	0.430396
	HD.01G0007170	-0.0548396	0.626789
	HD.01G0007180	-0.120552	0.28371
	HD.01G0007190	0.29509	0.00748715
	HD.01G0007200	0.0793717	0.481212
	HD.01G0007210	0.256102	0.0210144
	HD.01G0007220	0.113769	0.311876
	HD.01G0007240	0.174254	0.119747
	HD.01G0007250	-0.116671	0.299612
	HD.01G0007270	0.165379	0.14009
	HD.01G0007300	-0.0515814	0.64744
	HD.01G0007390	-0.382978	0.000417477
	HD.01G0007410	-0.0185525	0.869423
	HD.01G0007430	0.0935873	0.405962
	HD.01G0007450	0.386717	0.000362238
	HD.01G0007460	-0.361487	0.000914143
	HD.01G0007470	-0.433245	5.34613e-05
	HD.01G0007480	-0.166263	0.137952
	HD.01G0007490	-0.132864	0.23703
	HD.01G0007500	-0.00880061	0.937847
	HD.01G0007510	0.22258	0.0458018
	HD.01G0007530	0.530105	3.59013e-07
	HD.01G0007550	0.0266956	0.812992
	HD.01G0007560	-0.00033674	0.997619
	HD.01G0007570	-0.0511567	0.650152
	HD.01G0007590	-0.0571767	0.61215
	HD.01G0007600	-0.376777	0.000526324
	HD.01G0007610	0.153693	0.170719
	HD.01G0007620	0.25959	0.0192696
	HD.01G0007630	0.10258	0.36215
	HD.01G0007640	0.248111	0.0255268
	HD.01G0007650	-0.00466453	0.967034
	HD.01G0007660	0.1161	0.301998
	HD.01G0007670	0.221521	0.0468701
	HD.01G0007680	-0.287122	0.00935235
	HD.01G0007710	-0.0101844	0.928099
	HD.01G0007730	-0.260908	0.0186439
	HD.01G0007740	0.299546	0.00659373
	HD.01G0007750	-0.0839868	0.455999
	HD.01G0007760	0.256214	0.0209566
	HD.01G0007790	-0.113432	0.31332
	HD.01G0007820	-0.0847453	0.451926
	HD.01G0007830	-0.12698	0.25863
	HD.01G0007850	-0.195745	0.0798924
	HD.01G0007870	0.000926415	0.993451
	HD.01G0007880	-0.151908	0.175803
	HD.01G0007890	0.269832	0.014846
	HD.01G0007900	0.182324	0.103292
	HD.01G0007910	-0.21775	0.0508446
	HD.01G0007920	0.251322	0.0236233
	HD.01G0007930	-0.160969	0.151122
	HD.01G0007940	0.0276684	0.806308
	HD.01G0007950	-0.232458	0.0367707
	HD.01G0007960	0.177484	0.112935
	HD.01G0007970	-0.134096	0.232671
	HD.01G0007980	-0.0537056	0.633945
	HD.01G0007990	0.239447	0.0313223
	HD.01G0008000	-0.29145	0.00829418
	HD.01G0008020	-0.254151	0.0220479
	HD.01G0008030	-0.027238	0.809263
	HD.01G0008040	0.266288	0.0162655
	HD.01G0008050	0.1664	0.137624
	HD.01G0008060	-0.0749369	0.506124
	HD.01G0008090	0.471749	8.76168e-06
	HD.01G0008100	-0.218009	0.0505627
	HD.01G0008120	0.376519	0.000531363
	HD.01G0008140	-0.0766722	0.496297
	HD.01G0008180	0.077407	0.492167
	HD.01G0008190	0.0527297	0.640131
	HD.01G0008200	-0.0486114	0.666499
	HD.01G0008210	0.180124	0.107593
	HD.01G0008220	-0.0386079	0.732202
	HD.01G0008230	0.178241	0.111383
	HD.01G0008240	0.180211	0.10742
	HD.01G0008250	0.381824	0.000436029
	HD.01G0008260	0.259032	0.0195406
	HD.01G0008270	-0.22624	0.0422626
	HD.01G0008280	-0.181691	0.104516
	HD.01G0008310	0.0524152	0.642129
	HD.01G0008330	-0.048284	0.668614
	HD.01G0008340	0.00358986	0.974626
	HD.01G0008350	0.0239038	0.832247
	HD.01G0008360	-0.365251	0.000799967
	HD.01G0008370	-0.310284	0.00481609
	HD.01G0008380	-0.30677	0.00534421
	HD.01G0008390	-0.110639	0.325462
	HD.01G0008400	0.233422	0.0359751
	HD.01G0008410	0.0718704	0.523731
	HD.01G0008420	-0.1709	0.12715
	HD.01G0008430	0.0449268	0.69044
	HD.01G0008440	-0.132711	0.237575
	HD.01G0008460	0.322785	0.00329255
	HD.01G0008470	0.172995	0.122486
	HD.01G0008490	0.202366	0.0700201
	HD.01G0008510	0.505133	1.51491e-06
	HD.01G0008520	0.0531016	0.63777
	HD.01G0008530	-0.0181271	0.872392
	HD.01G0008540	0.486429	4.14252e-06
	HD.01G0008550	0.0675288	0.549175
	HD.01G0008560	0.248957	0.0250133
	HD.01G0008570	0.40959	0.000146444
	HD.01G0008580	0.302991	0.00596886
	HD.01G0008610	0.0450111	0.689889
	HD.01G0008630	0.184205	0.0997225
	HD.01G0008640	0.364141	0.000832229
	HD.01G0008650	-0.0915058	0.416528
	HD.01G0008670	-0.0485177	0.667104
	HD.01G0008680	0.449631	2.54275e-05
	HD.01G0008690	-0.33825	0.0020116
	HD.01G0008710	-0.198383	0.0758339
	HD.01G0008730	0.16092	0.151248
	HD.01G0008740	-0.249263	0.0248294
	HD.01G0008750	0.205105	0.0662338
	HD.01G0008760	0.0348245	0.757593
	HD.01G0008770	0.0392729	0.727767
	HD.01G0008780	-0.187994	0.0928273
	HD.01G0008790	-0.382462	0.000425681
	HD.01G0008800	0.0879087	0.435159
	HD.01G0008810	0.00227498	0.983918
	HD.01G0008820	0.443988	3.29849e-05
	HD.01G0008830	-0.186768	0.0950155
	HD.01G0008850	0.180534	0.106781
	HD.01G0008870	-0.197694	0.0768776
	HD.01G0008880	-0.189364	0.0904289
	HD.01G0008890	-0.153462	0.171372
	HD.01G0008900	-0.225275	0.0431726
	HD.01G0008970	-0.138164	0.218676
	HD.01G0008980	0.175492	0.117099
	HD.01G0009000	-0.259016	0.0195481
	HD.01G0009010	0.133398	0.235134
	HD.01G0009020	0.098555	0.381388
	HD.01G0009030	0.035692	0.751748
	HD.01G0009060	0.226596	0.0419307
	HD.01G0009080	-0.374388	0.000574763
	HD.01G0009090	0.205932	0.0651247
	HD.01G0009100	-0.0944245	0.401757
	HD.01G0009110	0.209141	0.0609584
	HD.01G0009120	0.192161	0.0856832
	HD.01G0009170	0.102142	0.364214
	HD.01G0009180	-0.0765465	0.497006
	HD.01G0009190	-0.0229332	0.838965
	HD.01G0009240	-0.194475	0.0819085
	HD.01G0009250	0.11364	0.31243
	HD.01G0009260	0.18452	0.0991343
	HD.01G0009270	0.0414727	0.713164
	HD.01G0009340	-0.227254	0.041323
	HD.01G0009500	0.134463	0.231385
	HD.01G0009660	0.0376091	0.738878
	HD.01G0009670	-0.126338	0.261066
	HD.01G0009680	0.167979	0.133878
	HD.01G0009690	0.19675	0.078327
	HD.01G0009730	-0.349905	0.00136447
	HD.01G0009750	-0.119002	0.289994
	HD.01G0009810	-0.0924088	0.411925
	HD.01G0009840	-0.149953	0.181493
	HD.01G0009880	0.212313	0.0570567
	HD.01G0009890	-0.379399	0.000477479
	HD.01G0009910	-0.19803	0.0763673
	HD.01G0009950	0.0536514	0.634288
	HD.01G0009960	0.108919	0.333084
	HD.01G0009970	0.0496001	0.66013
	HD.01G0009980	0.206872	0.0638816
	HD.01G0009990	-0.317237	0.00390556
	HD.01G0010000	0.241963	0.0295355
	HD.01G0010020	0.265413	0.0166336
	HD.01G0010030	0.36535	0.000797144
	HD.01G0010050	-0.365299	0.000798621
	HD.01G0010060	0.0155288	0.890561
	HD.01G0010070	-0.100874	0.37023
	HD.01G0010080	-0.154513	0.168422
	HD.01G0010090	0.226764	0.0417752
	HD.01G0010100	-0.362327	0.000887443
	HD.01G0010110	0.106402	0.344445
	HD.01G0010120	0.125557	0.264049
	HD.01G0010130	0.0258985	0.818478
	HD.01G0010150	0.174806	0.118561
	HD.01G0010160	0.409042	0.000149771
	HD.01G0010180	-0.0939811	0.403981
	HD.01G0010200	0.131964	0.240251
	HD.01G0010210	-0.164788	0.141532
	HD.01G0010220	-0.254711	0.0217472
	HD.01G0010230	-0.237441	0.032812
	HD.01G0010240	0.326634	0.00291934
	HD.01G0010260	-0.327047	0.00288167
	HD.01G0010300	-0.311449	0.00465141
	HD.01G0010310	0.063071	0.575907
	HD.01G0010320	-0.0747036	0.507452
	HD.01G0010330	0.326305	0.00294975
	HD.01G0010340	0.101561	0.366964
	HD.01G0010360	0.303775	0.0058343
	HD.01G0010410	-0.115021	0.306546
	HD.01G0010420	-0.152482	0.174157
	HD.01G0010430	-0.0996975	0.375865
	HD.01G0010440	-0.14459	0.197794
	HD.01G0010460	-0.251584	0.0234737
	HD.01G0010500	0.0276539	0.806407
	HD.01G0010530	0.0448711	0.690804
	HD.01G0010550	-0.0432636	0.701349
	HD.01G0010570	-0.222681	0.045701
	HD.01G0010580	0.0108089	0.923703
	HD.01G0010600	0.257221	0.0204406
	HD.01G0010610	-0.155893	0.164608
	HD.01G0010620	-0.181989	0.103938
	HD.01G0010630	0.383188	0.000414182
	HD.01G0010640	-0.130663	0.24496
	HD.01G0010650	-0.0735729	0.513917
	HD.01G0010660	0.223618	0.0447744
	HD.01G0010670	0.162664	0.146807
	HD.01G0010690	0.193127	0.0840904
	HD.01G0010710	-0.0767117	0.496075
	HD.01G0010720	0.394109	0.000272254
	HD.01G0010730	-0.0888488	0.430245
	HD.01G0010750	0.0858301	0.446136
	HD.01G0010790	0.153153	0.172247
	HD.01G0010810	0.145694	0.194357
	HD.01G0010820	0.28499	0.0099156
	HD.01G0010830	-0.0808622	0.472989
	HD.01G0010840	-0.404642	0.000179136
	HD.01G0010850	0.0127233	0.910241
	HD.01G0010860	-0.0723902	0.520724
	HD.01G0010890	0.500341	1.9714e-06
	HD.01G0010940	-0.0215514	0.848549
	HD.01G0010950	0.381928	0.000434318
	HD.01G0010970	-0.224529	0.0438879
	HD.01G0010980	-0.140208	0.21187
	HD.01G0010990	0.185918	0.0965578
	HD.01G0011030	0.306452	0.00539451
	HD.01G0011050	-0.226405	0.0421082
	HD.01G0011070	0.212518	0.0568118
	HD.01G0011080	0.0383837	0.733699
	HD.01G0011090	-0.306193	0.00543575
	HD.01G0011100	0.138405	0.217866
	HD.01G0011120	0.118706	0.291204
	HD.01G0011130	-0.147254	0.18957
	HD.01G0011150	-0.165044	0.140905
	HD.01G0011170	0.0750895	0.505255
	HD.01G0011180	0.0342473	0.761491
	HD.01G0011190	-0.231859	0.037272
	HD.01G0011200	0.0747852	0.506988
	HD.01G0011250	-0.101304	0.368183
	HD.01G0011260	0.0395528	0.725904
	HD.01G0011270	0.028635	0.79968
	HD.01G0011280	-0.202836	0.0693577
	HD.01G0011290	-0.120766	0.28285
	HD.01G0011300	-0.223341	0.0450462
	HD.01G0011310	-0.169718	0.129841
	HD.01G0011320	0.216599	0.0521112
	HD.01G0011340	-0.309117	0.00498601
	HD.01G0011350	-0.258967	0.019572
	HD.01G0011360	0.264855	0.016872
	HD.01G0011390	-0.165213	0.140494
	HD.01G0011410	-0.0880002	0.43468
	HD.01G0011420	-0.140955	0.209421
	HD.01G0011430	0.301634	0.00620858
	HD.01G0011450	0.165777	0.139125
	HD.01G0011460	0.289327	0.00879916
	HD.01G0011470	0.30722	0.00527384
	HD.01G0011490	0.393832	0.000275221
	HD.01G0011500	-0.241713	0.0297088
	HD.01G0011510	-0.225018	0.0434176
	HD.01G0011520	0.0929582	0.409139
	HD.01G0011550	-0.385075	0.000385616
	HD.01G0011560	-0.307836	0.0051788
	HD.01G0011570	-0.0609193	0.589022
	HD.01G0011600	0.0872462	0.438641
	HD.01G0011610	-0.138216	0.2185
	HD.01G0011620	-0.0886265	0.431404
	HD.01G0011710	-0.312083	0.00456405
	HD.01G0011720	-0.146921	0.190585
	HD.01G0011730	-0.299193	0.00666085
	HD.01G0011770	0.104533	0.353035
	HD.01G0011780	0.077611	0.491023
	HD.01G0011790	-0.0804205	0.475418
	HD.01G0011810	-0.159	0.156252
	HD.01G0011840	-0.0988567	0.379925
	HD.01G0011930	-0.0781639	0.487931
	HD.01G0012020	-0.10221	0.36389
	HD.01G0012070	-0.0888198	0.430396
	HD.01G0012080	0.274814	0.0130323
	HD.01G0012140	0.0276245	0.806609
	HD.01G0012150	0.709953	1.16346e-13
	HD.01G0012160	-0.0265107	0.814263
	HD.01G0012170	0.0602599	0.593068
	HD.01G0012190	0.212386	0.0569699
	HD.01G0012200	0.0960417	0.393707
	HD.01G0012220	-0.225198	0.0432462
	HD.01G0012240	0.0957261	0.39527
	HD.01G0012250	-0.243473	0.0285047
	HD.01G0012270	-0.273839	0.0133712
	HD.01G0012300	-0.0885241	0.431939
	HD.01G0012310	-0.315812	0.00407859
	HD.01G0012330	0.120455	0.284102
	HD.01G0012390	-0.209276	0.0607882
	HD.01G0012400	0.171985	0.124717
	HD.01G0012410	0.0766222	0.496579
	HD.01G0012420	-0.0318214	0.777934
	HD.01G0012430	0.387751	0.000348192
	HD.01G0012550	-0.0237201	0.833518
	HD.01G0012610	-0.0967446	0.390238
	HD.01G0012630	-0.307076	0.00529624
	HD.01G0012640	0.122472	0.276055
	HD.01G0012660	0.233997	0.0355076
	HD.01G0012670	-0.031255	0.781788
	HD.01G0012680	0.0432024	0.701752
	HD.01G0012710	-0.436005	4.72963e-05
	HD.01G0012730	-0.0974749	0.386653
	HD.01G0012750	-0.00205137	0.985499
	HD.01G0012770	0.100634	0.371376
	HD.01G0012820	0.0737145	0.513105
	HD.01G0012830	0.365245	0.000800139
	HD.01G0012870	-0.206925	0.0638113
	HD.01G0012880	0.0153261	0.89198
	HD.01G0012890	-0.113253	0.314089
	HD.01G0012920	0.648419	5.95589e-11
	HD.01G0012950	0.0773294	0.492602
	HD.01G0012960	0.034073	0.762669
	HD.01G0012980	-0.205632	0.0655255
	HD.01G0012990	0.0152987	0.892172
	HD.01G0013000	0.0241221	0.830738
	HD.01G0013040	-0.176957	0.114025
	HD.01G0013050	0.273699	0.0134206
	HD.01G0013100	-0.251815	0.023342
	HD.01G0013110	-0.250758	0.0239487
	HD.01G0013120	-0.0915004	0.416556
	HD.01G0013140	0.457153	1.78452e-05
	HD.01G0013170	0.508235	1.27466e-06
	HD.01G0013180	0.103096	0.359727
	HD.01G0013210	0.141629	0.207231
	HD.01G0013220	-0.188564	0.0918237
	HD.01G0013230	-0.146112	0.193065
	HD.01G0013240	0.412243	0.000131276
	HD.01G0013250	-0.107225	0.340702
	HD.01G0013260	-0.164186	0.143011
	HD.01G0013280	0.206413	0.0644862
	HD.01G0013290	0.0758107	0.501163
	HD.01G0013320	0.0211229	0.851526
	HD.01G0013340	-0.324718	0.00310009
	HD.01G0013420	0.0687336	0.542055
	HD.01G0013430	-0.166602	0.137141
	HD.01G0013440	-0.107534	0.339304
	HD.01G0013450	-0.0244137	0.828722
	HD.01G0013460	-0.160471	0.152407
	HD.01G0013470	-0.169198	0.131037
	HD.01G0013490	0.00184643	0.986948
	HD.01G0013500	-0.168114	0.13356
	HD.01G0013510	-0.212364	0.0569956
	HD.01G0013530	-0.0131991	0.906899
	HD.01G0013540	-0.205111	0.0662259
	HD.01G0013550	-0.44201	3.60955e-05
	HD.01G0013560	-0.169545	0.130239
	HD.01G0013590	-0.1337	0.234066
	HD.01G0013630	-0.110069	0.327973
	HD.01G0013690	0.338472	0.00199702
	HD.01G0013770	0.203023	0.0690967
	HD.01G0013810	0.024766	0.826289
	HD.01G0013820	0.0327081	0.771912
	HD.01G0013830	-0.0209588	0.852666
	HD.01G0013840	0.00242395	0.982866
	HD.01G0013850	-0.0297518	0.79204
	HD.01G0013870	-0.0878905	0.435255
	HD.01G0013900	0.0665724	0.554859
	HD.01G0013920	-0.28965	0.00872073
	HD.01G0013990	-0.480138	5.73476e-06
	HD.01G0014010	-0.186627	0.0952709
	HD.01G0014020	-0.0421661	0.708581
	HD.01G0014030	0.228729	0.0399877
	HD.01G0014060	-0.0451647	0.688885
	HD.01G0014080	-0.0181509	0.872226
	HD.01G0014100	-0.0229786	0.838651
	HD.01G0014120	-0.240742	0.0303914
	HD.01G0014130	-0.233705	0.0357443
	HD.01G0014140	-0.0758773	0.500786
	HD.01G0014160	0.0226303	0.841064
	HD.01G0014170	0.202117	0.0703721
	HD.01G0014180	0.0808854	0.472861
	HD.01G0014200	-0.127423	0.25696
	HD.01G0014210	-0.102938	0.360467
	HD.01G0014230	0.517904	7.35936e-07
	HD.01G0014270	-0.00671554	0.952553
	HD.01G0014300	-0.0104564	0.926184
	HD.01G0014310	0.146421	0.192116
	HD.01G0014340	-0.252094	0.0231842
	HD.01G0014370	-0.0669252	0.552759
	HD.01G0014420	-0.00515094	0.963599
	HD.01G0014430	-0.142229	0.205292
	HD.01G0014450	0.0840179	0.455832
	HD.01G0014460	-0.094479	0.401484
	HD.01G0014470	0.158154	0.158493
	HD.01G0014510	0.0189608	0.866576
	HD.01G0014520	0.0894988	0.426866
	HD.01G0014530	-0.294918	0.00752351
	HD.01G0014540	-0.55156	9.46963e-08
	HD.01G0014550	-0.0569272	0.613706
	HD.01G0014560	-0.115594	0.304124
	HD.01G0014570	0.19979	0.073737
	HD.01G0014580	-0.108546	0.334753
	HD.01G0014590	-0.31653	0.00399055
	HD.01G0014620	0.11958	0.287638
	HD.01G0014630	0.0631379	0.575501
	HD.01G0014670	-0.324113	0.00315926
	HD.01G0014690	-0.0948546	0.399607
	HD.01G0014700	-0.200864	0.0721685
	HD.01G0014720	0.147808	0.187891
	HD.01G0014730	-0.140175	0.211979
	HD.01G0014740	0.564927	3.93282e-08
	HD.01G0014750	-0.0428138	0.70431
	HD.01G0014780	0.136846	0.223145
	HD.01G0015050	-0.275701	0.0127301
	HD.01G0015060	0.551436	9.54502e-08
	HD.01G0015070	-0.0400178	0.722811
	HD.01G0015090	0.133503	0.234764
	HD.01G0015110	0.148617	0.185461
	HD.01G0015120	0.0764371	0.497623
	HD.01G0015150	0.190935	0.0877372
	HD.01G0015210	-0.0847679	0.451805
	HD.01G0015230	-0.0145117	0.897688
	HD.01G0015250	-0.37033	0.00066648
	HD.01G0015260	-0.131628	0.241462
	HD.01G0015270	-0.165311	0.140254
	HD.01G0015340	0.166108	0.138326
	HD.01G0015360	0.2962	0.00725518
	HD.01G0015370	-0.0551037	0.625127
	HD.01G0015390	-0.140585	0.210634
	HD.01G0015400	-0.201133	0.0717807
	HD.01G0015440	0.0524316	0.642025
	HD.01G0015460	-0.148564	0.185618
	HD.01G0015470	-0.176337	0.115319
	HD.01G0015490	-0.0419112	0.710264
	HD.01G0015570	7.72519e-05	0.999454
	HD.01G0015590	-0.164478	0.142293
	HD.01G0015610	-0.0277002	0.80609
	HD.01G0015620	-0.356801	0.00107692
	HD.01G0015670	-0.14187	0.20645
	HD.01G0015690	-0.148168	0.186807
	HD.01G0015700	-0.0885327	0.431894
	HD.01G0015730	0.109678	0.329707
	HD.01G0015740	-0.0987116	0.380628
	HD.01G0015760	-0.171376	0.126078
	HD.01G0015770	-0.275467	0.0128092
[truncated: 33,630 more rows]
