# Supplementary material for: Characterization of two O-methyltransferases involved in the biosynthesis of O-methylated catechins in tea plant
Source: Nat Commun. 2023 Aug 21;14:5075. doi: 10.1038/s41467-023-40868-9 (PMC10442441; doi:10.1038/s41467-023-40868-9)
Supplement: Supplementary file 7 — Source Data [file 41467_2023_40868_MOESM7_ESM.xlsx]

## Sheet: figure 1b
	Figure 1
	Figure 1b: chromosome distribution of ED4 values based on SNPs					Figure 1b: chromosome distribution of ED4 values based on InDels					Figure 2b: DEGs in the volcano plot
	Chromosome	Position	ED	ED4		Chromosome	Position	ED	ED4		id	baseMean	baseMean_L	baseMean_H	foldChange(H/L)	log2FoldChange	p-value	-log10(p-value)	Chromosome
	GWHAZTZ00000001	188807	0.0110288	1e-08		GWHAZTZ00000001	189511	0.0160256	7e-08		HD.03G0010060	1014.77	157.531	1872.01	11.8834145594414	3.5708775320502	1.28382e-29	28.8915	GWHAZTZ00000004
	GWHAZTZ00000001	188927	0.0452145	4.18e-06		GWHAZTZ00000001	208265	0.111111	0.00015242		HD.03G0009970	140.711	36.7025	244.72	6.66766706322013	2.73718206799663	5.02874e-29	28.2985	GWHAZTZ00000004
	GWHAZTZ00000001	188956	0.0712922	2.583e-05		GWHAZTZ00000001	1431747	0.0344828	1.41e-06		HD.03G0012440	60.5002	5.61389	115.386	20.5537429830013	4.36132923776252	8.72006e-26	25.0595	GWHAZTZ00000004
	GWHAZTZ00000001	188972	0.0587141	1.188e-05		GWHAZTZ00000001	1431997	0.28538	0.00663271		HD.06002650	49.9419	96.561	3.32279	0.0344113063686115	-4.86097352711738	3.38924e-24	23.4699	GWHAZTZ00000004
	GWHAZTZ00000001	189030	0.019002	1.3e-07		GWHAZTZ00000001	1432093	0.195253	0.00145341		HD.03G0015460	334.13	169.018	499.242	2.95377862564488	1.56256170570595	2.89139e-22	21.5389	GWHAZTZ00000004
	GWHAZTZ00000001	189060	0.0205033	1.8e-07		GWHAZTZ00000001	1433482	0.370949	0.0189346		HD.03G0014640	223.976	338.599	109.353	0.322958062420713	-1.63058125834525	2.08329e-18	17.6813	GWHAZTZ00000004
	GWHAZTZ00000001	189074	0.0191556	1.3e-07		GWHAZTZ00000001	1751665	0.0448164	4.03e-06		HD.03G0009410	144.822	232.218	57.4266	0.247296088639273	-2.01568867337766	2.14605e-18	17.6684	GWHAZTZ00000004
	GWHAZTZ00000001	189249	0.0883102	6.082e-05		GWHAZTZ00000001	1801307	0.0302198	8.3e-07		HD.03G0014410	6423.05	4521.71	8324.39	1.84098273722054	0.880476098690487	5.67906e-17	16.2457	GWHAZTZ00000004
	GWHAZTZ00000001	189284	0.0594646	1.25e-05		GWHAZTZ00000001	1902347	0.186652	0.00121375		HD.03G0010320	682.042	295.425	1068.66	3.61736619154789	1.8549396516262	8.08193e-17	16.0925	GWHAZTZ00000004
	GWHAZTZ00000001	189377	0.01721	9e-08		GWHAZTZ00000001	2105008	0.0520094	7.32e-06		HD.03G0009890	224.765	378.056	71.4738	0.189055985392562	-2.40311457002942	1.09572e-16	15.9603	GWHAZTZ00000004
	GWHAZTZ00000001	189618	0.159457	0.00064651		GWHAZTZ00000001	2107072	0.0407363	2.75e-06		HD.06002550	1137.23	802.798	1471.67	1.83317523407218	0.874344700358682	7.02725e-16	15.1532	GWHAZTZ00000004
	GWHAZTZ00000001	189623	0.137849	0.00036109		GWHAZTZ00000001	2107299	0.253698	0.00414254		HD.03G0009240	13047	8068.46	18025.6	2.23407927216615	1.15968037809157	2.09498e-15	14.6788	GWHAZTZ00000004
	GWHAZTZ00000001	189696	0.133973	0.00032215		GWHAZTZ00000001	2107329	0.114061	0.00016926		HD.03G0010600	323.653	153.47	493.837	3.21781845327867	1.68608293266703	5.28775e-13	12.2767	GWHAZTZ00000004
	GWHAZTZ00000001	189704	0.130428	0.00028939		GWHAZTZ00000001	2107330	0.26791	0.00515176		HD.03G0014440	1249.66	924.776	1574.55	1.70262398413408	0.767759858315219	8.22591e-13	12.0848	GWHAZTZ00000004
	GWHAZTZ00000001	189747	0.00892857	1e-08		GWHAZTZ00000001	2143438	0.273902	0.00562837		HD.03G0017020	78.3065	128.088	28.5247	0.222695200049267	-2.16685763213547	1.35128e-12	11.8693	GWHAZTZ00000004
	GWHAZTZ00000001	190119	0.0547355	8.98e-06		GWHAZTZ00000001	2143652	0.398464	0.0252091		HD.03G0009860	338.698	153.363	524.032	3.41695191332027	1.77270994489843	1.50369e-11	10.8228	GWHAZTZ00000004
	GWHAZTZ00000001	190134	0.0690484	2.273e-05		GWHAZTZ00000001	2143664	0.221323	0.0023994		HD.06004025	60.7638	100.879	20.6482	0.204681993480685	-2.28854390536808	3.51846e-11	10.4536	GWHAZTZ00000004
	GWHAZTZ00000001	1384147	0.231813	0.00288772		GWHAZTZ00000001	2242507	0.0909091	6.83e-05		HD.04G0024310	38.6747	68.675	8.67437	0.126310574225694	-2.98495267393774	4.01687e-11	10.3961	GWHAZTZ00000003
	GWHAZTZ00000001	1384164	0.0448957	4.06e-06		GWHAZTZ00000001	2304095	0.0505076	6.51e-06		HD.03G0007300	116.444	174.504	58.3842	0.334572899332256	-1.57960750421044	1.58936e-10	9.79878	GWHAZTZ00000004
	GWHAZTZ00000001	1384167	0.325494	0.0112246		GWHAZTZ00000001	3200638	0.378928	0.0206171		HD.06004345	57.7991	95.3864	20.2118	0.21189348057461	-2.23858889456459	1.68112e-10	9.7744	GWHAZTZ00000004
	GWHAZTZ00000001	1385369	0.218112	0.0022632		GWHAZTZ00000001	3201016	0.0484478	5.51e-06		HD.03G0015730	159.347	260.27	58.4229	0.224469997788335	-2.15540546477388	2.38333e-10	9.62282	GWHAZTZ00000004
	GWHAZTZ00000001	1385378	0.209801	0.00193745		GWHAZTZ00000001	3201187	0.0183053	1.1e-07		HD.03G0008990	357.163	243.136	471.19	1.93796785827622	0.954544643461954	3.14315e-10	9.50263	GWHAZTZ00000004
	GWHAZTZ00000001	1385453	0.104757	0.00012043		GWHAZTZ00000001	3226309	0.0665281	1.959e-05		HD.03G0008250	47.4535	89.4413	5.46579	0.0611103140556222	-4.03244029449147	4.16273e-10	9.38062	GWHAZTZ00000004
	GWHAZTZ00000001	1385461	0.0543928	8.75e-06		GWHAZTZ00000001	3261121	0.0785674	3.81e-05		HD.03G0017430	290.477	127.04	453.914	3.57301057883528	1.8371401854067	5.70107e-10	9.24404	GWHAZTZ00000004
	GWHAZTZ00000001	1385474	0.083189	4.789e-05		GWHAZTZ00000001	3574054	0.0396921	2.48e-06		HD.03G0010660	812.645	614.978	1010.31	1.64284390489138	0.716195408871454	1.12371e-09	8.94935	GWHAZTZ00000004
	GWHAZTZ00000001	1385480	0.277792	0.00595496		GWHAZTZ00000001	3574595	0.460691	0.0450441		HD.03G0011860	35.0602	61.6441	8.47634	0.137504391301929	-2.86245040200749	1.37582e-09	8.86144	GWHAZTZ00000004
	GWHAZTZ00000001	1385514	0.104757	0.00012043		GWHAZTZ00000001	4330367	0.326813	0.0114077		HD.03G0001750	636.676	870.855	402.498	0.462187323563768	-1.11345040341259	1.7485e-09	8.75734	GWHAZTZ00000004
	GWHAZTZ00000001	1385567	0.0841794	5.021e-05		GWHAZTZ00000001	5461798	0.119511	0.000204		HD.06003578	49.3224	81.5794	17.0654	0.209187826072369	-2.25712920016708	2.98401e-09	8.5252	GWHAZTZ00000004
	GWHAZTZ00000001	1385569	0.263762	0.00484004		GWHAZTZ00000001	5461882	0.187007	0.00122302		HD.03G0010380	124.636	180.039	69.2331	0.384544865529721	-1.37877616509775	6.35272e-09	8.19704	GWHAZTZ00000004
	GWHAZTZ00000001	1385587	0.156527	0.00060029		GWHAZTZ00000001	5463833	0.269374	0.0052653		HD.03G0008310	193.547	264.401	122.693	0.464041177110857	-1.10767526501333	1.2787e-08	7.89323	GWHAZTZ00000004
	GWHAZTZ00000001	1385592	0.335548	0.0126771		GWHAZTZ00000001	5463839	0.292602	0.00733013		HD.03G0007230	550.66	382.507	718.814	1.87921655215071	0.910131325785319	1.96417e-08	7.70682	GWHAZTZ00000004
	GWHAZTZ00000001	1385607	0.122975	0.0002287		GWHAZTZ00000001	5465254	0.442138	0.0382147		HD.13G0011650	83.0565	143.412	22.7009	0.15829124552648	-2.65934662706094	2.30613e-08	7.63712	GWHAZTZ00000004
	GWHAZTZ00000001	1385621	0.22358	0.00249882		GWHAZTZ00000001	5465281	0.0466224	4.72e-06		HD.03G0003940	3057.77	3597.59	2517.94	0.69989665013952	-0.514786191885769	2.32023e-08	7.63447	GWHAZTZ00000004
	GWHAZTZ00000001	1427308	0.224989	0.00256237		GWHAZTZ00000001	5465282	0.341898	0.0136642		HD.03G0006110	395.856	504.805	286.906	0.568350947290483	-0.815146049727091	2.37575e-08	7.6242	GWHAZTZ00000004
	GWHAZTZ00000001	1431180	0.356026	0.0160667		GWHAZTZ00000001	5465646	0.109916	0.00014597		HD.06003579	137.263	81.0146	193.511	2.38859322496788	1.25616118519276	2.52268e-08	7.59814	GWHAZTZ00000004
	GWHAZTZ00000001	1431204	0.281236	0.00625578		GWHAZTZ00000001	5569368	0.0454546	4.27e-06		HD.03G0009980	677.172	101.539	1252.81	12.3381808303948	3.62505779079769	2.75926e-08	7.55921	GWHAZTZ00000004
	GWHAZTZ00000001	1431206	0.202031	0.00166597		GWHAZTZ00000001	5569719	0.404759	0.0268403		HD.03G0010250	1057.68	838.785	1276.57	1.52192796698214	0.605900077542562	3.94238e-08	7.40424	GWHAZTZ00000004
	GWHAZTZ00000001	1431226	0.123744	0.00023447		GWHAZTZ00000001	5570103	0.248452	0.00381039		HD.06004003	99.53	54.138	144.922	2.67689884305375	1.42056262221287	5.08408e-08	7.29379	GWHAZTZ00000004
	GWHAZTZ00000001	1431244	0.042855	3.37e-06		GWHAZTZ00000001	5585126	0.134371	0.000326		HD.15G0012820	173.034	235.835	110.232	0.467413297372862	-1.09722931716157	5.88335e-08	7.23038	GWHAZTZ00000010
	GWHAZTZ00000001	1431267	0.176777	0.00097656		GWHAZTZ00000001	5614981	0.111691	0.00015562		HD.02013201	48.3817	18.7483	78.0152	4.16118897436329	2.0569958077737	6.90057e-08	7.16112	GWHAZTZ00000014
	GWHAZTZ00000001	1431276	0.0756264	3.271e-05		GWHAZTZ00000001	5634202	0.151253	0.00052338		HD.03G0009030	336.575	242.369	430.781	1.77737604832954	0.829748951858409	7.6341e-08	7.11724	GWHAZTZ00000004
	GWHAZTZ00000001	1431277	0.031427	9.8e-07		GWHAZTZ00000001	5634853	0.143183	0.00042031		HD.03G0005020	56.9984	24.6258	89.371	3.62916868619566	1.85963911580926	8.49368e-08	7.0709	GWHAZTZ00000003
	GWHAZTZ00000001	1431384	0.0593376	1.24e-05		GWHAZTZ00000001	5913947	0.123559	0.00023307		HD.06003155	145.786	88.8696	202.702	2.28089717571414	1.18960141051197	8.99454e-08	7.04602	GWHAZTZ00000004
	GWHAZTZ00000001	1431397	0.146518	0.00046085		GWHAZTZ00000001	5921158	0.322222	0.0107801		HD.03G0004160	1957.83	1609.52	2306.14	1.43281263346011	0.518849963088312	1.0447e-07	6.98101	GWHAZTZ00000004
	GWHAZTZ00000001	1431404	0.23009	0.00280281		GWHAZTZ00000001	5925772	0.446937	0.0399013		HD.03G0014430	284.714	201.316	368.112	1.82852721396394	0.870682098464165	1.10241e-07	6.95766	GWHAZTZ00000004
	GWHAZTZ00000001	1431418	0.215842	0.00217041		GWHAZTZ00000001	5945656	0.0581402	1.143e-05		HD.03G0009920	498.652	376.737	620.567	1.64721690292553	0.720030539382054	1.19096e-07	6.9241	GWHAZTZ00000004
	GWHAZTZ00000001	1431426	0.173214	0.00090018		GWHAZTZ00000001	5945661	0.131046	0.00029491		HD.03G0021840	846.49	1143.13	549.845	0.480997482006352	-1.05589875329632	1.27749e-07	6.89364	GWHAZTZ00000004
	GWHAZTZ00000001	1431468	0.446594	0.0397787		GWHAZTZ00000001	5969061	0.198155	0.00154179		HD.03G0015270	117.181	68.6411	165.721	2.41430586241309	1.27160845912273	1.67445e-07	6.77613	GWHAZTZ00000004
	GWHAZTZ00000001	1431476	0.300856	0.00819282		GWHAZTZ00000001	5991094	0.00693242	0		HD.06002421	82.3473	40.0598	124.635	3.11122141299434	1.63748106927356	1.79747e-07	6.74534	GWHAZTZ00000004
	GWHAZTZ00000001	1431483	0.320872	0.0106005		GWHAZTZ00000001	6066146	0.165519	0.00075057		HD.11G0003640	40.9388	71.5374	10.3402	0.144542344336899	-2.79043589617048	2.90071e-07	6.5375	GWHAZTZ00000004
	GWHAZTZ00000001	1431484	0.320872	0.0106005		GWHAZTZ00000001	6168869	0.133489	0.00031752		HD.03G0007200	131.102	80.4985	181.705	2.25724272597869	1.17456156285288	2.9542e-07	6.52956	GWHAZTZ00000004
	GWHAZTZ00000001	1431529	0.120064	0.0002078		GWHAZTZ00000001	6339039	0.197046	0.00150755		HD.06004385	367.234	271.31	463.159	1.70711954718095	0.771564091807977	3.59816e-07	6.44392	GWHAZTZ00000004
	GWHAZTZ00000001	1431592	0.0809998	4.305e-05		GWHAZTZ00000001	6533819	0.0835672	4.877e-05		HD.03G0012000	1081.13	876.609	1285.65	1.46661265453184	0.552487892705654	3.71445e-07	6.43011	GWHAZTZ00000004
	GWHAZTZ00000001	1431673	0.0188562	1.3e-07		GWHAZTZ00000001	6535441	0.0071772	0		HD.06002906	102.989	59.442	146.536	2.46519179314061	1.3016998933573	5.2953e-07	6.27611	GWHAZTZ00000004
	GWHAZTZ00000001	1431734	0.0342148	1.37e-06		GWHAZTZ00000001	6535483	0.0594643	1.25e-05		HD.03G0013230	844.788	1011.42	678.157	0.670500829787139	-0.576688977330245	6.46171e-07	6.18965	GWHAZTZ00000004
	GWHAZTZ00000001	1431799	0.0130946	3e-08		GWHAZTZ00000001	6536255	0.131106	0.00029545		HD.11G0019300	59.3995	22.7214	96.0777	4.2285154416283	2.08015124705089	9.09513e-07	6.04119	GWHAZTZ00000004
	GWHAZTZ00000001	1431814	0.156688	0.00060276		GWHAZTZ00000001	6536367	0.0425683	3.28e-06		HD.03G0015970	153.425	224.681	82.1694	0.365714946583956	-1.45120850479024	1.1705e-06	5.93163	GWHAZTZ00000004
	GWHAZTZ00000001	1431877	0.030303	8.4e-07		GWHAZTZ00000001	6536516	0.361903	0.0171541		HD.03G0009050	495.48	384.643	606.317	1.57631182586247	0.656552956828482	1.35785e-06	5.86715	GWHAZTZ00000004
	GWHAZTZ00000001	1431962	0.412192	0.0288666		GWHAZTZ00000001	6536518	0.00210762	0		HD.03G0002000	435.262	576.124	294.4	0.511001444931372	-0.968600724287329	1.76203e-06	5.75399	GWHAZTZ00000004
	GWHAZTZ00000001	1432005	0.293077	0.00737782		GWHAZTZ00000001	6537940	0.257479	0.00439509		HD.03G0020390	203.583	142.188	264.978	1.86357945331663	0.898076329376558	1.98189e-06	5.70292	GWHAZTZ00000004
	GWHAZTZ00000001	1432044	0.14757	0.00047424		GWHAZTZ00000001	6538101	0.0586989	1.187e-05		HD.03G0008350	236.301	303.192	169.41	0.558753303664605	-0.839716638539592	2.20027e-06	5.65752	GWHAZTZ00000004
	GWHAZTZ00000001	1432073	0.053033	7.91e-06		GWHAZTZ00000001	6538152	0.0151433	5e-08		HD.06002937	30.4397	2.13877	58.7407	27.464722832824	4.77950782749644	2.21572e-06	5.65448	GWHAZTZ00000004
	GWHAZTZ00000001	1432081	0.0604762	1.338e-05		GWHAZTZ00000001	6694563	0.112683	0.00016123		HD.03G0004960	437.867	338.715	537.018	1.58545477824415	0.664896728193354	2.23193e-06	5.65132	GWHAZTZ00000004
	GWHAZTZ00000001	1432085	0.0294628	7.5e-07		GWHAZTZ00000001	6694620	0.365546	0.0178554		HD.13G0001440	35.4107	58.821	12.0004	0.204015158467077	-2.2932517454709	2.33304e-06	5.63208	GWHAZTZ00000008
	GWHAZTZ00000001	1432089	0.104459	0.00011906		GWHAZTZ00000001	6694877	0.3	0.0081		HD.03G0012460	163.902	217.59	110.214	0.506520138730441	-0.981308464619194	2.77803e-06	5.55626	GWHAZTZ00000004
	GWHAZTZ00000001	1432139	0.435143	0.0358531		GWHAZTZ00000001	6695490	0.335321	0.0126428		HD.04G0003850	595.378	473.933	716.823	1.51249742967422	0.596932690685146	2.80958e-06	5.55136	GWHAZTZ00000003
	GWHAZTZ00000001	1433270	0.343534	0.0139276		GWHAZTZ00000001	6695552	0.231626	0.00287839		HD.01G0005520	2670.88	3219.01	2122.74	0.659439782394435	-0.600687170978979	2.93391e-06	5.53255	GWHAZTZ00000001
	GWHAZTZ00000001	1433298	0.329983	0.0118568		GWHAZTZ00000001	6695649	0.135865	0.00034074		HD.03G0016880	17.3038	31.2633	3.34433	0.10697319767401	-3.22467872280769	2.93699e-06	5.5321	GWHAZTZ00000004
	GWHAZTZ00000001	1433474	0.0133102	3e-08		GWHAZTZ00000001	6695745	0.074327	3.052e-05		HD.03G0014560	218.073	121.115	315.031	2.60109021151027	1.37911643597509	3.08289e-06	5.51104	GWHAZTZ00000015
	GWHAZTZ00000001	1433477	0.0502831	6.39e-06		GWHAZTZ00000001	6695833	0.101446	0.00010591		HD.03G0017170	23.1719	4.22833	42.1155	9.96032545898006	3.3161928838983	3.25186e-06	5.48787	GWHAZTZ00000004
	GWHAZTZ00000001	1433480	0.0572556	1.075e-05		GWHAZTZ00000001	6696053	0.177169	0.00098526		HD.03G0012170	209.935	139.618	280.252	2.00727642872056	1.00523930871989	3.46849e-06	5.45986	GWHAZTZ00000004
	GWHAZTZ00000001	1433525	0.0377124	2.02e-06		GWHAZTZ00000001	6696404	0.0807738	4.257e-05		HD.03G0015040	380.05	292.022	468.078	1.60288660307934	0.680672365004731	3.93024e-06	5.40558	GWHAZTZ00000004
	GWHAZTZ00000001	1433560	0.091832	7.112e-05		GWHAZTZ00000001	6696595	0.093402	7.611e-05		HD.03G0010850	869.811	1027.99	711.633	0.692257645386576	-0.530619012889031	4.18139e-06	5.37868	GWHAZTZ00000004
	GWHAZTZ00000001	1433624	0.348114	0.0146854		GWHAZTZ00000001	6696865	0.0543984	8.76e-06		HD.03G0004180	4526.06	3896.42	5155.7	1.32318667340257	0.404016609457952	4.5787e-06	5.33926	GWHAZTZ00000004
	GWHAZTZ00000001	1750709	0.450781	0.0412915		GWHAZTZ00000001	6697276	0.113022	0.00016318		HD.03G0017000	46.4523	71.4818	21.4228	0.299696477543192	-1.73842596752848	5.06684e-06	5.29526	GWHAZTZ00000004
	GWHAZTZ00000001	1750712	0.545061	0.0882637		GWHAZTZ00000001	6697392	0.0789343	3.882e-05		HD.03G0010030	9.24294	18.1636	0.322246	0.0177412993767454	-5.8167445129578	5.26963e-06	5.27822	GWHAZTZ00000014
	GWHAZTZ00000001	1751575	0.961068	0.853131		GWHAZTZ00000001	6697564	0.0970539	8.873e-05		HD.03G0008210	197.861	255.498	140.225	0.548829271211596	-0.865570666755538	6.93608e-06	5.15889	GWHAZTZ00000004
	GWHAZTZ00000001	1751624	1.06938	1.30778		GWHAZTZ00000001	6697565	0.0416667	3.01e-06		HD.06003248	18.0766	3.98323	32.1699	8.07633843327949	3.01370136705669	8.82043e-06	5.05451	GWHAZTZ00000004
	GWHAZTZ00000001	1751637	0.664102	0.194509		GWHAZTZ00000001	6697669	0.0931695	7.535e-05		HD.06002210	441.386	576.314	306.459	0.531756903760634	-0.911161236176592	9.47993e-06	5.0232	GWHAZTZ00000004
	GWHAZTZ00000001	1751680	0.693509	0.231317		GWHAZTZ00000001	6697806	0.145161	0.00044401		HD.03G0002340	75.8157	108.054	43.5778	0.403297839861793	-1.31008241646573	1.11753e-05	4.95174	GWHAZTZ00000004
	GWHAZTZ00000001	1751751	0.673435	0.205676		GWHAZTZ00000001	6697949	0.177722	0.00099762		HD.03G0010670	862.062	1010.38	713.746	0.706415687632441	-0.501410713086968	1.2285e-05	4.91062	GWHAZTZ00000004
	GWHAZTZ00000001	1751765	0.874241	0.584151		GWHAZTZ00000001	6697953	0.190666	0.00132159		HD.05002196	20.9814	5.94237	36.0203	6.06161441061901	2.59970208280839	1.25124e-05	4.90266	GWHAZTZ00000003
	GWHAZTZ00000001	1751766	0.874241	0.584151		GWHAZTZ00000001	6741422	0.106479	0.00012855		HD.09G0014290	1410.61	1625.13	1196.09	0.735993540237603	-0.442234990980174	1.45536e-05	4.83703	GWHAZTZ00000010
	GWHAZTZ00000001	1800845	0.0217391	2.2e-07		GWHAZTZ00000001	6760456	0.0605786	1.347e-05		HD.04012679	702.372	831.638	573.107	0.689130629653981	-0.537150612841674	1.47659e-05	4.83074	GWHAZTZ00000002
	GWHAZTZ00000001	1801036	0.0433738	3.54e-06		GWHAZTZ00000001	6773418	0.176769	0.00097639		HD.1407498	53.8118	27.7684	79.8551	2.87574818282846	1.52393735057198	1.57325e-05	4.8032	GWHAZTZ00000012
	GWHAZTZ00000001	1801177	0.0203279	1.7e-07		GWHAZTZ00000001	6789325	0.102965	0.0001124		HD.03G0006580	158.849	206.678	111.019	0.53715877033653	-0.896579520043329	1.69844e-05	4.76995	GWHAZTZ00000004
	GWHAZTZ00000001	1801357	0.025713	4.4e-07		GWHAZTZ00000001	6792554	0.122975	0.0002287		HD.08G0015680	113.629	74.3685	152.89	2.05583886608158	1.03972719244278	1.93871e-05	4.71249	GWHAZTZ00000003
	GWHAZTZ00000001	1801412	0.0477016	5.18e-06		GWHAZTZ00000001	6793000	0.0599544	1.292e-05		HD.06006717	103.384	66.442	140.327	2.11201795681072	1.07862210083824	1.996e-05	4.69984	GWHAZTZ00000004
	GWHAZTZ00000001	1801466	0.098357	9.359e-05		GWHAZTZ00000001	6821779	0.0782561	3.75e-05		HD.03G0003880	406.132	311.637	500.627	1.6064406626609	0.683867692750901	2.02424e-05	4.69374	GWHAZTZ00000004
	GWHAZTZ00000001	1801496	0.117545	0.0001909		GWHAZTZ00000001	6821788	0.117514	0.00019071		HD.03G0008710	377.227	288.572	465.882	1.61443910071743	0.691033021162465	2.31367e-05	4.6357	GWHAZTZ00000004
	GWHAZTZ00000001	1801517	0.125532	0.00024832		GWHAZTZ00000001	6821829	0.110931	0.00015143		HD.03G0000330	774.27	908.155	640.385	0.705150081809998	-0.503997746256166	2.57165e-05	4.58979	GWHAZTZ00000004
	GWHAZTZ00000001	1900659	0.176777	0.00097656		GWHAZTZ00000001	6825456	0.269374	0.0052653		HD.10G0010060	32.7256	13.6588	51.7924	3.79187661837126	1.92291202199993	2.58356e-05	4.58778	GWHAZTZ00000007
	GWHAZTZ00000001	1900665	0.219989	0.00234208		GWHAZTZ00000001	6828838	0.329404	0.0117738		HD.06000910	66.6025	38.0517	95.1532	2.50062743854007	1.32229013044634	2.66639e-05	4.57408	GWHAZTZ00000004
	GWHAZTZ00000001	1902300	0.0209513	1.9e-07		GWHAZTZ00000001	6829561	0.0555556	9.53e-06		HD.03G0010830	796.595	660.018	933.172	1.41385871538684	0.499637961169477	2.71242e-05	4.56664	GWHAZTZ00000004
	GWHAZTZ00000001	1902301	0.0769018	3.497e-05		GWHAZTZ00000001	6829856	0.261086	0.00464656		HD.03G0000780	911.101	1353.9	468.304	0.34589366861138	-1.5315994886543	2.78661e-05	4.55492	GWHAZTZ00000004
	GWHAZTZ00000001	1902302	0.108498	0.00013857		GWHAZTZ00000001	6830153	0.0392837	2.38e-06		HD.03G0018260	663.969	546.147	781.791	1.43146575965269	0.517493161800723	2.79181e-05	4.55411	GWHAZTZ00000004
	GWHAZTZ00000001	1902305	0.0830082	4.748e-05		GWHAZTZ00000001	6831094	0.114191	0.00017003		HD.08G0011290	591.075	772.275	409.876	0.530737778513898	-0.913928849821991	3.39558e-05	4.46909	GWHAZTZ00000003
	GWHAZTZ00000001	1902442	0.124701	0.00024181		GWHAZTZ00000001	6832250	0.11678	0.00018599		HD.03G0018750	1814.26	1558.06	2070.46	1.32887083375165	0.410200881467259	3.52074e-05	4.45337	GWHAZTZ00000004
	GWHAZTZ00000001	1902570	0.06355	1.631e-05		GWHAZTZ00000001	6833116	0.224227	0.00252785		HD.03G0010770	265.204	192.026	338.381	1.76216306462616	0.817347432568444	3.66999e-05	4.43533	GWHAZTZ00000004
	GWHAZTZ00000001	1902590	0.14878	0.00048998		GWHAZTZ00000001	6841080	0.091366	6.968e-05		HD.04G0005630	198.89	146.58	251.2	1.71374431333303	0.777151878760244	4.40353e-05	4.3562	GWHAZTZ00000002
	GWHAZTZ00000001	1903026	0.0139758	4e-08		GWHAZTZ00000001	6841130	0.390512	0.0232562		HD.03G0017670	275.515	339.88	211.151	0.621252533838128	-0.68674826403015	4.42228e-05	4.35435	GWHAZTZ00000004
	GWHAZTZ00000001	1903059	0.16924	0.00082038		GWHAZTZ00000001	6841567	0.139221	0.00037568		HD.03G0004110	1059.63	1219.37	899.897	0.738002984165661	-0.438301444953593	5.58073e-05	4.25331	GWHAZTZ00000004
	GWHAZTZ00000001	1903122	4.853e-05	0		GWHAZTZ00000001	6842284	0.0555556	9.53e-06		HD.03G0020330	813.875	945.784	681.966	0.721058887878501	-0.471811007708343	6.08298e-05	4.21588	GWHAZTZ00000004
	GWHAZTZ00000001	1903173	0.00377535	0		GWHAZTZ00000001	6844940	0.196544	0.00149224		HD.03G0006050	454.591	343.49	565.692	1.64689460117932	0.719748227668052	6.82011e-05	4.16621	GWHAZTZ00000004
	GWHAZTZ00000001	1903235	0.0498326	6.17e-06		GWHAZTZ00000001	6847419	0.117647	0.00019157		HD.03G0010880	661.206	549.878	772.534	1.40491914149999	0.490487100187221	7.23138e-05	4.14078	GWHAZTZ00000004
	GWHAZTZ00000001	1903348	0.0101326	1e-08		GWHAZTZ00000001	6848466	0.0645161	1.732e-05		HD.07G0023630	15453.2	17201.2	13705.3	0.796762107275525	-0.327779058105889	7.3313e-05	4.13482	GWHAZTZ00000006
	GWHAZTZ00000001	1903359	0.0383711	2.17e-06		GWHAZTZ00000001	6854856	0.179505	0.00103827		HD.06G0030030	28.2541	45.0189	11.4893	0.255210409219221	-1.97024092165178	7.45439e-05	4.12759	GWHAZTZ00000002
	GWHAZTZ00000001	1903383	0.239515	0.00329101		GWHAZTZ00000001	6855852	0.223607	0.0025		HD.07003073	89.0082	136.65	41.366	0.30271442058136	-1.72397069158956	7.5466e-05	4.12225	GWHAZTZ00000005
	GWHAZTZ00000001	1903398	0.240285	0.00333353		GWHAZTZ00000001	6857876	0.144146	0.00043172		HD.06002947	9.55697	1.06938	18.0446	16.8737742907136	4.07671080363258	7.77905e-05	4.10907	GWHAZTZ00000004
	GWHAZTZ00000001	1903422	0.0443609	3.87e-06		GWHAZTZ00000001	6858238	0.119641	0.00020489		HD.03G0009110	267.011	206.173	327.848	1.59016037333539	0.669172273778829	8.24814e-05	4.08364	GWHAZTZ00000004
	GWHAZTZ00000001	1903482	0.265877	0.00499717		GWHAZTZ00000001	7062967	0.0999949	9.998e-05		HD.03G0007070	1469.07	1266.35	1671.79	1.32015892248307	0.400711613581714	8.7985e-05	4.05559	GWHAZTZ00000004
	GWHAZTZ00000001	1903572	0.0675093	2.077e-05		GWHAZTZ00000001	7067032	0.266178	0.00501982		HD.03G0012250	751.546	872.875	630.217	0.722001402324272	-0.469926455663685	9.7278e-05	4.01199	GWHAZTZ00000004
	GWHAZTZ00000001	1903647	0.304706	0.0086203		GWHAZTZ00000001	7067041	0.0298142	7.9e-07		HD.06005569	1328.43	1143.62	1513.25	1.32321376998136	0.404046153059288	9.97482e-05	4.0011	GWHAZTZ00000004
	GWHAZTZ00000001	1903797	0.178768	0.0010213		GWHAZTZ00000001	7067184	0.130162	0.00028704		HD.03G0015740	100.066	133.643	66.4887	0.497509749395256	-1.00720329733887	0.000100912	3.99606	GWHAZTZ00000004
	GWHAZTZ00000001	1904299	0.0728249	2.813e-05		GWHAZTZ00000001	7086017	0.058947	1.207e-05		HD.02G0026670	156.21	98.4095	214.011	2.17470037119463	1.12081664106739	0.000108113	3.96612	GWHAZTZ00000004
	GWHAZTZ00000001	1904303	0.065883	1.884e-05		GWHAZTZ00000001	7086174	0.0706274	2.488e-05		HD.03G0006930	153.833	196.377	111.288	0.566707528398507	-0.81932372690075	0.000118694	3.92557	GWHAZTZ00000004
	GWHAZTZ00000001	1904312	0.0438216	3.69e-06		GWHAZTZ00000001	7090276	0.269374	0.0052653		HD.06005197	10.5241	19.3499	1.69828	0.0877668560858161	-3.5101799605849	0.000121873	3.91409	GWHAZTZ00000004
	GWHAZTZ00000001	1904335	0.00380933	0		GWHAZTZ00000001	7095198	0.162338	0.00069451		HD.03G0021230	881.028	1013.82	748.238	0.738038939346714	-0.438231159197365	0.00012272	3.91109	GWHAZTZ00000004
	GWHAZTZ00000001	1904432	0.0162928	7e-08		GWHAZTZ00000001	7103730	0.0748701	3.142e-05		HD.07G0001830	3288.82	2865.95	3711.69	1.29509857542457	0.373061911706254	0.000127241	3.89537	GWHAZTZ00000006
	GWHAZTZ00000001	1904456	0.0888153	6.222e-05		GWHAZTZ00000001	7103962	0.101823	0.0001075		HD.03005431	15.0477	26.167	3.92833	0.150125265896436	-2.73576129370496	0.000132006	3.87941	GWHAZTZ00000015
	GWHAZTZ00000001	2102865	0.053198	8.01e-06		GWHAZTZ00000001	7106940	0.300463	0.00815008		HD.03G0025850	8.90559	16.8138	0.997424	0.0593219394801972	-4.07529042352767	0.000136291	3.86553	GWHAZTZ00000003
	GWHAZTZ00000001	2104331	0.206239	0.0018092		GWHAZTZ00000001	7107040	0.565685	0.1024		HD.03G0022010	378.41	451.11	305.71	0.677685459119074	-0.561312278550835	0.000136385	3.86523	GWHAZTZ00000004
	GWHAZTZ00000001	2104338	0.12053	0.00021104		GWHAZTZ00000001	7108830	0.0411093	2.86e-06		HD.04G0008940	8.17095	0.700621	15.6413	22.324874022127	4.48058012921861	0.000139517	3.85537	GWHAZTZ00000011
	GWHAZTZ00000001	2104533	0.00988961	1e-08		GWHAZTZ00000001	7111956	0.0732933	2.886e-05		HD.06G0030240	14199.2	15740.4	12658.1	0.804174990186207	-0.31441862581623	0.000142039	3.84759	GWHAZTZ00000007
	GWHAZTZ00000001	2104656	0.173405	0.00090417		GWHAZTZ00000001	7112783	0.117409	0.00019002		HD.03G0021210	2356.79	2647.59	2065.99	0.780327090108425	-0.357849108909819	0.000145392	3.83746	GWHAZTZ00000004
	GWHAZTZ00000001	2104677	0.165298	0.00074656		GWHAZTZ00000001	7118664	0.357143	0.0162693		HD.05G0018490	432.104	338.524	525.683	1.55286960005276	0.634936686611336	0.000153284	3.8145	GWHAZTZ00000004
	GWHAZTZ00000001	2104721	0.203561	0.00171703		GWHAZTZ00000001	7118831	0.443305	0.0386197		HD.03G0009490	32.4558	49.8544	15.0573	0.302025335992621	-1.72725851693388	0.000157165	3.80365	GWHAZTZ00000004
	GWHAZTZ00000001	2104742	0.152697	0.00054365		GWHAZTZ00000001	7120230	0.246199	0.00367406		HD.06002763	30.374	46.9059	13.8421	0.295103333946238	-1.76070787509835	0.000157614	3.8024	GWHAZTZ00000004
	GWHAZTZ00000001	2104819	0.128745	0.00027474		GWHAZTZ00000001	7120893	0.0863102	5.549e-05		HD.01G0029900	97.9888	136.163	59.8148	0.439288448672767	-1.18675953140392	0.000182526	3.73868	GWHAZTZ00000001
	GWHAZTZ00000001	2104868	0.106416	0.00012824		GWHAZTZ00000001	7120983	0.095594	8.351e-05		HD.03G0012030	86.2848	56.546	116.024	2.05184461327946	1.03692147941506	0.000191501	3.71783	GWHAZTZ00000004
	GWHAZTZ00000001	2104883	0.111971	0.00015719		GWHAZTZ00000001	7121018	0.293331	0.00740337		HD.06004572	11.0676	2.00561	20.1297	10.0366924011639	3.3272120013637	0.000197432	3.70458	GWHAZTZ00000004
	GWHAZTZ00000001	2104921	0.146858	0.00046515		GWHAZTZ00000001	7121213	0.166805	0.00077416		HD.03G0003140	242.389	181.309	303.469	1.6737691687093	0.743100577995287	0.00019868	3.70184	GWHAZTZ00000004
	GWHAZTZ00000001	2104964	0.157454	0.00061462		GWHAZTZ00000001	7121266	0.218934	0.00229749		HD.03G0019020	1584.73	1323.15	1846.31	1.39539317343	0.480671680790933	0.00019873	3.70174	GWHAZTZ00000004
	GWHAZTZ00000001	2104980	0.139468	0.00037835		GWHAZTZ00000001	7121275	0.204491	0.00174863		HD.02G0019580	2694.8	2344.69	3044.91	1.29864145459535	0.377003168216034	0.000226783	3.64439	GWHAZTZ00000005
	GWHAZTZ00000001	2104986	0.146336	0.00045857		GWHAZTZ00000001	7121302	0.160029	0.00065584		HD.03G0009060	836.661	713.91	959.412	1.343884525586	0.426409178651189	0.000249988	3.60208	GWHAZTZ00000004
	GWHAZTZ00000001	2105147	0.0122416	2e-08		GWHAZTZ00000001	7121470	0.309644	0.00919289		HD.06002576	216.481	167.043	265.919	1.5919191045125	0.670767025276082	0.000255569	3.59249	GWHAZTZ00000004
	GWHAZTZ00000001	2105589	0.119658	0.000205		GWHAZTZ00000001	7121472	0.290617	0.00713324		HD.03G0007030	17267.8	19376.3	15159.3	0.782364142758992	-0.354087844547665	0.000260005	3.58502	GWHAZTZ00000004
	GWHAZTZ00000001	2105615	0.294855	0.00755851		GWHAZTZ00000001	7121524	0.0883884	6.104e-05		HD.03G0018970	285.767	344.318	227.216	0.659901535480528	-0.59967732022149	0.000261076	3.58323	GWHAZTZ00000004
	GWHAZTZ00000001	2105692	0.220435	0.00236115		GWHAZTZ00000001	7121618	0.145018	0.00044227		HD.06002243	1047.09	903.223	1190.97	1.31857314638215	0.398977605328916	0.000272364	3.56485	GWHAZTZ00000004
	GWHAZTZ00000001	2105709	0.227391	0.00267358		GWHAZTZ00000001	7121801	0.102852	0.0001119		HD.10001351	37.2702	19.3689	55.1715	2.84845672825744	1.51018048997105	0.000273998	3.56225	GWHAZTZ00000008
	GWHAZTZ00000001	2105745	0.186124	0.00120009		GWHAZTZ00000001	7123744	0.0165287	7e-08		HD.03G0009570	13.3033	2.62566	23.981	9.13332126939984	3.19113958174013	0.000276832	3.55778	GWHAZTZ00000004
	GWHAZTZ00000001	2105746	0.191935	0.00135711		GWHAZTZ00000001	7137609	0.160277	0.00065991		HD.03G0019240	255.06	309.207	200.913	0.649767082142844	-0.622005437757689	0.000278282	3.55551	GWHAZTZ00000004
	GWHAZTZ00000001	2105865	0.17505	0.00093895		GWHAZTZ00000001	7137732	0.0212766	2e-07		HD.06002730	823.463	691.399	955.527	1.38201981330992	0.466778299054003	0.000281028	3.55125	GWHAZTZ00000004
	GWHAZTZ00000001	2106042	0.220172	0.00234988		GWHAZTZ00000001	7143592	0.0780938	3.719e-05		HD.03G0022620	426.212	350.176	502.248	1.4342716792933	0.520318324768727	0.000282147	3.54952	GWHAZTZ00000004
	GWHAZTZ00000001	2106153	0.0547817	9.01e-06		GWHAZTZ00000001	7169611	0.163751	0.00071901		HD.01G0025190	1270.56	1514.92	1026.21	0.677400536407889	-0.561918965639149	0.000291949	3.53469	GWHAZTZ00000001
	GWHAZTZ00000001	2106514	0.0336488	1.28e-06		GWHAZTZ00000001	7169719	0.102752	0.00011147		HD.03G0012270	913.961	1043.17	784.748	0.752268895546345	-0.410679655151763	0.000302025	3.51996	GWHAZTZ00000004
	GWHAZTZ00000001	2106617	0.0897314	6.483e-05		GWHAZTZ00000001	7170177	0.021383	2.1e-07		HD.09G0013410	6088.5	5153.85	7023.16	1.36270304355813	0.446471208318878	0.000313866	3.50326	GWHAZTZ00000010
	GWHAZTZ00000001	2106916	0.278054	0.00597748		GWHAZTZ00000001	7170293	0.0870372	5.739e-05		HD.03G0018810	1527.82	1720.45	1335.18	0.776064410221941	-0.365751699625091	0.000349083	3.45707	GWHAZTZ00000004
	GWHAZTZ00000001	2106992	0.185977	0.0011963		GWHAZTZ00000001	7315240	0.0736344	2.94e-05		HD.03G0016690	134.689	171.002	98.3753	0.575287525376819	-0.797644907947194	0.00036666	3.43574	GWHAZTZ00000004
	GWHAZTZ00000001	2107101	0.171212	0.00085929		GWHAZTZ00000001	7315266	0.0155283	6e-08		HD.03G0017940	316.488	255.233	377.744	1.47999964157565	0.565596826464295	0.000386571	3.41277	GWHAZTZ00000004
	GWHAZTZ00000001	2107204	0.0707107	2.5e-05		GWHAZTZ00000001	7315666	0.0284091	6.5e-07		HD.06002869	298.114	239.367	356.86	1.49084693130527	0.576132140395966	0.000407957	3.38939	GWHAZTZ00000004
	GWHAZTZ00000001	2107220	0.0353527	1.56e-06		GWHAZTZ00000001	7351738	0.0380994	2.11e-06		HD.06005420	324.021	263.138	384.903	1.46273982141968	0.548673179094835	0.000435234	3.36128	GWHAZTZ00000004
	GWHAZTZ00000001	2107232	0.0202031	1.7e-07		GWHAZTZ00000001	7367494	0.0973108	8.967e-05		HD.03G0008290	562.363	650.2	474.526	0.72981480936752	-0.45439766856855	0.000443044	3.35355	GWHAZTZ00000004
	GWHAZTZ00000001	2107460	0.320912	0.0106058		GWHAZTZ00000001	7367830	0.174105	0.00091885		HD.03G0012790	11.591	20.6124	2.5697	0.124667853097148	-3.00383859568897	0.000444888	3.35175	GWHAZTZ00000004
	GWHAZTZ00000001	2107520	0.383393	0.0216061		GWHAZTZ00000001	7368999	0.132851	0.0003115		HD.03G0008840	558.733	649.823	467.642	0.719644876103317	-0.474642940936879	0.000469794	3.32809	GWHAZTZ00000004
	GWHAZTZ00000001	2143414	0.427553	0.0334164		GWHAZTZ00000001	7372868	0.199242	0.00157587		HD.03G0013130	471.136	392.577	549.694	1.40022019730747	0.485653721872638	0.00048521	3.31407	GWHAZTZ00000004
	GWHAZTZ00000001	2143472	0.164196	0.00072686		GWHAZTZ00000001	7436439	0.0248108	3.8e-07		HD.01G0019570	76.464	50.4938	102.434	2.02864573532296	1.0205169476393	0.00055365	3.25676	GWHAZTZ00000001
	GWHAZTZ00000001	2143549	0.0472216	4.97e-06		GWHAZTZ00000001	7436454	0.134687	0.00032908		HD.03G0010340	5.00527	0	10.0105	Inf	Inf	0.000558376	3.25307	GWHAZTZ00000004
	GWHAZTZ00000001	2143628	0.157135	0.00060966		GWHAZTZ00000001	7437057	0.0519421	7.28e-06		HD.03G0010280	767.44	569.341	965.54	1.69588915613794	0.762041877969508	0.000561614	3.25056	GWHAZTZ00000004
	GWHAZTZ00000001	2143757	0.201349	0.0016436		GWHAZTZ00000001	7454410	0.0740779	3.011e-05		HD.03G0015830	1203.42	1050.51	1356.34	1.29113101601873	0.368635403875214	0.000589008	3.22988	GWHAZTZ00000004
	GWHAZTZ00000001	2158315	0.229325	0.00276571		GWHAZTZ00000001	7454582	0.483536	0.0546659		HD.13G0003480	469.94	380.985	558.895	1.46697337730619	0.552842689159326	0.000594972	3.2255	GWHAZTZ00000011
	GWHAZTZ00000001	2158339	0.227951	0.00270001		GWHAZTZ00000001	7459366	0.0113113	2e-08		HD.06000772	21.9355	36.0849	7.78614	0.215772913329586	-2.21241432486106	0.000614883	3.21121	GWHAZTZ00000004
	GWHAZTZ00000001	2158367	0.274805	0.00570292		GWHAZTZ00000001	7459460	0.121392	0.00021715		HD.03G0009450	41.933	60.2164	23.6496	0.392743565737134	-1.34834045464521	0.000616724	3.20991	GWHAZTZ00000004
	GWHAZTZ00000001	2158674	0.35741	0.016318		GWHAZTZ00000001	7572377	0.034188	1.37e-06		HD.03G0019680	215.711	169.536	261.886	1.54472518976947	0.627350202129058	0.000657652	3.182	GWHAZTZ00000004
	GWHAZTZ00000001	2242516	0.157135	0.00060966		GWHAZTZ00000001	7572405	0.401623	0.026018		HD.09G0022150	2454.23	2094.38	2814.08	1.34363600012059	0.426142355418349	0.000660238	3.1803	GWHAZTZ00000010
	GWHAZTZ00000001	2242519	0.449977	0.0409979		GWHAZTZ00000001	7573637	0.259272	0.00451883		HD.03G0010800	27.3165	41.6087	13.0244	0.313019863668161	-1.67567388403534	0.000695782	3.15753	GWHAZTZ00000004
	GWHAZTZ00000001	2242572	0.104076	0.00011733		GWHAZTZ00000001	7574594	0.202381	0.00167756		HD.08G0029030	11769.7	10634.3	12905.1	1.21353713894507	0.279218261230694	0.000702459	3.15338	GWHAZTZ00000003
	GWHAZTZ00000001	2242588	0.0942809	7.901e-05		GWHAZTZ00000001	7592932	0.131021	0.00029469		HD.12G0016830	778.639	886.053	671.225	0.757545093923842	-0.400596325319642	0.000722497	3.14116	GWHAZTZ00000012
	GWHAZTZ00000001	2242597	0.150303	0.00051035		GWHAZTZ00000001	7599754	0.0515053	7.04e-06		HD.01G0019140	826.225	714.159	938.291	1.31384063634886	0.393790293093721	0.000732049	3.13546	GWHAZTZ00000001
	GWHAZTZ00000001	2242627	0.19799	0.00153664		GWHAZTZ00000001	7660010	0.0802733	4.152e-05		HD.03G0011080	1256.79	1410.27	1103.3	0.782328033757086	-0.354154431802042	0.000757577	3.12057	GWHAZTZ00000004
	GWHAZTZ00000001	2242633	0.266653	0.00505576		GWHAZTZ00000001	7671911	0.52125	0.0738216		HD.03G0016500	37.9237	54.9458	20.9017	0.380405672015706	-1.39438933731159	0.000782655	3.10643	GWHAZTZ00000004
	GWHAZTZ00000001	2242829	0.265165	0.00494385		GWHAZTZ00000001	7672073	0.0945093	7.978e-05		HD.06001591	17.5724	28.6253	6.51957	0.227755482243866	-2.13444231369935	0.000789575	3.10261	GWHAZTZ00000004
	GWHAZTZ00000001	2242830	0.262314	0.00473461		GWHAZTZ00000001	7672315	0.182276	0.00110388		HD.12G0017480	65.4257	42.8241	88.0272	2.05555022240276	1.03952462109974	0.00087464	3.05817	GWHAZTZ00000012
	GWHAZTZ00000001	2242882	0.119994	0.00020732		GWHAZTZ00000001	7676881	0.0459471	4.46e-06		HD.03G0003570	616.072	705.107	527.038	0.747458569712044	-0.419934479359167	0.000883838	3.05363	GWHAZTZ00000004
	GWHAZTZ00000001	2303982	0.173675	0.00090981		GWHAZTZ00000001	7676945	0.0177915	1e-07		HD.03G0019490	323.664	265.994	381.333	1.43361419840415	0.519656830919018	0.000893511	3.0489	GWHAZTZ00000004
	GWHAZTZ00000001	2304004	0.221837	0.00242181		GWHAZTZ00000001	7715941	0.0866595	5.64e-05		HD.06G0011720	301.341	246.331	356.351	1.4466315618635	0.532697533096114	0.000902447	3.04458	GWHAZTZ00000002
	GWHAZTZ00000001	2304043	0.141865	0.00040504		GWHAZTZ00000001	7719599	0.166824	0.00077452		HD.03G0017280	8.85499	16.0639	1.64605	0.10246883604991	-3.28674288674135	0.000914491	3.03882	GWHAZTZ00000004
	GWHAZTZ00000001	2304046	0.227575	0.00268222		GWHAZTZ00000001	7719721	0.0199161	1.6e-07		HD.03G0015160	15067	13634.9	16499.2	1.21007425651027	0.275095581559412	0.000922225	3.03516	GWHAZTZ00000004
	GWHAZTZ00000001	2304107	0.288925	0.00696855		GWHAZTZ00000001	7727881	0.00841794	1e-08		HD.03G0015350	1104.72	969.178	1240.25	1.27969563988488	0.355800723473898	0.000927571	3.03265	GWHAZTZ00000004
	GWHAZTZ00000001	2304114	0.257763	0.00441451		GWHAZTZ00000001	7732412	0.293163	0.00738645		HD.03G0019100	741.416	639.264	843.568	1.31959142902363	0.400091312490125	0.00093226	3.03046	GWHAZTZ00000004
	GWHAZTZ00000001	2304132	0.309359	0.00915909		GWHAZTZ00000001	7732450	0.485184	0.0554148		HD.03G0018760	601.817	514.461	689.173	1.33960281715552	0.421805315116679	0.000935974	3.02874	GWHAZTZ00000004
	GWHAZTZ00000001	2304135	0.309359	0.00915909		GWHAZTZ00000001	7732477	0.109432	0.00014341		HD.06G0008610	8422.91	10352.2	6493.57	0.627262554620865	-0.672858653512777	0.00095393	3.02048	GWHAZTZ00000002
	GWHAZTZ00000001	2304217	0.521026	0.0736949		GWHAZTZ00000001	7732486	0.425959	0.0329209		HD.08G0011280	102.205	143.056	61.3547	0.42888679523436	-1.2213311965944	0.000954631	3.02016	GWHAZTZ00000003
	GWHAZTZ00000001	2306962	0.0999949	9.998e-05		GWHAZTZ00000001	7854021	0.144262	0.00043312		HD.08G0026470	297.774	243.278	352.27	1.44801310728553	0.534074661627091	0.00097905	3.0092	GWHAZTZ00000005
	GWHAZTZ00000001	2307892	0.16415	0.00072604		GWHAZTZ00000001	7907176	0.0714286	2.603e-05		HD.03G0013110	1427.73	1260.45	1595.01	1.2654333771425	0.339631554073435	0.000980302	3.00864	GWHAZTZ00000004
	GWHAZTZ00000001	2307908	0.0135982	3e-08		GWHAZTZ00000001	7983131	0.116935	0.00018698		HD.07G0022250	467.893	395.97	539.815	1.36327092112656	0.447072295617788	0.000998783	3.00053	GWHAZTZ00000004
	GWHAZTZ00000001	2308847	0.139867	0.00038271		GWHAZTZ00000001	7989139	0.157135	0.00060966		HD.06011467	5.62273	10.9274	0.318112	0.0291115219868155	-5.10226592243938	0.00100756	2.99673	GWHAZTZ00000004
	GWHAZTZ00000001	2308917	0.0796299	4.021e-05		GWHAZTZ00000001	8047851	0.143015	0.00041833		HD.01G0001830	9423.45	8244.87	10602	1.28589491099488	0.362772744079894	0.00104448	2.9811	GWHAZTZ00000001
	GWHAZTZ00000001	2309220	0.121662	0.00021909		GWHAZTZ00000001	8059350	0.0492049	5.86e-06		HD.10G0022250	1273.42	1514.18	1032.66	0.681989412333235	-0.552178752841586	0.00105187	2.97804	GWHAZTZ00000007
	GWHAZTZ00000001	2309373	0.144055	0.00043064		GWHAZTZ00000001	8059529	0.132463	0.00030787		HD.03G0013540	54.6893	33.3808	75.9978	2.27669637037911	1.18694190054051	0.00106709	2.9718	GWHAZTZ00000004
	GWHAZTZ00000001	2310095	0.390436	0.023238		GWHAZTZ00000001	8114912	0.101808	0.00010743		HD.03G0014670	30.8826	45.7155	16.0497	0.351077616995239	-1.51013807496984	0.00110701	2.95585	GWHAZTZ00000004
	GWHAZTZ00000001	2310115	0.0785674	3.81e-05		GWHAZTZ00000001	8115157	0.157724	0.00061885		HD.09G0016530	707.216	802.761	611.672	0.761960953749827	-0.392211025350933	0.00112484	2.94891	GWHAZTZ00000010
	GWHAZTZ00000001	2311429	0.131762	0.00030141		GWHAZTZ00000001	8121828	0.0392837	2.38e-06		HD.03G0018950	756.862	857.089	656.636	0.766123296353147	-0.384351503359896	0.00114091	2.94275	GWHAZTZ00000004
	GWHAZTZ00000001	2577569	0.264194	0.00487181		GWHAZTZ00000001	8155038	0.0161043	7e-08		HD.08G0021010	573.338	467.142	679.535	1.45466493381613	0.540686882349831	0.00129329	2.8883	GWHAZTZ00000003
	GWHAZTZ00000001	2833137	0.0482118	5.4e-06		GWHAZTZ00000001	8156446	0.653041	0.181871		HD.06002721	50.5127	69.7511	31.2743	0.448369798247289	-1.15723899200341	0.00133869	2.87332	GWHAZTZ00000004
	GWHAZTZ00000001	2834849	0.0785674	3.81e-05		GWHAZTZ00000001	8157229	0.367328	0.0182061		HD.06G0039220	2180.82	1951.8	2409.85	1.23467895843183	0.304135960604082	0.00137563	2.8615	GWHAZTZ00000002
	GWHAZTZ00000001	2835786	0.0238083	3.2e-07		GWHAZTZ00000001	8160908	0.0182339	1.1e-07		HD.05G0010300	21195.5	19002.6	23388.3	1.23079469242548	0.299590127441919	0.00144133	2.84124	GWHAZTZ00000015
	GWHAZTZ00000001	3190993	0.0570247	1.057e-05		GWHAZTZ00000001	8161295	0.12501	0.00024422		HD.02G0030600	684.304	591.138	777.469	1.31520656828643	0.395289409128129	0.00145316	2.83769	GWHAZTZ00000005
	GWHAZTZ00000001	3190995	0.0384167	2.18e-06		GWHAZTZ00000001	8226433	0.0647827	1.761e-05		HD.03G0019940	139.719	172.843	106.595	0.616712119929949	-0.697330895740207	0.00148611	2.82795	GWHAZTZ00000004
	GWHAZTZ00000001	3191346	0.0449977	4.1e-06		GWHAZTZ00000001	8288825	0.146927	0.00046602		HD.09G0016540	259.312	210.386	308.239	1.46510890183441	0.551007904440844	0.00150044	2.82378	GWHAZTZ00000010
	GWHAZTZ00000001	3191349	0.0707107	2.5e-05		GWHAZTZ00000001	8288890	0.118879	0.00019972		HD.01011936	33.3165	18.1692	48.4639	2.66737083672915	1.41541841248477	0.0015036	2.82287	GWHAZTZ00000001
	GWHAZTZ00000001	3191376	0.0261891	4.7e-07		GWHAZTZ00000001	8290780	0.0117851	2e-08		HD.06G0016710	753.897	883.591	624.202	0.706438302940512	-0.50136452714982	0.00150954	2.82116	GWHAZTZ00000002
	GWHAZTZ00000001	3196688	0.0883884	6.104e-05		GWHAZTZ00000001	8298740	0.510749	0.0680501		HD.03G0007710	171.884	133.923	209.845	1.56690443456689	0.647917192586026	0.00153533	2.8138	GWHAZTZ00000004
	GWHAZTZ00000001	3196691	0.0883884	6.104e-05		GWHAZTZ00000001	8306504	0.0711632	2.565e-05		HD.02009262	419.493	483.773	355.213	0.734255708426817	-0.445645518147864	0.00155046	2.80954	GWHAZTZ00000014
	GWHAZTZ00000001	3196707	0.189486	0.00128917		GWHAZTZ00000001	8484660	0.0555556	9.53e-06		HD.13G0004830	1749.98	1563.83	1936.14	1.2380817338308	0.308106559382587	0.00158246	2.80067	GWHAZTZ00000011
	GWHAZTZ00000001	3196755	0.173941	0.00091539		GWHAZTZ00000001	8484666	0.159747	0.00065123		HD.02G0014240	2635.03	2347.17	2922.9	1.24528955551548	0.316481237663523	0.00162501	2.78914	GWHAZTZ00000005
	GWHAZTZ00000001	3196785	0.241905	0.00342436		GWHAZTZ00000001	8484671	0.343763	0.0139648		HD.12G0018450	913.423	801.597	1025.25	1.27900977847133	0.355027294163385	0.00164853	2.7829	GWHAZTZ00000012
	GWHAZTZ00000001	3196852	0.38075	0.0210164		GWHAZTZ00000001	8485195	0.187007	0.00122302		HD.08G0016990	795.617	898.506	692.729	0.770978595435808	-0.375237287519128	0.00166281	2.77916	GWHAZTZ00000003
	GWHAZTZ00000001	3196910	0.442395	0.0383037		GWHAZTZ00000001	8523220	0.344901	0.0141507		HD.03G0015920	3047.18	3353.64	2740.71	0.817233928251705	-0.29117899470217	0.00166505	2.77857	GWHAZTZ00000004
	GWHAZTZ00000001	3196929	0.34284	0.0138154		GWHAZTZ00000001	8523318	0.286182	0.00670765		HD.03G0005830	104.089	76.6653	131.513	1.71541976923096	0.778561652133179	0.00169241	2.77149	GWHAZTZ00000004
	GWHAZTZ00000001	3200806	0.339411	0.013271		GWHAZTZ00000001	8544694	0.0883338	6.088e-05		HD.03G0017820	1159.96	1024.44	1295.49	1.26458144154943	0.33865995241115	0.00170429	2.76846	GWHAZTZ00000004
	GWHAZTZ00000001	3260865	0.10306	0.00011281		GWHAZTZ00000001	8580978	0.218321	0.00227186		HD.03G0002530	1167.93	1302.19	1033.66	0.793786581244785	-0.333176920727034	0.00171014	2.76697	GWHAZTZ00000004
	GWHAZTZ00000001	3261208	0.224989	0.00256237		GWHAZTZ00000001	8606088	0.0627696	1.552e-05		HD.02G0002380	944.596	829.567	1059.62	1.27732323731381	0.353123657272405	0.00171507	2.76572	GWHAZTZ00000005
	GWHAZTZ00000001	3572573	0.141501	0.0004009		GWHAZTZ00000001	8606133	0.0283617	6.5e-07		HD.15G0016090	429.199	493.969	364.428	0.737754611206953	-0.438787061887331	0.00173352	2.76107	GWHAZTZ00000013
	GWHAZTZ00000001	3572604	0.0642165	1.701e-05		GWHAZTZ00000001	8606541	0.181827	0.00109304		HD.08G0023060	232.777	276.437	189.116	0.684120736080031	-0.547677135313344	0.0017459	2.75798	GWHAZTZ00000015
	GWHAZTZ00000001	3572607	0.010172	1e-08		GWHAZTZ00000001	8606885	0.106146	0.00012695		HD.01G0021510	1024.74	867.384	1182.11	1.36283968443727	0.446615862898584	0.00174802	2.75745	GWHAZTZ00000001
	GWHAZTZ00000001	3573369	0.299176	0.00801135		GWHAZTZ00000001	8607497	0.0674543	2.07e-05		HD.04013759	635.133	721.556	548.71	0.760453306206628	-0.395068429412653	0.00175372	2.75604	GWHAZTZ00000002
	GWHAZTZ00000001	3573567	0.0833333	4.823e-05		GWHAZTZ00000001	8607715	0.022534	2.6e-07		HD.02G0018640	706.343	613.397	799.289	1.30305402387025	0.381896898452483	0.00175805	2.75497	GWHAZTZ00000005
	GWHAZTZ00000001	3573617	0.0226274	2.6e-07		GWHAZTZ00000001	8607734	0.130077	0.00028629		HD.09001873	18.1643	28.8446	7.48392	0.259456676454006	-1.94643443446587	0.00177804	2.75006	GWHAZTZ00000007
	GWHAZTZ00000001	3573669	0.04	2.56e-06		GWHAZTZ00000001	8607845	0.0670479	2.021e-05		HD.06G0005780	301.215	366.837	235.594	0.642229290765336	-0.638839629950997	0.00181036	2.74224	GWHAZTZ00000002
	GWHAZTZ00000001	3573685	0.02	1.6e-07		GWHAZTZ00000001	8608060	0.035164	1.53e-06		HD.08G0025490	2266.91	2037.2	2496.62	1.225516950773	0.293390439020768	0.00181903	2.74016	GWHAZTZ00000003
	GWHAZTZ00000001	3573735	0.0735391	2.925e-05		GWHAZTZ00000001	8630385	0.328788	0.011686		HD.1500787	1646.73	1822.75	1470.71	0.806861959330273	-0.309606221414495	0.00182262	2.7393	GWHAZTZ00000013
	GWHAZTZ00000001	3574496	0.15026	0.00050977		GWHAZTZ00000001	8630654	0.350941	0.0151683		HD.09G0019910	1062.99	1407.17	718.815	0.510822283908005	-0.969106632919678	0.00182572	2.73857	GWHAZTZ00000010
	GWHAZTZ00000001	3574510	0.112239	0.0001587		GWHAZTZ00000001	8630810	0.390132	0.0231657		HD.13G0017640	442.854	509.07	376.638	0.739853498859456	-0.434688469271864	0.00185004	2.73282	GWHAZTZ00000011
	GWHAZTZ00000001	3574540	0.225454	0.00258365		GWHAZTZ00000001	8630886	0.116667	0.00018526		HD.06G0037870	20741.8	18150.2	23333.4	1.28557618459477	0.362415108328143	0.00185555	2.73153	GWHAZTZ00000002
	GWHAZTZ00000001	3574604	0.460977	0.0451563		GWHAZTZ00000001	8639501	0.279787	0.00612791		HD.03G0008190	35.2192	19.8654	50.573	2.54578808430869	1.34811233187034	0.00189014	2.72351	GWHAZTZ00000004
	GWHAZTZ00000001	3574641	0.48824	0.0568244		GWHAZTZ00000001	8733574	0.026583	5e-07		HD.06000329	2162.29	1725.14	2599.44	1.50679937345768	0.591487338510975	0.00190488	2.72013	GWHAZTZ00000004
	GWHAZTZ00000001	3574696	0.039598	2.46e-06		GWHAZTZ00000001	8739885	0.141421	0.0004		HD.06001097	830.1	728.908	931.291	1.27765347495482	0.35349660173594	0.00192494	2.71558	GWHAZTZ00000004
	GWHAZTZ00000001	3574754	0.0538145	8.39e-06		GWHAZTZ00000001	8739893	0.128565	0.00027321		HD.03G0010680	722.805	817.244	628.365	0.768882927065403	-0.379164150016543	0.00192946	2.71456	GWHAZTZ00000004
	GWHAZTZ00000001	3574762	0.0226274	2.6e-07		GWHAZTZ00000001	8744797	0.31242	0.00952699		HD.04000024	105.842	78.2256	133.459	1.70608193664201	0.770686935488836	0.00194755	2.71051	GWHAZTZ00000002
	GWHAZTZ00000001	3574773	0.0225241	2.6e-07		GWHAZTZ00000001	8759185	0.0959909	8.49e-05		HD.03G0014200	1051.54	1175.29	927.798	0.789421520290197	-0.341132246048092	0.00196879	2.7058	GWHAZTZ00000004
	GWHAZTZ00000001	3574806	0.0363947	1.75e-06		GWHAZTZ00000001	8759321	0.0654252	1.832e-05		HD.05G0022420	162.102	196.968	127.236	0.645970840359895	-0.630459052905719	0.00197475	2.70449	GWHAZTZ00000015
	GWHAZTZ00000001	3574852	0.00894427	1e-08		GWHAZTZ00000001	8759463	0.0365756	1.79e-06		HD.03G0017420	159.832	196.209	123.456	0.629206554177818	-0.668394396113122	0.00200549	2.69778	GWHAZTZ00000004
	GWHAZTZ00000001	3574893	0.0965527	8.691e-05		GWHAZTZ00000001	8763225	0.469138	0.0484399		HD.06002524	343.333	287.308	399.358	1.38999855652985	0.475083384755753	0.00200634	2.69759	GWHAZTZ00000004
	GWHAZTZ00000001	3574898	0.10748	0.00013345		GWHAZTZ00000001	8763242	0.0827147	4.681e-05		HD.04011887	1510.83	1336.22	1685.45	1.26135632064046	0.334975880269954	0.00200712	2.69743	GWHAZTZ00000002
	GWHAZTZ00000001	3574900	0.116613	0.00018492		GWHAZTZ00000001	8763602	0.0569978	1.055e-05		HD.03G0005660	412.03	474.49	349.569	0.73672599520962	-0.44079994619738	0.00203669	2.69107	GWHAZTZ00000004
	GWHAZTZ00000001	3574914	0.118794	0.00019915		GWHAZTZ00000001	8763793	0.341194	0.0135521		HD.03G0015880	270.917	213.134	328.699	1.54221981718517	0.625008411531285	0.00205343	2.68752	GWHAZTZ00000004
	GWHAZTZ00000001	3574920	0.102232	0.00010923		GWHAZTZ00000001	8764210	0.189932	0.00130135		HD.03G0013140	327.991	274.325	381.657	1.39125881480981	0.476390828298315	0.00207869	2.68221	GWHAZTZ00000004
	GWHAZTZ00000001	3574923	0.0961665	8.553e-05		GWHAZTZ00000001	8764813	0.349696	0.0149543		HD.10G0010080	112.434	83.7344	141.133	1.68548087990756	0.753160261484682	0.00208302	2.68131	GWHAZTZ00000007
	GWHAZTZ00000001	3574925	0.0822289	4.572e-05		GWHAZTZ00000001	8765040	0.188562	0.0012642		HD.05G0031920	2076.1	2292.11	1860.09	0.811518350265578	-0.301304377146981	0.00208704	2.68047	GWHAZTZ00000015
	GWHAZTZ00000001	3574946	0.0306009	8.8e-07		GWHAZTZ00000001	8765129	0.0551695	9.26e-06		HD.10G0001820	865.125	614.861	1115.39	1.81405258817629	0.859216279240986	0.00209464	2.67889	GWHAZTZ00000007
	GWHAZTZ00000001	3574949	0.0330213	1.19e-06		GWHAZTZ00000001	8829223	0.130946	0.00029401		HD.08G0030380	1843.33	1631.33	2055.33	1.2599102878684	0.333321010030588	0.00216061	2.66542	GWHAZTZ00000003
	GWHAZTZ00000001	3574952	0.039598	2.46e-06		GWHAZTZ00000001	8830875	0.305026	0.00865665		HD.03G0009310	856.973	658.057	1055.89	1.60455679335832	0.682174854777916	0.00219403	2.65876	GWHAZTZ00000004
	GWHAZTZ00000001	3574957	0.0282843	6.4e-07		GWHAZTZ00000001	8830882	0.280216	0.00616552		HD.03G0006100	1598.89	1396.36	1801.41	1.29007679982953	0.367456953582753	0.00222666	2.65235	GWHAZTZ00000004
	GWHAZTZ00000001	3574959	0.0279518	6.1e-07		GWHAZTZ00000001	8831752	0.0943782	7.934e-05		HD.01G0027550	17.1099	7.0247	27.1952	3.87136239238384	1.95284136245429	0.00233753	2.63124	GWHAZTZ00000001
	GWHAZTZ00000001	3574997	0.109228	0.00014234		GWHAZTZ00000001	8878454	0.0934906	7.64e-05		HD.03G0016840	15.9244	25.5039	6.34488	0.248780993628196	-2.00705182423297	0.00234503	2.62985	GWHAZTZ00000004
	GWHAZTZ00000001	3574998	0.116	0.00018106		GWHAZTZ00000001	8879170	0.100833	0.00010337		HD.10G0011830	573.249	480.679	665.818	1.38516029481684	0.470052938841959	0.00236447	2.62627	GWHAZTZ00000011
	GWHAZTZ00000001	3575004	0.0961665	8.553e-05		GWHAZTZ00000001	8919288	0.0337385	1.3e-06		HD.10G0025860	2492.88	2737.04	2248.73	0.821593788656485	-0.283502820130426	0.00237249	2.6248	GWHAZTZ00000007
	GWHAZTZ00000001	3575033	0.0282843	6.4e-07		GWHAZTZ00000001	8984782	0.198849	0.00156349		HD.13G0000720	309.756	249.535	369.977	1.48266717166908	0.56819477872809	0.00237863	2.62367	GWHAZTZ00000011
	GWHAZTZ00000001	3575047	0.062482	1.524e-05		GWHAZTZ00000001	8984904	0.0892261	6.338e-05		HD.04012646	4.02352	8.04703	0	0	-Inf	0.00238038	2.62335	GWHAZTZ00000002
	GWHAZTZ00000001	3575130	0.0045099	0		GWHAZTZ00000001	8985079	0.0120543	2e-08		HD.03G0016590	1617.3	1450.94	1783.65	1.22930478028848	0.297842645977815	0.00247102	2.60712	GWHAZTZ00000004
	GWHAZTZ00000001	3575158	0.0565685	1.024e-05		GWHAZTZ00000001	9062053	0.0484446	5.51e-06		HD.03G0014620	52.2061	33.9851	70.4271	2.07229060393193	1.05122633094604	0.00251009	2.60031	GWHAZTZ00000004
	GWHAZTZ00000001	3575181	0.0251037	4e-07		GWHAZTZ00000001	9269551	0.565685	0.1024		HD.03G0007930	208.664	168.196	249.132	1.48120115133944	0.566767576031209	0.0025177	2.599	GWHAZTZ00000004
	GWHAZTZ00000001	3575182	0.0299542	8.1e-07		GWHAZTZ00000001	9270107	0.192968	0.00138656		HD.1307203	2619.11	2366.57	2871.64	1.21341843430414	0.279077134133997	0.00253897	2.59534	GWHAZTZ00000011
	GWHAZTZ00000001	3575243	0.0233238	3e-07		GWHAZTZ00000001	9271110	0.0288018	6.9e-07		HD.14G0008320	106.854	79.7068	134.002	1.6811820784837	0.749475982456375	0.0025497	2.59351	GWHAZTZ00000009
	GWHAZTZ00000001	3575245	0.0113137	2e-08		GWHAZTZ00000001	9271856	0.0151918	5e-08		HD.03G0003440	596.834	675.776	517.892	0.766366635379074	-0.383893341773787	0.00255314	2.59293	GWHAZTZ00000004
	GWHAZTZ00000001	3575275	0.0735391	2.925e-05		GWHAZTZ00000001	9272946	0.00847458	1e-08		HD.03G0016030	978.013	854.054	1101.97	1.29028419397093	0.36768886415703	0.00264602	2.57741	GWHAZTZ00000004
	GWHAZTZ00000001	3575288	0.0509117	6.72e-06		GWHAZTZ00000001	9276012	0.237654	0.0031899		HD.03G0016930	47.7747	65.1483	30.4011	0.466645266912419	-1.09960183218068	0.0026835	2.5713	GWHAZTZ00000004
	GWHAZTZ00000001	3575293	0.0594083	1.246e-05		GWHAZTZ00000001	9276284	0.368483	0.0184361		HD.12G0018560	89.6148	64.1	115.13	1.79609582983199	0.844864326434904	0.00270292	2.56817	GWHAZTZ00000012
	GWHAZTZ00000001	3575324	0.0882861	6.075e-05		GWHAZTZ00000001	9276484	0.315922	0.00996132		HD.03G0008460	339.92	285.954	393.886	1.37744458494763	0.461994279864036	0.00270351	2.56807	GWHAZTZ00000004
	GWHAZTZ00000001	3575375	0.116804	0.00018614		GWHAZTZ00000001	9276711	0.161307	0.00067704		HD.01G0007670	1277.34	1139.14	1415.55	1.24264577407184	0.313415103453169	0.00270668	2.56756	GWHAZTZ00000001
	GWHAZTZ00000001	3954305	0.322126	0.0107673		GWHAZTZ00000001	9325891	0.0224647	2.5e-07		HD.01G0019380	1332.81	1191.26	1474.37	1.237650258566	0.307603688124305	0.00270782	2.56738	GWHAZTZ00000001
	GWHAZTZ00000001	3954371	0.534258	0.0814715		GWHAZTZ00000001	9330569	0.299481	0.00804404		HD.03G0013300	1273.14	1110.96	1435.31	1.29195193699047	0.369552400097415	0.00271075	2.56691	GWHAZTZ00000004
	GWHAZTZ00000001	3954373	0.512652	0.0690704		GWHAZTZ00000001	9330731	0.332816	0.0122692		HD.08G0007680	159.069	205.79	112.349	0.545938010851576	-0.873190946881657	0.00271217	2.56668	GWHAZTZ00000003
	GWHAZTZ00000001	5461598	0.0392837	2.38e-06		GWHAZTZ00000001	9331121	0.0219298	2.3e-07		HD.04G0017000	773.965	664.635	883.294	1.32899080455285	0.410331122468187	0.00277331	2.557	GWHAZTZ00000014
	GWHAZTZ00000001	5461610	0.141228	0.00039782		GWHAZTZ00000001	9332919	0.0600667	1.302e-05		HD.05G0007930	2925.8	3285.94	2565.66	0.78079925268278	-0.356976422815665	0.00277445	2.55682	GWHAZTZ00000015
	GWHAZTZ00000001	5461644	0.253811	0.00414997		GWHAZTZ00000001	9333351	0.129016	0.00027706		HD.03G0003100	778.411	684.842	871.98	1.27325794967671	0.348524724832821	0.00282163	2.5495	GWHAZTZ00000004
	GWHAZTZ00000001	5461700	0.179435	0.00103664		GWHAZTZ00000001	9335614	0.109547	0.00014401		HD.01G0005480	1436.79	1585.92	1287.66	0.811933752417972	-0.3005660755521	0.00290402	2.537	GWHAZTZ00000001
	GWHAZTZ00000001	5461726	0.0354662	1.58e-06		GWHAZTZ00000001	9335731	0.0451961	4.17e-06		HD.04G0001490	587.873	511.925	663.82	1.29671358924617	0.374859860465588	0.00291858	2.53483	GWHAZTZ00000014
	GWHAZTZ00000001	5461730	0.0665826	1.965e-05		GWHAZTZ00000001	9344646	0.194548	0.00143254		HD.03G0019450	395.036	334.394	455.679	1.3626984207602	0.446466314149906	0.00293451	2.53247	GWHAZTZ00000004
	GWHAZTZ00000001	5461750	0.116143	0.00018196		GWHAZTZ00000001	9357431	0.197637	0.00152571		HD.15G0014320	961.738	852.741	1070.73	1.25563895100134	0.328421688369127	0.00295467	2.52949	GWHAZTZ00000013
	GWHAZTZ00000001	5461818	0.120208	0.0002088		GWHAZTZ00000001	9357463	0.138714	0.00037024		HD.07G0027560	2024.19	1812.99	2235.4	1.23299635226004	0.302168531627097	0.00303563	2.51775	GWHAZTZ00000006
	GWHAZTZ00000001	5461824	0.0150049	5e-08		GWHAZTZ00000001	9372135	0.206083	0.00180371		HD.03G0001590	280.683	233.72	327.646	1.40187488408681	0.487357596023168	0.00306635	2.51338	GWHAZTZ00000004
	GWHAZTZ00000001	5461841	0.0228099	2.7e-07		GWHAZTZ00000001	9443739	0.0173167	9e-08		HD.03G0006840	133.851	103.83	163.873	1.57828089027878	0.658353987955571	0.00308433	2.51084	GWHAZTZ00000004
	GWHAZTZ00000001	5461845	0.0384167	2.18e-06		GWHAZTZ00000001	9453468	0.0297104	7.8e-07		HD.03G0022530	402.37	343.642	461.098	1.34179678282614	0.424166189713107	0.00317513	2.49824	GWHAZTZ00000004
	GWHAZTZ00000001	5462142	0.217571	0.00224082		GWHAZTZ00000001	9453982	0.0910493	6.872e-05		HD.11G0025180	13817.4	12645.8	14988.9	1.18528140257265	0.245229616000979	0.00322718	2.49118	GWHAZTZ00000008
	GWHAZTZ00000001	5464003	0.0714877	2.612e-05		GWHAZTZ00000001	9454723	0.0833333	4.823e-05		HD.01012436	148.145	116.441	179.85	1.54455163071175	0.627188097658214	0.00328106	2.48399	GWHAZTZ00000001
	GWHAZTZ00000001	5464044	0.247487	0.00375156		GWHAZTZ00000001	9479394	0.271682	0.00544811		HD.12G0024150	11030.5	9804.09	12256.8	1.25017588126017	0.322131075025004	0.00328848	2.483	GWHAZTZ00000012
	GWHAZTZ00000001	5464578	0.235702	0.00308642		GWHAZTZ00000001	9479558	0.0273023	5.6e-07		HD.03G0023720	977.07	1111.63	842.512	0.757908413885127	-0.399904572106833	0.00330918	2.48028	GWHAZTZ00000004
	GWHAZTZ00000001	5464649	0.172548	0.00088641		GWHAZTZ00000001	9480168	0.466224	0.0472476		HD.03G0011850	30.5757	43.6909	17.4606	0.399637978247196	-1.32323440358544	0.00337441	2.4718	GWHAZTZ00000007
	GWHAZTZ00000001	5464875	0.0749962	3.163e-05		GWHAZTZ00000001	9481082	0.0963643	8.623e-05		HD.04G0022810	105.348	143.739	66.9565	0.465818991734941	-1.10215863455012	0.00340208	2.46826	GWHAZTZ00000014
	GWHAZTZ00000001	5464890	0.130543	0.00029041		GWHAZTZ00000001	9481084	0.0911791	6.912e-05		HD.14G0017280	1029.09	1143.57	914.616	0.799789745004472	-0.322307312021444	0.00341513	2.46659	GWHAZTZ00000009
	GWHAZTZ00000001	5464970	0.219598	0.0023255		GWHAZTZ00000001	9481095	0.0568648	1.046e-05		HD.06007366	16.6838	28.7641	4.60351	0.160043490089558	-2.64346409970658	0.00342363	2.46551	GWHAZTZ00000004
	GWHAZTZ00000001	5465552	0.133267	0.00031542		GWHAZTZ00000001	9489577	0.2693	0.00525949		HD.04002860	74.1268	52.846	95.4076	1.80538856662071	0.852309376063354	0.00350814	2.45492	GWHAZTZ00000002
	GWHAZTZ00000001	5497326	0.04	2.56e-06		GWHAZTZ00000001	9624553	0.037037	1.88e-06		HD.01G0020590	1577.08	1419.79	1734.36	1.22155665611322	0.288720777725546	0.00351996	2.45346	GWHAZTZ00000001
	GWHAZTZ00000001	5553891	0.0404061	2.67e-06		GWHAZTZ00000001	9729655	0.101015	0.00010412		HD.02G0008300	2961.28	2692.63	3229.94	1.19954936109212	0.262492525315886	0.00352287	2.4531	GWHAZTZ00000005
	GWHAZTZ00000001	5553900	0.0278557	6e-07		GWHAZTZ00000001	9936239	0.0952381	8.227e-05		HD.04G0019180	311.601	262.813	360.389	1.37127160533127	0.455514351464367	0.0035407	2.45091	GWHAZTZ00000014
	GWHAZTZ00000001	5553947	0.0282843	6.4e-07		GWHAZTZ00000001	9936353	0.245725	0.00364582		HD.05G0000150	481.953	416.53	547.377	1.31413568909697	0.394114246650052	0.00354216	2.45073	GWHAZTZ00000004
	GWHAZTZ00000001	5568717	0.260004	0.00457008		GWHAZTZ00000001	10089618	0.057723	1.11e-05		HD.06G0007190	79.8504	102.345	57.3558	0.560417187014737	-0.835426893507095	0.00358721	2.44524	GWHAZTZ00000002
	GWHAZTZ00000001	5568911	0.254189	0.0041747		GWHAZTZ00000001	10097347	0.0577851	1.115e-05		HD.03G0015020	19.6471	9.30893	29.9853	3.22113320375545	1.68756832182719	0.00360434	2.44317	GWHAZTZ00000004
	GWHAZTZ00000001	5568922	0.177112	0.000984		GWHAZTZ00000001	10110338	0.156465	0.00059934		HD.03G0012070	525.373	594.541	456.205	0.767321797643503	-0.382096356140166	0.00369489	2.4324	GWHAZTZ00000004
	GWHAZTZ00000001	5568935	0.0253833	4.2e-07		GWHAZTZ00000001	10164732	0.242845	0.00347788		HD.06002513	543.785	472.153	615.418	1.3034308349427	0.382314029952426	0.00381345	2.41868	GWHAZTZ00000004
	GWHAZTZ00000001	5568945	0.07615	3.363e-05		GWHAZTZ00000001	10180769	0.0749947	3.163e-05		HD.12G0008410	66.1458	90.5783	41.7134	0.460522740321243	-1.11865569744443	0.00381974	2.41797	GWHAZTZ00000012
	GWHAZTZ00000001	5568961	0.17383	0.00091307		GWHAZTZ00000001	10213047	0.031427	9.8e-07		HD.03G0008830	403.159	346.112	460.206	1.32964505708469	0.411041176007943	0.00389126	2.40991	GWHAZTZ00000004
	GWHAZTZ00000001	5569025	0.33784	0.013027		GWHAZTZ00000001	10215278	0.197088	0.00150883		HD.02G0008580	170.035	135.917	204.154	1.50204692450515	0.586929883886413	0.00401668	2.39613	GWHAZTZ00000005
	GWHAZTZ00000001	5569095	0.478547	0.0524443		GWHAZTZ00000001	10215549	0.263158	0.00479585		HD.01009181	121.622	84.5936	158.651	1.87544452686022	0.907232590641477	0.00402177	2.39558	GWHAZTZ00000001
	GWHAZTZ00000001	5569097	0.478547	0.0524443		GWHAZTZ00000001	10215590	0.108841	0.00014034		HD.13G0015740	4.69811	9.07397	0.322246	0.0355132617572038	-4.81549831731123	0.00405976	2.3915	GWHAZTZ00000011
	GWHAZTZ00000001	5569349	0.185195	0.00117629		GWHAZTZ00000001	10217279	0.457936	0.0439763		HD.03G0018670	504.184	569.818	438.549	0.76963101634748	-0.377761153589929	0.00420863	2.37586	GWHAZTZ00000004
	GWHAZTZ00000001	5569386	0.260513	0.00460593		GWHAZTZ00000001	10217551	0.0836329	4.892e-05		HD.09G0022780	263.323	220.193	306.454	1.391750984761	0.476901104011582	0.00425622	2.37098	GWHAZTZ00000010
	GWHAZTZ00000001	5569388	0.665512	0.196166		GWHAZTZ00000001	10217591	0.203925	0.00172933		HD.03G0014030	78.6972	100.259	57.1357	0.56988185239231	-0.811265243391368	0.004276	2.36896	GWHAZTZ00000004
	GWHAZTZ00000001	5569452	0.57561	0.109777		GWHAZTZ00000001	10219303	0.235753	0.00308909		HD.1308748	749.564	575.877	923.251	1.60320767856281	0.680961323449877	0.004309	2.36562	GWHAZTZ00000011
	GWHAZTZ00000001	5569538	0.285324	0.00662753		GWHAZTZ00000001	10220352	0.214	0.00209728		HD.09G0016450	268.352	317.492	219.211	0.690446657608907	-0.534398135546367	0.00440782	2.35578	GWHAZTZ00000010
	GWHAZTZ00000001	5569553	0.240416	0.00334084		GWHAZTZ00000001	10220369	0.0142466	4e-08		HD.10G0008640	448.556	509.524	387.589	0.760688097043081	-0.394623064402715	0.00441375	2.35519	GWHAZTZ00000007
	GWHAZTZ00000001	5569604	0.112305	0.00015907		GWHAZTZ00000001	10279598	0.0298383	7.9e-07		HD.11G0006710	50.6889	32.2738	69.1039	2.14117467405557	1.09840249358167	0.00442013	2.35457	GWHAZTZ00000008
	GWHAZTZ00000001	5569611	0.162	0.00068874		GWHAZTZ00000001	10279896	0.0844333	5.082e-05		HD.10G0011800	26.3122	38.2108	14.4137	0.377214555967682	-1.40654274703656	0.00442368	2.35422	GWHAZTZ00000007
	GWHAZTZ00000001	5569634	0.471405	0.0493827		GWHAZTZ00000001	10279898	0.048959	5.75e-06		HD.03G0003920	497.089	562.632	431.545	0.767010917000083	-0.382680982883019	0.00442799	2.35379	GWHAZTZ00000004
	GWHAZTZ00000001	5570042	0.0336718	1.29e-06		GWHAZTZ00000001	10290999	0.14236	0.00041072		HD.03G0009740	201.885	164.462	239.308	1.45509573939867	0.541114079739487	0.00442822	2.35377	GWHAZTZ00000004
	GWHAZTZ00000001	5570117	0.0104242	1e-08		GWHAZTZ00000001	10342167	0.0935035	7.644e-05		HD.13G0008730	1282.63	1153.3	1411.95	1.22426710601178	0.291918354172838	0.00452287	2.34459	GWHAZTZ00000011
	GWHAZTZ00000001	5570142	0.091609	7.043e-05		GWHAZTZ00000001	10342169	0.174921	0.00093621		HD.01G0026910	1017.42	1125.8	909.029	0.807449857225895	-0.308555423907644	0.00452365	2.34451	GWHAZTZ00000001
	GWHAZTZ00000001	5570384	0.367893	0.0183184		GWHAZTZ00000001	10351636	0.123324	0.00023131		HD.03G0008470	181.669	225.351	137.987	0.612321487571776	-0.707638783885546	0.0045406	2.34289	GWHAZTZ00000004
	GWHAZTZ00000001	5584478	0.196707	0.0014972		GWHAZTZ00000001	10357909	0.176835	0.00097785		HD.05G0006430	39.1708	53.9059	24.4357	0.453303087551312	-1.14145210710314	0.00455526	2.34149	GWHAZTZ00000015
	GWHAZTZ00000001	5584546	0.306653	0.00884283		GWHAZTZ00000001	10377626	0.101015	0.00010412		HD.08G0012090	73.2856	52.5477	94.0236	1.78930073517481	0.839395887491659	0.00457953	2.33918	GWHAZTZ00000003
	GWHAZTZ00000001	5584571	0.373446	0.0194496		GWHAZTZ00000001	10377710	0.136981	0.00035208		HD.08G0001910	4082.24	4447.18	3717.29	0.835876049526354	-0.258639071231481	0.00459239	2.33796	GWHAZTZ00000003
	GWHAZTZ00000001	5584577	0.373446	0.0194496		GWHAZTZ00000001	10431243	0.1	0.0001		HD.04G0018420	372.532	319.453	425.612	1.3323130156146	0.413933071164876	0.00460298	2.33696	GWHAZTZ00000014
	GWHAZTZ00000001	5584590	0.350963	0.0151721		GWHAZTZ00000001	10657468	0.37129	0.0190044		HD.12G0000640	1425.44	1260.61	1590.27	1.2615091658016	0.335150688603926	0.00466374	2.33127	GWHAZTZ00000012
	GWHAZTZ00000001	5584598	0.323522	0.010955		GWHAZTZ00000001	10657609	0.0231884	2.9e-07		HD.01002408	1438.52	1297.23	1579.81	1.21783257129658	0.284315803881748	0.00476935	2.32154	GWHAZTZ00000001
	GWHAZTZ00000001	5584599	0.323522	0.010955		GWHAZTZ00000001	10657748	0.0313451	9.7e-07		HD.03G0008720	368.191	314.394	421.987	1.34222213578299	0.42462345519835	0.00478756	2.31989	GWHAZTZ00000004
	GWHAZTZ00000001	5584612	0.0311959	9.5e-07		GWHAZTZ00000001	10657792	0.113974	0.00016874		HD.03G0023600	1845.61	1655.29	2035.93	1.22995855168914	0.298609699076649	0.00479201	2.31948	GWHAZTZ00000004
	GWHAZTZ00000001	5584614	0.353553	0.015625		GWHAZTZ00000001	10662174	0.173137	0.00089859		HD.13G0004670	55.1216	72.836	37.4073	0.513582281610358	-0.961332663988299	0.00484267	2.31491	GWHAZTZ00000011
	GWHAZTZ00000001	5584619	0.337298	0.0129436		GWHAZTZ00000001	10662565	0.176471	0.00096982		HD.08G0024460	1325.77	1192.06	1459.47	1.22431850541769	0.291978922745711	0.00489433	2.31031	GWHAZTZ00000003
	GWHAZTZ00000001	5584687	0.400468	0.0257201		GWHAZTZ00000001	10663039	0.303046	0.00843399		HD.03G0014310	1117.76	1000.24	1235.27	1.23497461341381	0.304481385552107	0.00494459	2.30587	GWHAZTZ00000004
	GWHAZTZ00000001	5585077	0.0445032	3.92e-06		GWHAZTZ00000001	10663055	0.262365	0.00473834		HD.10G0013080	407.36	347.256	467.464	1.34616753820474	0.428857972723589	0.00495118	2.30529	GWHAZTZ00000007
	GWHAZTZ00000001	5585096	0.0434188	3.55e-06		GWHAZTZ00000001	10663374	0.28103	0.00623747		HD.06004083	1812.67	1635.76	1989.57	1.21629422476558	0.282492262716584	0.0049529	2.30514	GWHAZTZ00000004
	GWHAZTZ00000001	5585149	0.0785674	3.81e-05		GWHAZTZ00000001	10669716	0.454569	0.0426971		HD.05G0009090	647.205	570.507	723.903	1.26887694251755	0.343552161355405	0.0049966	2.30133	GWHAZTZ00000015
	GWHAZTZ00000001	5585150	0.0785674	3.81e-05		GWHAZTZ00000001	10669802	0.635537	0.163141		HD.03G0016660	271.392	227.941	314.843	1.38124846292264	0.465972859048784	0.00500417	2.30067	GWHAZTZ00000004
	GWHAZTZ00000001	5585190	0.108786	0.00014005		GWHAZTZ00000001	10670596	0.0494489	5.98e-06		HD.08009122	1584.49	1271.33	1897.66	1.49266296474306	0.577888449474631	0.0050111	2.30007	GWHAZTZ00000006
	GWHAZTZ00000001	5614753	0.150849	0.00051782		GWHAZTZ00000001	10670625	0.065318	1.82e-05		HD.12G0017100	1412.93	1257.08	1568.79	1.24796792774246	0.31958085801309	0.00503508	2.29799	GWHAZTZ00000012
	GWHAZTZ00000001	5614787	0.159347	0.00064472		GWHAZTZ00000001	10803160	0.0335026	1.26e-06		HD.03G0000420	229.104	190.514	267.695	1.40512367278414	0.490697115684761	0.0050448	2.29716	GWHAZTZ00000004
	GWHAZTZ00000001	5614905	0.196541	0.00149215		GWHAZTZ00000001	10803561	0.235691	0.00308585		HD.03G0018440	208.772	171.386	246.158	1.43627618903912	0.522333199191593	0.00505646	2.29615	GWHAZTZ00000004
	GWHAZTZ00000001	5618468	0.0352684	1.55e-06		GWHAZTZ00000001	10803622	0.0234616	3e-07		HD.03G0009660	33.7936	47.4576	20.1297	0.424161418644122	-1.2373146943446	0.00520767	2.28336	GWHAZTZ00000004
	GWHAZTZ00000001	5619179	0.0335211	1.26e-06		GWHAZTZ00000001	10806378	0.107624	0.00013417		HD.09001548	985.764	843.206	1128.32	1.33813134254158	0.420219728784801	0.00523747	2.28088	GWHAZTZ00000007
	GWHAZTZ00000001	5623673	0.0339411	1.33e-06		GWHAZTZ00000001	10940984	0.393963	0.0240891		HD.03G0011330	612.064	537.82	686.307	1.27609087408478	0.351731071205611	0.00527952	2.27741	GWHAZTZ00000004
	GWHAZTZ00000001	5626001	0.0963328	8.612e-05		GWHAZTZ00000001	10941497	0.325189	0.0111825		HD.14G0015280	294.394	248.371	340.416	1.37059183901194	0.45479900182142	0.00528559	2.27691	GWHAZTZ00000009
	GWHAZTZ00000001	5626069	0.119823	0.00020614		GWHAZTZ00000001	10941637	0.398062	0.0251074		HD.15G0014280	6.57325	12.1798	0.966739	0.0793726373693776	-3.65521444607295	0.00536138	2.27072	GWHAZTZ00000013
	GWHAZTZ00000001	5626143	0.0654937	1.84e-05		GWHAZTZ00000001	10942586	0.112933	0.00016266		HD.03G0008300	573.676	645.211	502.142	0.778261062735348	-0.361673915592534	0.00548804	2.26058	GWHAZTZ00000004
	GWHAZTZ00000001	5626217	0.0614467	1.426e-05		GWHAZTZ00000001	10942707	0.117851	0.0001929		HD.13G0011290	3647.79	3232.26	4063.33	1.25711565570623	0.330117385031417	0.00551233	2.25866	GWHAZTZ00000011
	GWHAZTZ00000001	5626242	0.02	1.6e-07		GWHAZTZ00000001	10943386	0.24381	0.00353351		HD.13G0004240	50.4015	67.2405	33.5624	0.499140426155444	-1.00248234021226	0.00554875	2.2558	GWHAZTZ00000011
	GWHAZTZ00000001	5626429	0.0584769	1.169e-05		GWHAZTZ00000001	10964116	0.229452	0.00277182		HD.01G0026490	110.044	135.224	84.8637	0.627579473368271	-0.67212992893268	0.00559086	2.25252	GWHAZTZ00000001
	GWHAZTZ00000001	5626708	0.0707672	2.508e-05		GWHAZTZ00000001	10964577	0.013791	4e-08		HD.08G0020450	543.796	611.757	475.834	0.777814946198709	-0.36250113756499	0.0056425	2.24853	GWHAZTZ00000003
	GWHAZTZ00000001	5626893	0.106163	0.00012702		GWHAZTZ00000001	10964606	0.0214041	2.1e-07		HD.06004543	416.598	358.985	474.211	1.32097782347108	0.401606246874779	0.00566352	2.24691	GWHAZTZ00000004
	GWHAZTZ00000001	5626995	0.135765	0.00033974		GWHAZTZ00000001	11035954	0.175682	0.0009526		HD.02G0006770	6714.39	6021.68	7407.11	1.23007383297251	0.298744913342105	0.00567831	2.24578	GWHAZTZ00000011
	GWHAZTZ00000001	5629355	0.101015	0.00010412		GWHAZTZ00000001	11127360	0.235702	0.00308642		HD.02G0015410	196.623	158.946	234.301	1.47409449180731	0.559829006449575	0.00569994	2.24413	GWHAZTZ00000005
	GWHAZTZ00000001	5629403	0.0104663	1e-08		GWHAZTZ00000001	11135788	0.0527153	7.72e-06		HD.08G0025970	13651.9	11774.2	15529.5	1.31893663807069	0.399375258951184	0.00572622	2.24213	GWHAZTZ00000003
	GWHAZTZ00000001	5629669	0.0298745	8e-07		GWHAZTZ00000001	11177120	0.192847	0.0013831		HD.09G0023920	73.1964	50.7061	95.6867	1.88708502275037	0.916159425130734	0.00574373	2.24081	GWHAZTZ00000010
	GWHAZTZ00000001	5629711	0.0890557	6.29e-05		GWHAZTZ00000001	11184292	0.111423	0.00015413		HD.06G0003670	32.1257	45.0943	19.157	0.424821604900927	-1.23507095659173	0.00574495	2.24071	GWHAZTZ00000002
	GWHAZTZ00000001	5629740	0.0565685	1.024e-05		GWHAZTZ00000001	11194940	0.202031	0.00166597		HD.01G0017750	16.2773	26.9371	5.61747	0.208540086461602	-2.26160336358867	0.0057695	2.23886	GWHAZTZ00000001
	GWHAZTZ00000001	5629791	0.0282843	6.4e-07		GWHAZTZ00000001	11195276	0.248146	0.00379167		HD.05005343	137.528	166.349	108.707	0.653485835924464	-0.613772128435112	0.00579572	2.23689	GWHAZTZ00000003
	GWHAZTZ00000001	5630096	0.0905097	6.711e-05		GWHAZTZ00000001	11195926	0.00364257	0		HD.02G0026820	99.1982	74.4147	123.982	1.6660902458101	0.736466548156335	0.00582518	2.23469	GWHAZTZ00000004
	GWHAZTZ00000001	5630113	0.02	1.6e-07		GWHAZTZ00000001	11205118	0.0806336	4.227e-05		HD.03G0013200	1260.86	1134.46	1387.26	1.22284510670971	0.290241674565345	0.00585326	2.2326	GWHAZTZ00000004
	GWHAZTZ00000001	5630173	0.0509117	6.72e-06		GWHAZTZ00000001	11216006	0.0940849	7.836e-05		HD.02G0022470	4520.29	4063.67	4976.9	1.22473019074893	0.292463957112173	0.00587319	2.23113	GWHAZTZ00000009
	GWHAZTZ00000001	5630262	0.10748	0.00013345		GWHAZTZ00000001	11216091	0.185576	0.001186		HD.08G0000750	843.597	752.546	934.647	1.24197925683064	0.312641078294728	0.00588067	2.23057	GWHAZTZ00000003
	GWHAZTZ00000001	5630317	0.0509117	6.72e-06		GWHAZTZ00000001	11219537	0.105409	0.00012346		HD.02013198	1046.32	1181.61	911.026	0.771000879539369	-0.375195588954105	0.00591214	2.22826	GWHAZTZ00000014
	GWHAZTZ00000001	5630907	0.0499134	6.21e-06		GWHAZTZ00000001	11222814	0.0195864	1.5e-07		HD.03G0015520	1037.68	927.96	1147.4	1.23647496807105	0.306233033253686	0.00598682	2.2228	GWHAZTZ00000004
	GWHAZTZ00000001	5630916	0.0982093	9.303e-05		GWHAZTZ00000001	11222844	0.188562	0.0012642		HD.12G0015120	1409.25	1272.55	1545.95	1.21484113347334	0.280767662855196	0.00606443	2.21721	GWHAZTZ00000012
	GWHAZTZ00000001	5630982	0.471405	0.0493827		GWHAZTZ00000001	11233666	0.0922313	7.236e-05		HD.08G0029890	532.403	456.037	608.77	1.33491375063297	0.416746531760178	0.00607641	2.21635	GWHAZTZ00000003
	GWHAZTZ00000001	5631103	0.0114511	2e-08		GWHAZTZ00000001	11233672	0.174076	0.00091823		HD.03G0008420	1113.01	1226.86	999.156	0.814399308662348	-0.296191758166566	0.00611396	2.21368	GWHAZTZ00000004
	GWHAZTZ00000001	5631171	0.211214	0.00199016		GWHAZTZ00000001	11239153	0.217232	0.00222685		HD.01G0020560	1708.5	1867.68	1549.32	0.829539934013125	-0.269616660763557	0.00613902	2.2119	GWHAZTZ00000001
	GWHAZTZ00000001	5631413	0.164617	0.00073435		GWHAZTZ00000001	11239228	0.161624	0.00068238		HD.08G0015780	177.593	137.91	217.276	1.57549671623851	0.655806747391728	0.00614101	2.21176	GWHAZTZ00000003
	GWHAZTZ00000001	5633877	0.119664	0.00020505		GWHAZTZ00000001	11239387	0.267129	0.00509197		HD.03G0021510	2880.18	3130.35	2630.02	0.840167659920253	-0.251250840806123	0.00622814	2.20564	GWHAZTZ00000004
	GWHAZTZ00000001	5634023	0.0400789	2.58e-06		GWHAZTZ00000001	11254542	0.106412	0.00012822		HD.02005913	7.18994	12.7164	1.66346	0.130812038305526	-2.93443278031658	0.0062746	2.20241	GWHAZTZ00000014
	GWHAZTZ00000001	5634048	0.00485428	0		GWHAZTZ00000001	11254552	0.102797	0.00011166		HD.05G0006650	295.183	249.486	340.879	1.36632323135051	0.450298822649149	0.00633177	2.19848	GWHAZTZ00000015
	GWHAZTZ00000001	5634075	0.0541478	8.6e-06		GWHAZTZ00000001	11256314	0.386765	0.0223762		HD.13G0018100	28.9632	41.1212	16.8051	0.408672734443454	-1.2909821010893	0.00639678	2.19404	GWHAZTZ00000011
	GWHAZTZ00000001	5634113	0.271415	0.00542667		GWHAZTZ00000001	11256560	0.218288	0.0022705		HD.11G0008060	308.485	355.215	261.756	0.736894425744794	-0.440470154487884	0.00641187	2.19302	GWHAZTZ00000008
	GWHAZTZ00000001	5634133	0.0214681	2.1e-07		GWHAZTZ00000001	11256610	0.214812	0.0021293		HD.06005102	254.97	295.736	214.204	0.724308791570165	-0.465323208226599	0.0064129	2.19295	GWHAZTZ00000004
	GWHAZTZ00000001	5634169	0.398881	0.0253147		GWHAZTZ00000001	11257455	0.36141	0.0170609		HD.03G0003810	477.003	416.505	537.501	1.29050396882581	0.367934578314102	0.00645161	2.19033	GWHAZTZ00000004
	GWHAZTZ00000001	5634285	0.0589256	1.206e-05		GWHAZTZ00000001	11265013	0.0422484	3.19e-06		HD.02005566	843.974	748.449	939.499	1.25526242451486	0.327989004788499	0.00647042	2.18907	GWHAZTZ00000014
	GWHAZTZ00000001	5634725	0.117851	0.0001929		GWHAZTZ00000001	11267410	0.165463	0.00074956		HD.13G0011390	1236.69	1115.06	1358.32	1.21815947115506	0.284703011064126	0.0065056	2.18671	GWHAZTZ00000011
	GWHAZTZ00000001	5634761	0.151091	0.00052114		GWHAZTZ00000001	11279739	0.0201359	1.6e-07		HD.03G0011070	14.4311	5.15563	23.7066	4.59818994876751	2.20106606424762	0.00659548	2.18075	GWHAZTZ00000004
	GWHAZTZ00000001	5634814	0.00338329	0		GWHAZTZ00000001	11279754	0.0775217	3.612e-05		HD.06G0006460	385.762	444.548	326.977	0.735526545513115	-0.443150684897344	0.00674206	2.17121	GWHAZTZ00000002
	GWHAZTZ00000001	5634848	0.102852	0.0001119		GWHAZTZ00000001	11320032	0.0694161	2.322e-05		HD.06G0003790	142.574	171.688	113.46	0.660847891481491	-0.597609852592446	0.00678277	2.16859	GWHAZTZ00000002
	GWHAZTZ00000001	5634892	0.0979071	9.189e-05		GWHAZTZ00000001	11320103	0.0552738	9.33e-06		HD.08G0008820	195.786	230.77	160.802	0.696805280847671	-0.521172537219418	0.00681093	2.16679	GWHAZTZ00000003
	GWHAZTZ00000001	5634962	0.175291	0.00094415		GWHAZTZ00000001	11320629	0.579154	0.112506		HD.03G0015850	244.245	289.419	199.072	0.687833418408523	-0.539868883935384	0.00692805	2.15939	GWHAZTZ00000004
	GWHAZTZ00000001	5635021	0.262877	0.00477543		GWHAZTZ00000001	11340964	0.244035	0.00354655		HD.03G0007380	325.058	277.29	372.827	1.344537312618	0.427109792385955	0.0069382	2.15875	GWHAZTZ00000004
	GWHAZTZ00000001	5635555	0.620718	0.148449		GWHAZTZ00000001	11341037	0.219355	0.0023152		HD.02G0017820	937.096	826.58	1047.61	1.26740551333748	0.341878196522058	0.00702743	2.1532	GWHAZTZ00000005
	GWHAZTZ00000001	5635902	0.31427	0.00975461		GWHAZTZ00000001	11346250	0.301435	0.00825614		HD.03G0012880	582.183	652.341	512.024	0.784901554658057	-0.349416377842342	0.00703852	2.15252	GWHAZTZ00000004
	GWHAZTZ00000001	5636062	0.117851	0.0001929		GWHAZTZ00000001	11425288	0.235862	0.00309477		HD.14G0005110	4187.12	4530.11	3844.12	0.848571632896411	-0.236891643649371	0.00703987	2.15244	GWHAZTZ00000009
	GWHAZTZ00000001	5636074	0.117851	0.0001929		GWHAZTZ00000001	11427296	0.343872	0.0139826		HD.09G0018460	1461.39	1600.27	1322.51	0.826427299030771	-0.275040183949363	0.00706687	2.15077	GWHAZTZ00000010
	GWHAZTZ00000001	5636226	0.0333375	1.24e-06		GWHAZTZ00000001	11427476	0.178841	0.00102298		HD.07G0008830	73.0336	53.5085	92.5587	1.72979462074099	0.790600756227506	0.00714861	2.14578	GWHAZTZ00000006
	GWHAZTZ00000001	5636257	0.108921	0.00014075		GWHAZTZ00000001	11428194	0.0707672	2.508e-05		HD.06G0003990	3314.11	3033.83	3594.39	1.18477024437062	0.244607312756604	0.00719531	2.14295	GWHAZTZ00000002
	GWHAZTZ00000001	5636277	0.00857099	1e-08		GWHAZTZ00000001	12026244	0.0443664	3.87e-06		HD.02006062	760.059	859.677	660.44	0.768241296795171	-0.380368576891537	0.00722716	2.14103	GWHAZTZ00000014
	GWHAZTZ00000001	5636287	0.011405	2e-08		GWHAZTZ00000001	12216557	0.0692763	2.303e-05		HD.11G0024470	114.006	88.4087	139.604	1.57907176071525	0.659076735780519	0.00726775	2.1386	GWHAZTZ00000008
	GWHAZTZ00000001	5636358	0.00441023	0		GWHAZTZ00000001	12763253	0.021237	2e-07		HD.07G0015680	65060.6	60178.7	69942.5	1.16224652045861	0.216916106713298	0.00727645	2.13808	GWHAZTZ00000006
	GWHAZTZ00000001	5637165	0.0362619	1.73e-06		GWHAZTZ00000001	12763403	0.0328449	1.16e-06		HD.03G0021870	37.6457	23.6124	51.679	2.18863590146064	1.13003196966394	0.00732105	2.13543	GWHAZTZ00000004
	GWHAZTZ00000001	5913476	0.177909	0.00100183		GWHAZTZ00000001	12765129	0.313388	0.00964562		HD.12G0019010	780.446	695.33	865.562	1.24482190903208	0.315939357285852	0.00733903	2.13436	GWHAZTZ00000012
	GWHAZTZ00000001	5913523	0.113378	0.00016524		GWHAZTZ00000001	12810299	0.181946	0.00109589		HD.01G0025810	189.619	156.158	223.079	1.42854752487875	0.514549032610575	0.00740779	2.13031	GWHAZTZ00000001
	GWHAZTZ00000001	5913608	0.0620542	1.483e-05		GWHAZTZ00000001	12810524	0.176471	0.00096982		HD.03G0029080	1511.49	1652.14	1370.84	0.829740352531324	-0.26926814483643	0.0074279	2.12913	GWHAZTZ00000004
	GWHAZTZ00000001	5913631	0.079196	3.934e-05		GWHAZTZ00000001	12810566	0.0995526	9.822e-05		HD.03G0020680	4168.48	3138.88	5198.07	1.65602862242259	0.727727608266149	0.00742931	2.12905	GWHAZTZ00000004
	GWHAZTZ00000001	5914005	0.0780256	3.706e-05		GWHAZTZ00000001	12811515	1.0803	1.36201		HD.08G0021270	25.1711	38.4138	11.9283	0.310522510936623	-1.6872302362985	0.00745342	2.12764	GWHAZTZ00000003
	GWHAZTZ00000001	5914130	0.144524	0.00043628		GWHAZTZ00000001	13420970	0.129983	0.00028546		HD.03G0016870	11.5074	18.6689	4.34589	0.232787336310225	-2.10291551748039	0.00746107	2.1272	GWHAZTZ00000004
	GWHAZTZ00000001	5914245	0.0991786	9.675e-05		GWHAZTZ00000001	14186280	0.771389	0.354074		HD.1106366	200.714	235.59	165.838	0.703925534254456	-0.50650527546229	0.00747198	2.12656	GWHAZTZ00000009
	GWHAZTZ00000001	5914254	0.181309	0.00108064		GWHAZTZ00000001	14294164	0.00615972	0		HD.01G0020250	245.548	301.758	189.338	0.627449790662191	-0.672428077514515	0.00747896	2.12616	GWHAZTZ00000001
	GWHAZTZ00000001	5914255	0.181309	0.00108064		GWHAZTZ00000001	14294295	0.00605404	0		HD.11G0015920	814.32	725.722	902.917	1.24416393938507	0.315176597168512	0.00752449	2.12352	GWHAZTZ00000008
	GWHAZTZ00000001	5914258	0.212914	0.00205504		GWHAZTZ00000001	14482482	0.0188795	1.3e-07		HD.14G0007210	162.991	132.301	193.682	1.46394435099832	0.549860713413853	0.00755596	2.12171	GWHAZTZ00000003
	GWHAZTZ00000001	5914273	0.202505	0.00168167		GWHAZTZ00000001	14489308	0.138832	0.0003715		HD.03G0014740	1691.47	1522.45	1860.49	1.22203261145135	0.28928278577151	0.00760715	2.11878	GWHAZTZ00000004
	GWHAZTZ00000001	5914285	0.0792817	3.951e-05		GWHAZTZ00000001	14490240	0.0189766	1.3e-07		HD.02005031	822.795	923.465	722.125	0.781972806553583	-0.354809656833551	0.00773194	2.11171	GWHAZTZ00000014
	GWHAZTZ00000001	5914309	0.209097	0.00191157		GWHAZTZ00000001	14504483	0.038366	2.17e-06		HD.06G0007080	466.656	525.963	407.348	0.774480797414316	-0.36869862581258	0.00776945	2.10961	GWHAZTZ00000010
	GWHAZTZ00000001	5914363	0.0964236	8.644e-05		GWHAZTZ00000001	14504496	0.0599947	1.296e-05		HD.12G0006670	1757.31	1916.73	1597.89	0.833656569309098	-0.262474917207765	0.00779309	2.10829	GWHAZTZ00000012
	GWHAZTZ00000001	5914508	0.0905097	6.711e-05		GWHAZTZ00000001	14582071	0.0720201	2.69e-05		HD.03G0013670	399.711	347.063	452.359	1.30339074970235	0.382269661148805	0.00790242	2.10224	GWHAZTZ00000004
	GWHAZTZ00000001	5921043	0.0785674	3.81e-05		GWHAZTZ00000001	14583651	0.0464396	4.65e-06		HD.04G0013500	87.4318	66.3968	108.467	1.63361428036239	0.708067382810936	0.00795235	2.0995	GWHAZTZ00000014
	GWHAZTZ00000001	5924995	0.141421	0.0004		GWHAZTZ00000001	14685987	0.184033	0.00114705		HD.08G0029860	1518.22	1376.81	1659.63	1.20541151722119	0.269525754340469	0.00801608	2.09604	GWHAZTZ00000003
	GWHAZTZ00000001	5925021	0.0471405	4.94e-06		GWHAZTZ00000001	14700639	0.27387	0.00562569		HD.03008692	647.748	574.932	720.565	1.25330391929165	0.325736302679074	0.00804897	2.09426	GWHAZTZ00000015
	GWHAZTZ00000001	5925320	0.157135	0.00060966		GWHAZTZ00000001	14705575	0.277978	0.00597093		HD.03G0018860	823.682	919.991	727.373	0.790630436864636	-0.33892459929417	0.0081075	2.09111	GWHAZTZ00000004
	GWHAZTZ00000001	5925882	0.185705	0.0011893		GWHAZTZ00000001	14705631	0.186226	0.00120272		HD.10G0017620	69.5704	88.8054	50.3354	0.566805175514219	-0.819075163281734	0.00820622	2.08586	GWHAZTZ00000007
	GWHAZTZ00000001	5925895	0.0714249	2.603e-05		GWHAZTZ00000001	14713998	0.142069	0.00040738		HD.03G0009720	401.576	349.319	453.833	1.29919571660783	0.377618781140326	0.00820834	2.08574	GWHAZTZ00000004
	GWHAZTZ00000001	5925910	0.172848	0.00089261		GWHAZTZ00000001	14785492	0.112571	0.00016059		HD.03G0008100	1583.16	1728.75	1437.57	0.83156303531323	-0.26610246602677	0.00831865	2.07995	GWHAZTZ00000004
	GWHAZTZ00000001	5925922	0.235702	0.00308642		GWHAZTZ00000001	14786160	0.193275	0.00139542		HD.04G0012260	1473.04	1609.84	1336.23	0.830038622534647	-0.26874962680995	0.00832562	2.07958	GWHAZTZ00000014
	GWHAZTZ00000001	5925940	0.11428	0.00017056		GWHAZTZ00000001	14786661	0.348962	0.014829		HD.10G0011630	3861.98	4177.29	3546.67	0.849034880073209	-0.23610427105607	0.0083378	2.07895	GWHAZTZ00000007
	GWHAZTZ00000001	5925992	0.317631	0.0101787		GWHAZTZ00000001	14787261	0.275343	0.00574772		HD.01G0015370	40.0921	26.1833	54.0009	2.06241936904379	1.04433771782898	0.00848763	2.07121	GWHAZTZ00000001
	GWHAZTZ00000001	5926008	0.0693242	2.31e-05		GWHAZTZ00000001	14788222	0.407536	0.0275844		HD.03G0007330	8884.72	8202.75	9566.7	1.16627939767766	0.221913446649802	0.00857435	2.0668	GWHAZTZ00000004
	GWHAZTZ00000001	5926052	0.510688	0.0680179		GWHAZTZ00000001	14788851	0.121798	0.00022007		HD.12G0011430	1831.08	1643.26	2018.89	1.22859115810913	0.297004905704058	0.00888749	2.05122	GWHAZTZ00000012
	GWHAZTZ00000001	5926192	0.0471405	4.94e-06		GWHAZTZ00000001	14789667	0.387092	0.0224521		HD.13G0021970	3403.48	3125.45	3681.5	1.17790749388255	0.236226242600225	0.00891322	2.04997	GWHAZTZ00000011
	GWHAZTZ00000001	5926197	0.39998	0.0255948		GWHAZTZ00000001	14790332	0.146079	0.00045536		HD.03G0001260	166	196.928	135.071	0.685889801154742	-0.543951291227542	0.00900659	2.04544	GWHAZTZ00000004
	GWHAZTZ00000001	5926291	0.321412	0.0106721		GWHAZTZ00000001	14790644	0.375689	0.0199211		HD.03G0018550	120.163	145.854	94.4724	0.64772037738672	-0.62655696267498	0.0090067	2.04543	GWHAZTZ00000004
	GWHAZTZ00000001	5926292	0.295699	0.00764541		GWHAZTZ00000001	14790770	0.128565	0.00027321		HD.07003015	315.861	254.037	377.684	1.48672773717081	0.572140472409093	0.00907261	2.04227	GWHAZTZ00000005
	GWHAZTZ00000001	5927199	0.248452	0.00381039		GWHAZTZ00000001	14790830	0.0551431	9.25e-06		HD.07G0016220	164.963	194.855	135.071	0.693189152397992	-0.528679016707907	0.00911409	2.04029	GWHAZTZ00000006
	GWHAZTZ00000001	5927259	0.0791168	3.918e-05		GWHAZTZ00000001	14791061	0.157135	0.00060966		HD.14G0020790	124.213	94.5415	153.885	1.62770078607593	0.702835518941681	0.00913311	2.03938	GWHAZTZ00000009
	GWHAZTZ00000001	5927301	0.487118	0.0563037		GWHAZTZ00000001	14791517	0.0290291	7.1e-07		HD.03G0007980	20.182	10.5982	29.7658	2.80855975802683	1.48983049962002	0.00916204	2.03801	GWHAZTZ00000004
	GWHAZTZ00000001	5927334	0.0890065	6.276e-05		GWHAZTZ00000001	14791593	0.113954	0.00016862		HD.14G0012190	1567.5	1428.71	1706.29	1.19429041101646	0.256153693879871	0.00937235	2.02815	GWHAZTZ00000009
	GWHAZTZ00000001	5928908	0.31427	0.00975461		GWHAZTZ00000001	14791804	0.0316785	1.01e-06		HD.02G0002440	174.572	143.848	205.296	1.427172384306	0.513159604584528	0.00938978	2.02734	GWHAZTZ00000005
	GWHAZTZ00000001	5928921	0.282843	0.0064		GWHAZTZ00000001	14791831	0.0563964	1.012e-05		HD.09G0013290	757.772	837.616	677.927	0.80935362287011	-0.30515791201819	0.00940556	2.02662	GWHAZTZ00000010
	GWHAZTZ00000001	5928934	0.0535687	8.23e-06		GWHAZTZ00000001	14791904	0.134413	0.00032641		HD.09G0021340	2193.32	2005.76	2380.88	1.18702361640273	0.247348638373389	0.0094139	2.02623	GWHAZTZ00000010
	GWHAZTZ00000001	5928979	0.363655	0.0174887		GWHAZTZ00000001	14792081	0.211111	0.0019863		HD.03G0018570	5820.16	6271.75	5368.57	0.85599236681384	-0.224330163224631	0.00949287	2.0226	GWHAZTZ00000004
	GWHAZTZ00000001	5928992	0.101015	0.00010412		GWHAZTZ00000001	14838345	0.0115546	2e-08		HD.04000901	1218.27	1103.6	1332.94	1.20780434492772	0.272386768020514	0.00949351	2.02257	GWHAZTZ00000002
	GWHAZTZ00000001	5937911	0.235702	0.00308642		GWHAZTZ00000001	14838697	0.121632	0.00021887		HD.06G0004290	6.23344	11.1903	1.27658	0.114079388552185	-3.13188994059368	0.00950977	2.02183	GWHAZTZ00000002
	GWHAZTZ00000001	5937932	0.392837	0.023815		GWHAZTZ00000001	14838726	0.121632	0.00021887		HD.03G0030410	99.437	76.535	122.339	1.59846929348794	0.676691030287859	0.00958483	2.01842	GWHAZTZ00000004
	GWHAZTZ00000001	5937962	0.199223	0.00157528		GWHAZTZ00000001	14838754	0.111111	0.00015242		HD.12G0021650	746.288	843.185	649.391	0.770164589580719	-0.376761302070166	0.00962731	2.0165	GWHAZTZ00000012
	GWHAZTZ00000001	5945610	0.0135434	3e-08		GWHAZTZ00000001	14843172	0.349832	0.0149774		HD.11G0004230	60.2139	43.2925	77.1352	1.7817203418638	0.833270909773325	0.00963503	2.01615	GWHAZTZ00000008
	GWHAZTZ00000001	5969043	0.10873	0.00013976		GWHAZTZ00000001	14848147	0.0709459	2.533e-05		HD.02G0015680	496.792	438.313	555.271	1.26683614872004	0.341229939857223	0.00966175	2.01494	GWHAZTZ00000005
	GWHAZTZ00000001	5969078	0.040427	2.67e-06		GWHAZTZ00000001	14849334	0.117647	0.00019157		HD.03G0006730	370.723	319.422	422.024	1.32121087274481	0.401860747268983	0.00966466	2.01481	GWHAZTZ00000004
	GWHAZTZ00000001	5969090	0.0303026	8.4e-07		GWHAZTZ00000001	14854030	0.646498	0.17469		HD.02G0026890	8.75451	2.82709	14.6819	5.19330687907803	2.37665347862096	0.00977817	2.00974	GWHAZTZ00000003
	GWHAZTZ00000001	5969136	0.151751	0.00053031		GWHAZTZ00000001	14854089	0.0909091	6.83e-05		HD.1204661	347.885	394.222	301.547	0.764917673684139	-0.386623612649345	0.00979028	2.0092	GWHAZTZ00000010
	GWHAZTZ00000001	5969262	0.0574753	1.091e-05		GWHAZTZ00000001	14854129	0.285598	0.00665308		HD.08G0011740	229.134	193.27	264.997	1.37112158956039	0.455356513405758	0.00986169	2.00605	GWHAZTZ00000003
	GWHAZTZ00000001	5969339	0.142357	0.0004107		GWHAZTZ00000001	14854177	0.231724	0.00288328		HD.1203428	137.821	169.11	106.531	0.629951423612219	-0.666687510109257	0.00987104	2.00564	GWHAZTZ00000010
	GWHAZTZ00000001	5969353	0.0980141	9.229e-05		GWHAZTZ00000001	14902888	0.106479	0.00012855		HD.05G0000670	2610.5	2828.95	2392.06	0.845565929951441	-0.2420108469278	0.00994552	2.00237	GWHAZTZ00000015
	GWHAZTZ00000001	5969389	0.265959	0.00500331		GWHAZTZ00000001	14912655	0.188182	0.00125403		HD.08001617	68.5307	88.9415	48.1199	0.541029381716097	-0.886221150178935	0.0100225	1.99902	GWHAZTZ00000006
	GWHAZTZ00000001	5969414	0.21004	0.00194629		GWHAZTZ00000001	15021704	0.0828173	4.704e-05		HD.10G0004910	46.7434	32.0103	61.4765	1.92052254403228	0.941498899027885	0.0100452	1.99804	GWHAZTZ00000007
	GWHAZTZ00000001	5969435	0.0295463	7.6e-07		GWHAZTZ00000001	15021716	0.0769231	3.501e-05		HD.04G0017260	1051.59	1158.32	944.865	0.815721169702608	-0.293852001307078	0.0100678	1.99706	GWHAZTZ00000014
	GWHAZTZ00000001	5969547	0.0261891	4.7e-07		GWHAZTZ00000001	15069908	0.252185	0.00404461		HD.03G0022920	83.4939	56.3746	110.613	1.96211262292438	0.97240785290848	0.0101544	1.99334	GWHAZTZ00000004
	GWHAZTZ00000001	5969701	0.0718605	2.667e-05		GWHAZTZ00000001	15078567	0.0546556	8.92e-06		HD.08G0011940	11.1067	18.0141	4.19922	0.23310666498649	-2.10093784028977	0.0101733	1.99254	GWHAZTZ00000003
	GWHAZTZ00000001	5988097	0.0524294	7.56e-06		GWHAZTZ00000001	15078714	0.100083	0.00010033		HD.03G0009800	177.288	209.022	145.553	0.696351355110028	-0.522112670463451	0.0102333	1.98998	GWHAZTZ00000004
	GWHAZTZ00000001	5988176	0.117266	0.0001891		GWHAZTZ00000001	15081441	0.0848528	5.184e-05		HD.02G0003760	274.568	214.847	334.289	1.55594154903676	0.637787864630847	0.0103821	1.98371	GWHAZTZ00000005
	GWHAZTZ00000001	5988286	0.0250413	3.9e-07		GWHAZTZ00000001	15276344	0.0942809	7.901e-05		HD.03G0020490	611.481	541.311	681.652	1.25926213419281	0.332578632807059	0.0105171	1.9781	GWHAZTZ00000004
	GWHAZTZ00000001	5988494	0.0761624	3.365e-05		GWHAZTZ00000001	15276486	0.447419	0.0400735		HD.06004734	636.794	566.393	707.196	1.24859572714229	0.320306433824565	0.0106905	1.971	GWHAZTZ00000004
	GWHAZTZ00000001	5988553	0.028481	6.6e-07		GWHAZTZ00000001	15276529	0.358628	0.0165416		HD.03G0012970	2505.45	2712.07	2298.84	0.847633313495441	-0.238487805584299	0.0106926	1.97092	GWHAZTZ00000004
	GWHAZTZ00000001	5988686	0.089446	6.401e-05		GWHAZTZ00000001	15277495	0.291822	0.00725222		HD.06G0002630	1354.06	1230.79	1477.34	1.20032069309622	0.263419906274341	0.0107672	1.9679	GWHAZTZ00000002
	GWHAZTZ00000001	5988717	0.0867064	5.652e-05		GWHAZTZ00000001	15277881	0.171767	0.00087048		HD.09G0021750	2324.42	3154.98	1493.86	0.473492760759507	-1.07858572641904	0.0108576	1.96426	GWHAZTZ00000010
	GWHAZTZ00000001	5988751	0.0969452	8.833e-05		GWHAZTZ00000001	15277920	0.339935	0.0133531		HD.08G0004380	1041.17	899.019	1183.32	1.31623603411606	0.396418223658668	0.0108616	1.96411	GWHAZTZ00000003
	GWHAZTZ00000001	5988762	0.252829	0.00408607		GWHAZTZ00000001	15392126	0.121584	0.00021853		HD.12G0004460	680.069	591.288	768.851	1.30029946874015	0.378843925031597	0.0108664	1.96391	GWHAZTZ00000012
	GWHAZTZ00000001	5989575	0.0660484	1.903e-05		GWHAZTZ00000001	15392203	0.193694	0.00140755		HD.07G0017680	626.394	701.999	550.788	0.784598473431112	-0.349973566476569	0.010973	1.95968	GWHAZTZ00000006
	GWHAZTZ00000001	5989722	0.0622542	1.502e-05		GWHAZTZ00000001	15438878	0.113888	0.00016823		HD.04G0023680	301.263	354.313	248.214	0.700548137220774	-0.513443907980521	0.0111497	1.95274	GWHAZTZ00000014
	GWHAZTZ00000001	5989737	0.111246	0.00015316		GWHAZTZ00000001	15464878	0.0286617	6.7e-07		HD.15G0008050	347.565	392.837	302.293	0.769511967958676	-0.377984330412675	0.0111499	1.95273	GWHAZTZ00000013
	GWHAZTZ00000001	5990399	0.0836403	4.894e-05		GWHAZTZ00000001	15465153	0.0444203	3.89e-06		HD.03G0009000	2072.36	1846.44	2298.28	1.244706929971	0.31580609534589	0.0112291	1.94966	GWHAZTZ00000004
	GWHAZTZ00000001	5990736	0.0250422	3.9e-07		GWHAZTZ00000001	15465214	0.0133999	3e-08		HD.11G0010320	933.194	1096.47	769.913	0.702171554443364	-0.510104542266999	0.0112546	1.94867	GWHAZTZ00000008
	GWHAZTZ00000001	5990910	0.136993	0.00035221		GWHAZTZ00000001	15465353	0.0632455	1.6e-05		HD.15G0004200	4023.71	3530.06	4517.37	1.27968792573619	0.355792026720343	0.0112546	1.94867	GWHAZTZ00000013
	GWHAZTZ00000001	6009101	0.0036585	0		GWHAZTZ00000001	15465446	0.06	1.296e-05		HD.06G0005720	937.141	845.53	1028.75	1.21669662696304	0.282969489056836	0.0112696	1.94809	GWHAZTZ00000002
	GWHAZTZ00000001	6009140	0.102231	0.00010923		GWHAZTZ00000001	15465565	0.00471132	0		HD.06G0033900	723.745	648.634	798.855	1.23159510748816	0.300528041400374	0.0112898	1.94731	GWHAZTZ00000002
	GWHAZTZ00000001	6009919	0.0988288	9.54e-05		GWHAZTZ00000001	15482193	0.0650065	1.786e-05		HD.06001293	1310.75	1429.24	1192.26	0.834191419005431	-0.261549623012636	0.0112984	1.94698	GWHAZTZ00000004
	GWHAZTZ00000001	6009951	0.0794698	3.988e-05		GWHAZTZ00000001	15482255	0.0476482	5.15e-06		HD.11G0016630	1798.53	1951.85	1645.2	0.842894322377226	-0.246576329840123	0.011306	1.94669	GWHAZTZ00000008
	GWHAZTZ00000001	6044474	0.0332345	1.22e-06		GWHAZTZ00000001	15492668	0.19855	0.00155411		HD.10G0017200	24132.9	22070.1	26195.7	1.18693186865548	0.247237124892311	0.0113587	1.94467	GWHAZTZ00000007
	GWHAZTZ00000001	6044604	0.0204859	1.8e-07		GWHAZTZ00000001	15492714	0.0695515	2.34e-05		HD.14G0000550	447.308	501.374	393.242	0.784329298355567	-0.350468602076567	0.011372	1.94416	GWHAZTZ00000009
	GWHAZTZ00000001	6044739	0.112983	0.00016295		GWHAZTZ00000001	15496709	0.143066	0.00041894		HD.03G0016670	3323.65	3061.99	3585.32	1.17091396211972	0.227635071583397	0.0113772	1.94397	GWHAZTZ00000004
	GWHAZTZ00000001	6044774	0.101689	0.00010693		GWHAZTZ00000001	15631158	0.108786	0.00014005		HD.13G0006100	1390.22	1212.36	1568.07	1.29340149523551	0.371170183325556	0.0114152	1.94252	GWHAZTZ00000011
	GWHAZTZ00000001	6044780	0.118654	0.00019821		GWHAZTZ00000001	15631193	0.176777	0.00097656		HD.15G0016100	1742.97	1894.78	1591.15	0.839755302816535	-0.251959094188872	0.0114813	1.94001	GWHAZTZ00000013
	GWHAZTZ00000001	6044788	0.0493607	5.94e-06		GWHAZTZ00000001	15631240	0.347363	0.0145591		HD.03G0014390	545.79	628.384	463.195	0.737121845665322	-0.440024979491499	0.011495	1.93949	GWHAZTZ00000004
	GWHAZTZ00000001	6044812	0.195974	0.001475		GWHAZTZ00000001	15631290	0.151523	0.00052712		HD.08G0027340	4243.04	3918.88	4567.2	1.16543475368973	0.220868238132041	0.0116155	1.93496	GWHAZTZ00000003
	GWHAZTZ00000001	6044830	0.0263376	4.8e-07		GWHAZTZ00000001	15631339	0.0797148	4.038e-05		HD.01012848	1130.33	1025.3	1235.35	1.20486343428547	0.268869632891342	0.0116988	1.93186	GWHAZTZ00000001
	GWHAZTZ00000001	6044846	0.0137302	4e-08		GWHAZTZ00000001	15631357	0.330859	0.0119831		HD.03G0032750	1642.27	1497.41	1787.12	1.19347337669446	0.255166383982091	0.0116997	1.93182	GWHAZTZ00000004
	GWHAZTZ00000001	6044991	0.059969	1.293e-05		GWHAZTZ00000001	15639543	0.0533033	8.07e-06		HD.11G0022880	3743.82	4339.34	3148.31	0.72552660614541	-0.462899573841075	0.0117246	1.9309	GWHAZTZ00000008
	GWHAZTZ00000001	6051748	0.107532	0.00013371		GWHAZTZ00000001	15639653	0.00582878	0		HD.14G0008830	1134.57	1345.16	923.991	0.686901208870016	-0.541825471421761	0.0118848	1.92501	GWHAZTZ00000009
	GWHAZTZ00000001	6051763	0.155269	0.00058122		GWHAZTZ00000001	15641307	0.111839	0.00015645		HD.03G0003270	970.056	875.643	1064.47	1.21564229138187	0.281718771241004	0.0118972	1.92456	GWHAZTZ00000004
	GWHAZTZ00000001	6065284	0.0659966	1.897e-05		GWHAZTZ00000001	15642569	0.113027	0.0001632		HD.07G0007910	145.338	88.1789	202.497	2.2964291435042	1.19939226978043	0.0119891	1.92121	GWHAZTZ00000006
	GWHAZTZ00000001	6065442	0.0775098	3.609e-05		GWHAZTZ00000001	15642732	0.108503	0.0001386		HD.08G0003560	201.523	169.538	233.508	1.37732567064086	0.461869727131975	0.0120203	1.92008	GWHAZTZ00000003
	GWHAZTZ00000001	6065497	0.125061	0.00024461		GWHAZTZ00000001	15642917	0.144194	0.00043231		HD.08G0011780	759.68	838.356	681.004	0.812309070419868	-0.299899340970157	0.0120274	1.91983	GWHAZTZ00000003
	GWHAZTZ00000001	6065498	0.115485	0.00017787		GWHAZTZ00000001	15643086	0.126269	0.00025421		HD.01G0000680	92.4872	71.4999	113.475	1.587058642648	0.666355437495318	0.0120371	1.91948	GWHAZTZ00000007
	GWHAZTZ00000001	6065669	0.228204	0.00271203		GWHAZTZ00000001	15643319	0.194181	0.00142178		HD.05G0004510	296.791	254.935	338.648	1.32837153506778	0.409658713577663	0.0120529	1.91891	GWHAZTZ00000015
	GWHAZTZ00000001	6065787	0.056257	1.002e-05		GWHAZTZ00000001	15643393	0.304205	0.00856379		HD.08G0024260	19143	17589.7	20696.3	1.17661704304022	0.234644838636954	0.0121832	1.91424	GWHAZTZ00000003
	GWHAZTZ00000001	6065894	0.188127	0.00125258		GWHAZTZ00000001	15643473	0.138462	0.00036755		HD.08G0015180	1595.11	1458.24	1731.99	1.18772588131133	0.24820191079773	0.0123174	1.90948	GWHAZTZ00000003
	GWHAZTZ00000001	6065923	0.109163	0.00014201		GWHAZTZ00000001	15643681	0.204962	0.00176481		HD.13G0007520	67.7111	89.5525	45.8697	0.512210296397778	-0.965191840755748	0.0123206	1.90937	GWHAZTZ00000011
	GWHAZTZ00000001	6066007	0.0848171	5.175e-05		GWHAZTZ00000001	15643704	0.20001	0.00160031		HD.06G0015860	264.907	226.393	303.421	1.34023626467015	0.422487349803933	0.0124054	1.90639	GWHAZTZ00000002
	GWHAZTZ00000001	6066234	0.0229022	2.8e-07		GWHAZTZ00000001	15643797	0.0751157	3.184e-05		HD.02G0031660	1046.69	947.067	1146.31	1.21037403597936	0.27545294540557	0.0125193	1.90242	GWHAZTZ00000005
	GWHAZTZ00000001	6168954	0.152234	0.00053709		GWHAZTZ00000001	15728573	0.398826	0.0253009		HD.1209419	37.7124	50.6495	24.7754	0.489154102429168	-1.03163905345927	0.0125476	1.90144	GWHAZTZ00000010
	GWHAZTZ00000001	6169068	0.187252	0.00122945		GWHAZTZ00000001	15728592	0.282843	0.0064		HD.04G0004230	3007.29	2771.02	3243.56	1.17053071843082	0.227162795830777	0.0125634	1.90089	GWHAZTZ00000014
	GWHAZTZ00000001	6169075	0.162917	0.00070448		GWHAZTZ00000001	15728706	0.0190466	1.3e-07		HD.03G0001290	818.355	737.162	899.548	1.22028606788383	0.287219393967311	0.0125653	1.90083	GWHAZTZ00000004
	GWHAZTZ00000001	6170531	0.642824	0.170753		GWHAZTZ00000001	15728730	0.102564	0.00011066		HD.05G0028270	25.8729	36.3048	15.4409	0.425312789411582	-1.23340385656313	0.0127111	1.89582	GWHAZTZ00000015
	GWHAZTZ00000001	6172462	0.0101523	1e-08		GWHAZTZ00000001	15857917	0.0642824	1.708e-05		HD.13G0007840	6246.46	5620.3	6872.62	1.2228207601111	0.290212950513093	0.0127424	1.89475	GWHAZTZ00000011
	GWHAZTZ00000001	6174074	0.152734	0.00054417		GWHAZTZ00000001	15960553	0.0854744	5.338e-05		HD.15G0003340	89.4382	69.2713	109.605	1.58226010527269	0.661986781695489	0.0127493	1.89451	GWHAZTZ00000013
	GWHAZTZ00000001	6176116	0.0392837	2.38e-06		GWHAZTZ00000001	15961870	0.302169	0.00833675		HD.08G0020600	164.543	133.984	195.103	1.45616549185932	0.542174325809363	0.0128045	1.89264	GWHAZTZ00000003
	GWHAZTZ00000001	6176155	0.00186449	0		GWHAZTZ00000001	15962246	0.193624	0.00140551		HD.08G0018620	311.763	260.777	362.75	1.39103388017046	0.47615755874331	0.0128089	1.89249	GWHAZTZ00000003
	GWHAZTZ00000001	6176244	0.176678	0.00097439		GWHAZTZ00000001	15968838	0.1293	0.0002795		HD.03G0018510	288.354	328.459	248.248	0.755795935808612	-0.403931334167928	0.0128431	1.89133	GWHAZTZ00000004
	GWHAZTZ00000001	6189286	0.14648	0.00046037		GWHAZTZ00000001	15972194	0.186738	0.00121599		HD.15G0003260	4456.61	3580.35	5332.86	1.48947926274298	0.574808037823011	0.0128453	1.89126	GWHAZTZ00000013
	GWHAZTZ00000001	6193787	0.101823	0.0001075		GWHAZTZ00000001	15972202	0.219077	0.00230347		HD.03G0012010	1835.36	1679.38	1991.33	1.18575585105919	0.245806987349135	0.0128926	1.88966	GWHAZTZ00000004
	GWHAZTZ00000001	6193830	0.0804066	4.18e-05		GWHAZTZ00000001	15972295	0.169706	0.00082944		HD.03G0003950	55.5667	82.8158	28.3177	0.341936116428922	-1.54820128182342	0.0129272	1.8885	GWHAZTZ00000004
	GWHAZTZ00000001	6313625	0.25294	0.00409324		GWHAZTZ00000001	15977559	0.0833622	4.829e-05		HD.12G0022650	220.769	278.507	163.031	0.585375178093654	-0.772566523039611	0.0129435	1.88795	GWHAZTZ00000012
	GWHAZTZ00000001	6313649	0.202031	0.00166597		GWHAZTZ00000001	15983225	0.05	6.25e-06		HD.07G0015710	17868	16613.2	19122.9	1.15106496476295	0.202969259791991	0.0131085	1.88245	GWHAZTZ00000006
	GWHAZTZ00000001	6314833	0.430756	0.0344289		GWHAZTZ00000001	15983254	0.16	0.00065536		HD.03G0015380	661.698	592.563	730.833	1.23334326395857	0.3025743863497	0.0131129	1.8823	GWHAZTZ00000004
	GWHAZTZ00000001	6315533	0.101427	0.00010583		GWHAZTZ00000001	15983455	0.0333333	1.23e-06		HD.03G0016130	114.6	139.332	89.8692	0.645002599416501	-0.632623120153426	0.0132037	1.8793	GWHAZTZ00000004
	GWHAZTZ00000001	6317930	0.098262	9.323e-05		GWHAZTZ00000001	16058161	0.110724	0.0001503		HD.04G0009810	3921.81	4220.53	3623.09	0.8584460667213	-0.220200597489208	0.013221	1.87874	GWHAZTZ00000014
	GWHAZTZ00000001	6337919	0.0112239	2e-08		GWHAZTZ00000001	16058328	0.0399655	2.55e-06		HD.01G0025880	131.82	168.495	95.1449	0.564675590001176	-0.824505827558614	0.0132523	1.87771	GWHAZTZ00000001
	GWHAZTZ00000001	6338879	0.157135	0.00060966		GWHAZTZ00000001	16059180	0.127536	0.00026456		HD.03G0000560	804.356	723.128	885.583	1.22465599889313	0.29237655870768	0.0132636	1.87734	GWHAZTZ00000004
	GWHAZTZ00000001	6338892	0.125708	0.00024972		GWHAZTZ00000001	16059183	0.0235014	3.1e-07		HD.03G0021420	960.636	1063.72	857.551	0.806180496623829	-0.310825213415604	0.0133181	1.87556	GWHAZTZ00000004
	GWHAZTZ00000001	6339163	0.0574136	1.087e-05		GWHAZTZ00000001	16059200	0.104323	0.00011844		HD.10G0017220	1519.48	1363.23	1675.73	1.2292334747489	0.297758960358398	0.0133558	1.87433	GWHAZTZ00000007
	GWHAZTZ00000001	6341872	0.00311395	0		GWHAZTZ00000001	16059474	0.210819	0.00197531		HD.03G0014000	317.261	274.251	360.271	1.31365485318621	0.393586274895445	0.0133891	1.87325	GWHAZTZ00000004
	GWHAZTZ00000001	6342200	0.0021948	0		GWHAZTZ00000001	16062145	0.420552	0.0312808		HD.12G0007090	215.397	250.456	180.339	0.720041993636636	-0.473847046325987	0.0134146	1.87242	GWHAZTZ00000012
	GWHAZTZ00000001	6344630	0.0595543	1.258e-05		GWHAZTZ00000001	16152022	0.265138	0.0049418		HD.14G0002040	657.873	792.288	523.459	0.660693569443629	-0.597946791911141	0.0134357	1.87174	GWHAZTZ00000011
	GWHAZTZ00000001	6354650	0.0662849	1.93e-05		GWHAZTZ00000001	16158418	0.277778	0.00595374		HD.10G0003890	496.148	429.556	562.739	1.31004865857921	0.389620398165174	0.0135503	1.86805	GWHAZTZ00000007
	GWHAZTZ00000001	6354792	0.0361416	1.71e-06		GWHAZTZ00000001	16158516	0.0182432	1.1e-07		HD.04G0018950	1425.39	1548.41	1302.36	0.841093236671123	-0.249662360248404	0.013712	1.8629	GWHAZTZ00000014
	GWHAZTZ00000001	6360947	0.036571	1.79e-06		GWHAZTZ00000001	16158634	0.0101972	1e-08		HD.02G0011120	286.721	247.607	325.835	1.31593759375237	0.396091073177425	0.0137167	1.86275	GWHAZTZ00000005
	GWHAZTZ00000001	6520183	0.0559738	9.82e-06		GWHAZTZ00000001	16158830	0.0703114	2.444e-05		HD.12G0017420	231.547	196.062	267.032	1.36197216358461	0.44569721739636	0.0137686	1.86111	GWHAZTZ00000012
	GWHAZTZ00000001	6520627	0.139156	0.00037498		GWHAZTZ00000001	16159205	0.685679	0.221047		HD.06002470	197.045	165.478	228.612	1.38152073769349	0.466257218279977	0.0138142	1.85967	GWHAZTZ00000004
	GWHAZTZ00000001	6520720	0.0707107	2.5e-05		GWHAZTZ00000001	16165272	0.47731	0.0519043		HD.06G0032810	742.99	667.564	818.416	1.22597403964345	0.293928429865408	0.0138168	1.85959	GWHAZTZ00000002
	GWHAZTZ00000001	6527369	0.10829	0.00013752		GWHAZTZ00000001	16165469	0.0424264	3.24e-06		HD.03001749	44.3585	58.1841	30.533	0.524765815274988	-0.930254353093667	0.0138173	1.85958	GWHAZTZ00000015
	GWHAZTZ00000001	6529476	0.124451	0.00023988		GWHAZTZ00000001	16188436	0.0476191	5.14e-06		HD.10G0022960	2801.85	2565.73	3037.96	1.18405375241428	0.243734576390226	0.0138247	1.85934	GWHAZTZ00000007
	GWHAZTZ00000001	6529603	0.212284	0.00203082		GWHAZTZ00000001	16189825	0.0878273	5.95e-05		HD.1303711	2064.57	1892.63	2236.5	1.18168769325409	0.24084879784393	0.0139703	1.85479	GWHAZTZ00000011
	GWHAZTZ00000001	6533488	0.138767	0.0003708		GWHAZTZ00000001	16191893	0.178562	0.00101662		HD.07G0012350	690.003	618.826	761.179	1.23003667209343	0.298701328457721	0.0139797	1.8545	GWHAZTZ00000006
	GWHAZTZ00000001	6533561	0.112727	0.00016148		GWHAZTZ00000001	16192671	0.1875	0.00123596		HD.15G0008900	4310.58	3988.63	4632.53	1.1614328965159	0.215905802738752	0.0139913	1.85414	GWHAZTZ00000013
	GWHAZTZ00000001	6533613	0.103496	0.00011474		GWHAZTZ00000001	16193030	0.353553	0.015625		HD.03G0014770	434.181	374.986	493.375	1.31571784209617	0.395850133865194	0.014002	1.85381	GWHAZTZ00000004
	GWHAZTZ00000001	6533652	0.0250634	3.9e-07		GWHAZTZ00000001	16193743	0.29523	0.00759695		HD.14G0018050	10968.9	10023.7	11914.1	1.18859516699361	0.24925741985849	0.0140265	1.85305	GWHAZTZ00000009
	GWHAZTZ00000001	6533836	0.0244886	3.6e-07		GWHAZTZ00000001	16194218	0.194296	0.00142514		HD.05G0011960	587.731	509.609	665.853	1.3065949626729	0.385811982827484	0.0141021	1.85071	GWHAZTZ00000015
	GWHAZTZ00000001	6533873	0.125708	0.00024972		GWHAZTZ00000001	16194350	0.106588	0.00012907		HD.14G0008960	1247.72	1080.75	1414.68	1.30898069854789	0.388443824315588	0.0141153	1.85031	GWHAZTZ00000009
	GWHAZTZ00000001	6533988	0.156051	0.00059302		GWHAZTZ00000001	16194368	0.100679	0.00010274		HD.03G0002980	961.233	870.229	1052.24	1.20914888256631	0.273991894641513	0.0141513	1.8492	GWHAZTZ00000004
	GWHAZTZ00000001	6534123	0.120894	0.00021361		GWHAZTZ00000001	16212644	0.140546	0.00039018		HD.14G0014340	2334.61	2151.18	2518.03	1.17053743341476	0.22717107211613	0.0141531	1.84915	GWHAZTZ00000009
	GWHAZTZ00000001	6534176	0.160297	0.00066025		GWHAZTZ00000001	16213843	0.0101926	1e-08		HD.06G0010390	589.214	686.532	491.896	0.716493709526498	-0.480974056519639	0.0143596	1.84286	GWHAZTZ00000002
	GWHAZTZ00000001	6534279	0.113309	0.00016484		GWHAZTZ00000001	16216905	0.0562471	1.001e-05		HD.03G0018060	520.732	580.515	460.949	0.794034175069812	-0.332726992880965	0.0144003	1.84163	GWHAZTZ00000004
	GWHAZTZ00000001	6534347	0.14958	0.00050061		GWHAZTZ00000001	16217209	0.171826	0.00087168		HD.01G0025600	276.977	315.548	238.406	0.755531259440424	-0.404436648025747	0.0144955	1.83877	GWHAZTZ00000001
	GWHAZTZ00000001	6534410	0.00886522	1e-08		GWHAZTZ00000001	16732352	0.193686	0.00140732		HD.12G0000850	5840.34	5390.8	6289.88	1.16678199464428	0.222535028374923	0.0145259	1.83786	GWHAZTZ00000012
	GWHAZTZ00000001	6534465	0.155034	0.00057771		GWHAZTZ00000001	16737514	0.549972	0.0914876		HD.1407535	194.29	158.6	229.98	1.45006588712936	0.536118453947263	0.0145421	1.83737	GWHAZTZ00000012
	GWHAZTZ00000001	6535524	0.0452548	4.19e-06		GWHAZTZ00000001	16750631	0.025	3.9e-07		HD.06G0038310	3730.45	3401.46	4059.44	1.19344035648772	0.255126467928276	0.0145541	1.83702	GWHAZTZ00000002
	GWHAZTZ00000001	6535656	0.0169706	8e-08		GWHAZTZ00000001	16752218	0.172005	0.00087532		HD.03G0015080	541.891	480.996	602.787	1.25320429028832	0.325621613831415	0.0145542	1.83701	GWHAZTZ00000004
	GWHAZTZ00000001	6535671	0.0622254	1.499e-05		GWHAZTZ00000001	16753159	0.037037	1.88e-06		HD.14G0000630	398.036	338.504	457.569	1.35174074799448	0.434818481910458	0.0146182	1.83511	GWHAZTZ00000009
	GWHAZTZ00000001	6535735	0.0961665	8.553e-05		GWHAZTZ00000001	16753258	0.0596158	1.263e-05		HD.04001315	1703.53	1563.85	1843.21	1.17863545115224	0.237117565526108	0.0146396	1.83447	GWHAZTZ00000002
	GWHAZTZ00000001	6536060	0.0622254	1.499e-05		GWHAZTZ00000001	16753340	0.0834878	4.858e-05		HD.06G0013950	628.251	693.789	562.712	0.811069787459385	-0.302102040259958	0.0147067	1.83249	GWHAZTZ00000002
	GWHAZTZ00000001	6536487	0.185068	0.00117307		GWHAZTZ00000001	16887782	0.143399	0.00042285		HD.01G0033540	1146.73	1018.47	1275	1.25186973882059	0.324084452897977	0.0147527	1.83113	GWHAZTZ00000001
	GWHAZTZ00000001	6538139	0.0348755	1.48e-06		GWHAZTZ00000001	16888389	0.0229045	2.8e-07		HD.08G0019380	149.464	188.576	110.352	0.585186922235565	-0.773030566416972	0.0147741	1.8305	GWHAZTZ00000003
	GWHAZTZ00000001	6538176	0.0401146	2.59e-06		GWHAZTZ00000001	16890392	0.174626	0.0009299		HD.09G0015630	2.93134	0	5.86268	Inf	Inf	0.0147746	1.83049	GWHAZTZ00000010
	GWHAZTZ00000001	6538446	0.190086	0.00130558		GWHAZTZ00000001	16890483	0.128892	0.000276		HD.08G0031040	18631.8	17285.7	19978	1.15575814114904	0.208839524939403	0.0148583	1.82803	GWHAZTZ00000003
	GWHAZTZ00000001	6540075	0.0917507	7.087e-05		GWHAZTZ00000001	16890610	0.0434634	3.57e-06		HD.01G0024060	31.8723	43.2852	20.4594	0.472663993579139	-1.08111312708807	0.0149321	1.82588	GWHAZTZ00000001
	GWHAZTZ00000001	6540111	0.108714	0.00013968		GWHAZTZ00000001	16890814	0.0440017	3.75e-06		HD.04G0016670	1209.16	1085.56	1332.76	1.22772027786646	0.295981896454051	0.015	1.82391	GWHAZTZ00000014
	GWHAZTZ00000001	6540172	0.0828688	4.716e-05		GWHAZTZ00000001	16894186	0.30214	0.00833366		HD.06000901	18.2724	31.0782	5.46666	0.175900213367072	-2.50717086208641	0.0151179	1.82051	GWHAZTZ00000004
	GWHAZTZ00000001	6541357	0.0451724	4.16e-06		GWHAZTZ00000001	16920729	0.130523	0.00029023		HD.06G0018510	515.49	600.382	430.598	0.717206438268072	-0.479539655738898	0.0152281	1.81735	GWHAZTZ00000002
	GWHAZTZ00000001	6541404	0.0315079	9.9e-07		GWHAZTZ00000001	16920798	0.0762077	3.373e-05		HD.06G0035580	37.5904	50.0882	25.0926	0.500969063611182	-0.997206579596176	0.0152596	1.81646	GWHAZTZ00000002
	GWHAZTZ00000001	6677891	0.101015	0.00010412		GWHAZTZ00000001	17045512	0.0891047	6.304e-05		HD.01G0030970	21.27	30.4452	12.0948	0.397265681754235	-1.33182392492331	0.0152695	1.81618	GWHAZTZ00000001
	GWHAZTZ00000001	6693173	0.421971	0.0317051		GWHAZTZ00000001	17048379	0.101235	0.00010503		HD.11G0024180	1097.62	1195.59	999.659	0.836124713164755	-0.258209949656156	0.0152866	1.81569	GWHAZTZ00000008
	GWHAZTZ00000001	6693194	0.0100888	1e-08		GWHAZTZ00000001	17049037	0.0137482	4e-08		HD.04G0019520	10429.5	9358.3	11500.8	1.22893585032512	0.297409609906452	0.015339	1.8142	GWHAZTZ00000014
	GWHAZTZ00000001	6693356	0.00565685	0		GWHAZTZ00000001	17050075	0.0477253	5.19e-06		HD.02G0033780	669.609	593.76	745.457	1.25548593947421	0.328245871568857	0.0153886	1.8128	GWHAZTZ00000005
	GWHAZTZ00000001	6693667	0.124451	0.00023988		GWHAZTZ00000001	17161140	0.224989	0.00256237		HD.08G0025630	671.929	601.996	741.862	1.23233678747542	0.301396586569227	0.0154414	1.81131	GWHAZTZ00000003
	GWHAZTZ00000001	6693724	0.0113137	2e-08		GWHAZTZ00000001	17165289	0.166667	0.0007716		HD.02000965	334.603	378.238	290.968	0.769272644390668	-0.37843308838016	0.0154459	1.81119	GWHAZTZ00000014
	GWHAZTZ00000001	6693734	0.0226274	2.6e-07		GWHAZTZ00000001	17171458	0.116699	0.00018547		HD.06G0014760	172.89	202.241	143.54	0.709746422945911	-0.494624421964395	0.0154785	1.81027	GWHAZTZ00000002
	GWHAZTZ00000001	6694029	0.0848528	5.184e-05		GWHAZTZ00000001	17171459	0.354987	0.0158799		HD.15G0005900	7.41209	12.5676	2.2566	0.179556975359016	-2.47748639554455	0.0155393	1.80857	GWHAZTZ00000013
	GWHAZTZ00000001	6694280	0.157135	0.00060966		GWHAZTZ00000001	17171463	0.204678	0.00175502		HD.02G0025290	994.711	1111.32	878.101	0.790141857722614	-0.339816404812442	0.0156496	1.8055	GWHAZTZ00000004
	GWHAZTZ00000001	6694491	0.0205796	1.8e-07		GWHAZTZ00000001	17223473	0.00872539	1e-08		HD.10G0001010	269.692	230.036	309.347	1.34477451801961	0.427364292480413	0.0156899	1.80438	GWHAZTZ00000003
	GWHAZTZ00000001	6694923	0.1	0.0001		GWHAZTZ00000001	17223531	0.114574	0.00017232		HD.15G0015490	7310.15	8190.03	6430.28	0.785135186139451	-0.348987013390756	0.0157105	1.80381	GWHAZTZ00000013
	GWHAZTZ00000001	6695027	0.235702	0.00308642		GWHAZTZ00000001	17242876	0.234089	0.00300278		HD.07G0026450	129.875	105.997	153.752	1.45052609653571	0.536576251415937	0.0157694	1.80218	GWHAZTZ00000006
	GWHAZTZ00000001	6695044	0.235702	0.00308642		GWHAZTZ00000001	17242888	0.314498	0.009783		HD.12G0010650	880.994	964.613	797.376	0.826627568751372	-0.274690615232927	0.0157759	1.802	GWHAZTZ00000012
	GWHAZTZ00000001	6695046	0.260085	0.00457576		GWHAZTZ00000001	17242889	0.294418	0.00751378		HD.07G0020690	519.982	457.497	582.467	1.27316077495302	0.348414614511472	0.0158458	1.80009	GWHAZTZ00000006
	GWHAZTZ00000001	6695069	0.164231	0.00072748		GWHAZTZ00000001	17246057	0.202741	0.00168954		HD.03G0003080	2060	1895.65	2224.35	1.17339716539067	0.230691411966165	0.0158943	1.79876	GWHAZTZ00000004
	GWHAZTZ00000001	6695078	0.175371	0.00094588		GWHAZTZ00000001	17246396	0.195924	0.00147351		HD.02G0024340	416.906	524.08	309.733	0.591002767911952	-0.758763207727372	0.0159352	1.79764	GWHAZTZ00000005
	GWHAZTZ00000001	6695116	0.189404	0.00128692		GWHAZTZ00000001	17262832	0.385695	0.0221296		HD.01G0005840	19923.8	18466.4	21381.3	1.15784988510603	0.211448220467384	0.0159537	1.79714	GWHAZTZ00000001
	GWHAZTZ00000001	6695128	0.260911	0.00463415		GWHAZTZ00000001	17391790	0.0556979	9.62e-06		HD.04G0010480	176.819	148.445	205.193	1.38228303699549	0.467053052963053	0.0159776	1.79649	GWHAZTZ00000014
	GWHAZTZ00000001	6695134	0.0708934	2.526e-05		GWHAZTZ00000001	17392016	0.707107	0.25		HD.01G0020980	179.514	149.575	209.452	1.40031801778859	0.485754506159255	0.0160077	1.79567	GWHAZTZ00000001
	GWHAZTZ00000001	6695158	0.125998	0.00025203		GWHAZTZ00000001	17413868	0.0692281	2.297e-05		HD.01G0027880	2746.81	2538.41	2955.21	1.16419682245927	0.219334985034398	0.0160112	1.79558	GWHAZTZ00000001
	GWHAZTZ00000001	6695161	0.125998	0.00025203		GWHAZTZ00000001	17439388	0.190216	0.00130914		HD.11G0020910	1168.85	1273.18	1064.53	0.836117580618135	-0.258222256592388	0.0162149	1.79008	GWHAZTZ00000008
	GWHAZTZ00000001	6695181	0.201316	0.00164253		GWHAZTZ00000001	17442293	0.0477815	5.21e-06		HD.06002717	182.925	152.002	213.848	1.40687445154536	0.492493589260637	0.0163417	1.7867	GWHAZTZ00000004
	GWHAZTZ00000001	6695257	0.0781977	3.739e-05		GWHAZTZ00000001	17450745	0.148161	0.00048187		HD.05G0016590	773.767	691.12	856.415	1.23917005350124	0.309374184660322	0.0163839	1.78558	GWHAZTZ00000015
	GWHAZTZ00000001	6695348	0.0403175	2.64e-06		GWHAZTZ00000001	17493196	0.201966	0.00166385		HD.04G0010140	2104.78	1940.94	2268.63	1.16883028452252	0.225065464127098	0.0164743	1.78319	GWHAZTZ00000014
	GWHAZTZ00000001	6695525	0.0546556	8.92e-06		GWHAZTZ00000001	17493198	0.140394	0.0003885		HD.03G0020140	89.8583	109.805	69.9116	0.636687865482677	-0.651341826463933	0.0164843	1.78293	GWHAZTZ00000004
	GWHAZTZ00000001	6695548	0.143376	0.00042258		GWHAZTZ00000001	17533260	0.0357143	1.63e-06		HD.06G0035590	153.078	184.926	121.23	0.655558017744751	-0.609204628385929	0.0164983	1.78256	GWHAZTZ00000014
	GWHAZTZ00000001	6695636	0.092406	7.291e-05		GWHAZTZ00000001	17559176	0.288923	0.00696835		HD.07001337	37.2841	23.6231	50.9451	2.15657814796124	1.10874399598587	0.0165754	1.78053	GWHAZTZ00000005
	GWHAZTZ00000001	6695696	0.166305	0.00076492		GWHAZTZ00000001	17650862	0.0666667	1.975e-05		HD.03G0004940	418.911	467.542	370.28	0.791971589001694	-0.336479418549091	0.0166101	1.77963	GWHAZTZ00000004
	GWHAZTZ00000001	6695717	0.113542	0.0001662		GWHAZTZ00000001	17651798	0.205704	0.00179048		HD.03G0019050	76.4808	58.2764	94.6851	1.62476090007615	0.700227426661416	0.0166223	1.77931	GWHAZTZ00000004
	GWHAZTZ00000001	6695765	0.0748701	3.142e-05		GWHAZTZ00000001	17704171	0.203988	0.00173148		HD.02G0012270	2200.4	2028.01	2372.8	1.1700127835741	0.226524292798596	0.0167067	1.77711	GWHAZTZ00000001
	GWHAZTZ00000001	6695766	0.0473317	5.02e-06		GWHAZTZ00000001	17704249	0.112191	0.00015843		HD.14G0010910	1057.57	960.475	1154.67	1.20218574916902	0.265659823421174	0.0167427	1.77618	GWHAZTZ00000009
	GWHAZTZ00000001	6695784	0.14281	0.00041594		GWHAZTZ00000001	17704305	0.185008	0.00117155		HD.02G0003170	369.145	324.157	414.133	1.27757109874825	0.353403581540402	0.0167857	1.77506	GWHAZTZ00000005
	GWHAZTZ00000001	6695785	0.192397	0.00137022		GWHAZTZ00000001	17704310	0.251548	0.00400389		HD.03G0001960	1372.81	1514.57	1231.05	0.812802641171144	-0.299023004787224	0.0167906	1.77493	GWHAZTZ00000004
	GWHAZTZ00000001	6696022	0.17331	0.00090219		GWHAZTZ00000001	17705103	0.165248	0.00074566		HD.05G0014040	192.924	237.372	148.477	0.625504449909737	-0.676907946963295	0.0168193	1.77419	GWHAZTZ00000012
	GWHAZTZ00000001	6696090	0.135016	0.0003323		GWHAZTZ00000001	17715643	0.0914402	6.991e-05		HD.03G0004420	46.8758	60.925	32.8265	0.5388021559808	-0.892172471227857	0.0169042	1.772	GWHAZTZ00000004
	GWHAZTZ00000001	6696128	0.0899954	6.56e-05		GWHAZTZ00000001	17730565	0.0171565	9e-08		HD.08G0024120	618.332	554.382	682.282	1.23070885654759	0.299489510081068	0.0169483	1.77087	GWHAZTZ00000010
	GWHAZTZ00000001	6696391	0.124881	0.00024321		GWHAZTZ00000001	17730918	0.389815	0.0230906		HD.02008645	1121.46	1221.13	1021.79	0.836760593151523	-0.257113184750363	0.0170009	1.76953	GWHAZTZ00000014
	GWHAZTZ00000001	6696448	0.108707	0.00013964		GWHAZTZ00000001	18068457	0.104167	0.00011774		HD.02G0002360	139.151	114.391	163.911	1.43290066992444	0.518938604035324	0.0170102	1.76929	GWHAZTZ00000005
	GWHAZTZ00000001	6696485	0.381887	0.0212686		GWHAZTZ00000001	18114803	0.24412	0.00355152		HD.08G0028080	1441.9	1320.93	1562.87	1.1831542672594	0.242638193796078	0.017199	1.7645	GWHAZTZ00000003
	GWHAZTZ00000001	6696513	0.326246	0.0113288		GWHAZTZ00000001	18141214	0.111111	0.00015242		HD.10G0005350	1063.51	969.148	1157.88	1.19473569376892	0.25669149229481	0.017274	1.76261	GWHAZTZ00000007
	GWHAZTZ00000001	6696514	0.0503023	6.4e-06		GWHAZTZ00000001	18190379	0.333268	0.012336		HD.07G0017820	86.7538	106.845	66.6628	0.623920975553307	-0.680564782782305	0.0172908	1.76218	GWHAZTZ00000006
	GWHAZTZ00000001	6696538	0.235702	0.00308642		GWHAZTZ00000001	18206160	0.011465	2e-08		HD.03G0000860	451.738	400.921	502.554	1.25349787843755	0.325959554392665	0.0173274	1.76127	GWHAZTZ00000004
	GWHAZTZ00000001	6696624	0.0623918	1.515e-05		GWHAZTZ00000001	18211359	0.0733034	2.887e-05		HD.04G0006860	1128.63	1228.4	1028.87	0.837569953615778	-0.255718405898271	0.0173471	1.76077	GWHAZTZ00000014
	GWHAZTZ00000001	6696636	0.0505076	6.51e-06		GWHAZTZ00000001	18211360	0.147789	0.00047706		HD.05G0005090	3957.38	4243.11	3671.65	0.865319741515828	-0.208694778017824	0.0173745	1.76009	GWHAZTZ00000015
	GWHAZTZ00000001	6696682	0.0471405	4.94e-06		GWHAZTZ00000001	18211406	0.192526	0.0013739		HD.01G0040060	2905.68	2664.39	3146.98	1.18112557724964	0.240162360199918	0.0174191	1.75897	GWHAZTZ00000001
	GWHAZTZ00000001	6696711	0.45712	0.0436636		GWHAZTZ00000001	18212038	0.184005	0.00114637		HD.15G0018410	79.6395	61.1108	98.1682	1.60639735798619	0.683828801627823	0.0174574	1.75802	GWHAZTZ00000013
	GWHAZTZ00000001	6696771	0.657109	0.186445		GWHAZTZ00000001	18213218	0.271964	0.00547075		HD.07G0024020	12.7369	23.8576	1.61624	0.0677452741813324	-3.88373588025219	0.0175621	1.75542	GWHAZTZ00000006
	GWHAZTZ00000001	6696783	0.447834	0.0402225		GWHAZTZ00000001	18235095	0.502831	0.0639278		HD.14G0014330	3451.46	3156.73	3746.19	1.18673368221683	0.24699621260981	0.017591	1.75471	GWHAZTZ00000009
	GWHAZTZ00000001	6696795	0.0558242	9.71e-06		GWHAZTZ00000001	18236132	0.0325529	1.12e-06		HD.09G0023510	546.994	488.596	605.391	1.23904269025864	0.309225895277886	0.0178776	1.74769	GWHAZTZ00000010
	GWHAZTZ00000001	6696818	0.0409917	2.82e-06		GWHAZTZ00000001	18240835	0.0102967	1e-08		HD.09G0002840	491.598	435.336	547.861	1.25847707936185	0.331678940938998	0.0179947	1.74486	GWHAZTZ00000010
	GWHAZTZ00000001	6696877	0.0357125	1.63e-06		GWHAZTZ00000001	18240848	0.0283197	6.4e-07		HD.04G0019600	2278.72	2096.91	2460.53	1.17340668673391	0.230703118436352	0.0180404	1.74375	GWHAZTZ00000014
	GWHAZTZ00000001	6696956	0.00259013	0		GWHAZTZ00000001	18240928	0.0750496	3.172e-05		HD.01G0030600	2969.38	3195.64	2743.12	0.858393949232483	-0.22028818822799	0.0180687	1.74307	GWHAZTZ00000001
	GWHAZTZ00000001	6696978	0.37345	0.0194505		GWHAZTZ00000001	18258093	0.0323575	1.1e-06		HD.07G0007550	9611.66	8945.28	10278	1.14898969621034	0.200365860392298	0.0181388	1.74139	GWHAZTZ00000006
	GWHAZTZ00000001	6696990	0.168187	0.00080014		GWHAZTZ00000001	18265120	0.0798218	4.06e-05		HD.03G0013620	73.0251	55.6255	90.4248	1.62560172338267	0.700973836697564	0.0181661	1.74074	GWHAZTZ00000004
	GWHAZTZ00000001	6697018	0.237166	0.00316382		GWHAZTZ00000001	18279341	0.0321412	1.07e-06		HD.06007305	20.2819	29.0365	11.5274	0.396995387795981	-1.33280584833152	0.0182066	1.73977	GWHAZTZ00000004
	GWHAZTZ00000001	6697029	0.161849	0.00068618		GWHAZTZ00000001	18279358	0.0978781	9.178e-05		HD.03G0019310	436.934	386.313	487.555	1.26207307473225	0.335795445583302	0.0182081	1.73973	GWHAZTZ00000004
	GWHAZTZ00000001	6697044	0.091662	7.059e-05		GWHAZTZ00000001	18345755	0.073657	2.943e-05		HD.07G0000950	278.788	316.139	241.437	0.763705093693523	-0.388912448774787	0.0182133	1.73961	GWHAZTZ00000006
	GWHAZTZ00000001	6697125	0.067991	2.137e-05		GWHAZTZ00000001	18346600	0.0723306	2.737e-05		HD.03G0007420	782.719	696.416	869.023	1.24785036395963	0.319444943722241	0.0182186	1.73949	GWHAZTZ00000004
	GWHAZTZ00000001	6697186	0.0045916	0		GWHAZTZ00000001	18355206	0.038359	2.17e-06		HD.01G0020430	1121.22	1013.25	1229.19	1.21310566639963	0.278705220492454	0.0183212	1.73705	GWHAZTZ00000001
	GWHAZTZ00000001	6697200	0.125432	0.00024753		GWHAZTZ00000001	18362779	0.0717597	2.652e-05		HD.15G0009310	1891.04	1740.08	2042	1.17350792685353	0.23082758706232	0.0183234	1.73699	GWHAZTZ00000013
	GWHAZTZ00000001	6697245	0.084497	5.098e-05		GWHAZTZ00000001	18391813	0.0240739	3.4e-07		HD.11G0023660	424.115	375.473	472.758	1.25909859131634	0.332391254966542	0.0183264	1.73692	GWHAZTZ00000008
	GWHAZTZ00000001	6697310	0.135273	0.00033484		GWHAZTZ00000001	18391889	0.0392688	2.38e-06		HD.02G0013880	9.91874	15.9738	3.86369	0.241877186737528	-2.04765339060757	0.0183478	1.73642	GWHAZTZ00000005
	GWHAZTZ00000001	6697442	0.0595458	1.257e-05		GWHAZTZ00000001	18392679	0.0234383	3e-07		HD.06G0006100	482.229	428.122	536.337	1.25276684197841	0.325117933237779	0.0183766	1.73573	GWHAZTZ00000002
	GWHAZTZ00000001	6697454	0.111423	0.00015413		GWHAZTZ00000001	18397793	0.134309	0.0003254		HD.06002077	42.7323	29.9302	55.5345	1.85546294571668	0.891779190167975	0.0183933	1.73534	GWHAZTZ00000004
	GWHAZTZ00000001	6697464	0.290699	0.00714129		GWHAZTZ00000001	18494238	0.0202953	1.7e-07		HD.12G0011440	433.103	335.367	530.839	1.58286007501091	0.662533726725749	0.0184854	1.73317	GWHAZTZ00000012
	GWHAZTZ00000001	6697487	0.179287	0.00103322		GWHAZTZ00000001	18566169	0.0665733	1.964e-05		HD.09G0014070	175.29	130.751	219.829	1.68128121250615	0.749561051139801	0.0185164	1.73244	GWHAZTZ00000010
	GWHAZTZ00000001	6697496	0.316297	0.0100088		GWHAZTZ00000001	18566216	0.0865332	5.607e-05		HD.03G0007090	247.018	212.795	281.241	1.32165076072853	0.402341002618324	0.0185586	1.73145	GWHAZTZ00000004
	GWHAZTZ00000001	6697588	0.223011	0.00247344		GWHAZTZ00000001	18568197	0.166378	0.00076627		HD.02G0012640	15649.1	14001.5	17296.7	1.23534643018779	0.304915675841118	0.0186582	1.72913	GWHAZTZ00000011
	GWHAZTZ00000001	6697597	0.665952	0.196686		GWHAZTZ00000001	18568921	0.350702	0.015127		HD.06G0017950	13473.2	12301.5	14644.8	1.1904896839594	0.251555119167589	0.018678	1.72867	GWHAZTZ00000002
	GWHAZTZ00000001	6697610	0.0434783	3.57e-06		GWHAZTZ00000001	18569263	0.0714286	2.603e-05		HD.03G0032450	3706.58	3979.62	3433.53	0.862780053861809	-0.212935270877731	0.0187045	1.72805	GWHAZTZ00000004
	GWHAZTZ00000001	6697621	0.315124	0.00986107		GWHAZTZ00000001	18569269	0.217571	0.00224082		HD.07G0023420	82.0672	63.8299	100.304	1.57143305553686	0.65208081333796	0.0187116	1.72789	GWHAZTZ00000006
	GWHAZTZ00000001	6697629	0.107137	0.00013175		GWHAZTZ00000001	19856866	0.200481	0.00161546		HD.14G0021090	819.744	895.688	743.799	0.830421677932426	-0.268083989537672	0.0187142	1.72783	GWHAZTZ00000009
	GWHAZTZ00000001	6697751	0.0188562	1.3e-07		GWHAZTZ00000001	20061140	0.0431943	3.48e-06		HD.08G0012900	511.283	456.369	566.197	1.24065631039077	0.311103511948694	0.0187229	1.72763	GWHAZTZ00000003
	GWHAZTZ00000001	6697794	0.142123	0.000408		GWHAZTZ00000001	20074719	0.0182927	1.1e-07		HD.03G0016510	152.236	125.995	178.476	1.41653621071529	0.502367481597168	0.0187535	1.72692	GWHAZTZ00000004
	GWHAZTZ00000001	6697830	0.0673435	2.057e-05		GWHAZTZ00000001	20075025	0.0278869	6e-07		HD.14G0001590	1842.28	1660.47	2024.09	1.21898684522833	0.285682557109675	0.0188434	1.72484	GWHAZTZ00000009
	GWHAZTZ00000001	6697832	0.137493	0.00035737		GWHAZTZ00000001	20091649	0.159719	0.00065077		HD.03G0007800	517.62	462.433	572.807	1.23868089504573	0.308804572926771	0.018848	1.72473	GWHAZTZ00000004
	GWHAZTZ00000001	6697833	0.137493	0.00035737		GWHAZTZ00000001	20102438	0.0992431	9.701e-05		HD.03G0005670	444.665	394.637	494.693	1.25353890222395	0.326006769346717	0.0188716	1.72419	GWHAZTZ00000004
	GWHAZTZ00000001	6697837	0.0804068	4.18e-05		GWHAZTZ00000001	20102542	0.473631	0.0503222		HD.1105754	360.292	422	298.585	0.707547255981653	-0.499101588365247	0.0188815	1.72396	GWHAZTZ00000009
	GWHAZTZ00000001	6697849	0.0983143	9.343e-05		GWHAZTZ00000001	20102600	0.589256	0.120563		HD.06003150	16.2299	8.40688	24.053	2.86110864501517	1.51657428222894	0.0189148	1.7232	GWHAZTZ00000004
	GWHAZTZ00000001	6697852	0.500867	0.0629348		GWHAZTZ00000001	20102717	0.26418	0.00487077		HD.10G0005200	2.77685	0	5.55371	Inf	Inf	0.0189339	1.72276	GWHAZTZ00000007
	GWHAZTZ00000001	6697883	0.613156	0.141346		GWHAZTZ00000001	20109446	0.0467938	4.79e-06		HD.09G0014860	44.2837	60.2753	28.2921	0.469381131343944	-1.09116824677075	0.0189916	1.72144	GWHAZTZ00000007
	GWHAZTZ00000001	6697889	0.550992	0.0921684		GWHAZTZ00000001	20521401	0.200059	0.0016019		HD.03G0021160	294.025	333.4	254.651	0.763798379179395	-0.388736236398956	0.0189926	1.72142	GWHAZTZ00000004
	GWHAZTZ00000001	6697895	0.319105	0.0103689		GWHAZTZ00000001	21028196	0.471405	0.0493827		HD.02008315	241.954	205.875	278.033	1.35049123091769	0.433484272092246	0.0190524	1.72005	GWHAZTZ00000014
	GWHAZTZ00000001	6697904	0.323249	0.0109181		GWHAZTZ00000001	21125962	0.0385644	2.21e-06		HD.01G0023510	754.501	682.427	826.576	1.2112309759647	0.27647400632401	0.0191383	1.7181	GWHAZTZ00000001
	GWHAZTZ00000001	6698274	0.0819834	4.518e-05		GWHAZTZ00000001	21125973	0.148618	0.00048784		HD.04G0019660	1067.03	973.686	1160.37	1.19172934054872	0.25305661550933	0.0193076	1.71427	GWHAZTZ00000014
	GWHAZTZ00000001	6698366	0.106996	0.00013106		GWHAZTZ00000001	21126017	0.05	6.25e-06		HD.01G0000720	1054.17	961.813	1146.53	1.19204710499728	0.253441246541044	0.0193299	1.71377	GWHAZTZ00000007
	GWHAZTZ00000001	6698404	0.0453274	4.22e-06		GWHAZTZ00000001	21126136	0.121201	0.00021578		HD.02G0014520	659.84	725.113	594.567	0.81996473201949	-0.286366236418596	0.0193816	1.71261	GWHAZTZ00000005
	GWHAZTZ00000001	6698436	0.117851	0.0001929		GWHAZTZ00000001	21126357	0.316175	0.00999334		HD.08G0004170	394.768	347.968	441.568	1.26899199011051	0.343682962902961	0.0193836	1.71256	GWHAZTZ00000003
	GWHAZTZ00000001	6698442	0.117851	0.0001929		GWHAZTZ00000001	21126478	0.135974	0.00034184		HD.12G0004000	126.101	103.06	149.142	1.44713167404665	0.533196198200945	0.0194124	1.71192	GWHAZTZ00000012
	GWHAZTZ00000001	6698569	0.3125	0.00953674		GWHAZTZ00000001	21126534	0.108426	0.00013821		HD.06G0036420	729.426	641.238	817.614	1.27505609514195	0.350560718772674	0.0194853	1.71029	GWHAZTZ00000002
	GWHAZTZ00000001	6698577	0.0042855	0		GWHAZTZ00000001	21126702	0.393962	0.0240889		HD.03G0009670	495.894	441.645	550.143	1.24567023424195	0.316922194853906	0.019495	1.71008	GWHAZTZ00000004
	GWHAZTZ00000001	6698596	0.21856	0.00228184		GWHAZTZ00000001	21265765	0.126997	0.00026012		HD.06G0028310	193.024	226.873	159.176	0.701607028225139	-0.511264895088227	0.019624	1.70721	GWHAZTZ00000002
	GWHAZTZ00000001	6698708	0.194454	0.00142979		GWHAZTZ00000001	21265808	0.0530203	7.9e-06		HD.1207916	116.454	138.451	94.4568	0.682239743683732	-0.551649293695516	0.0197112	1.70529	GWHAZTZ00000010
	GWHAZTZ00000001	6698772	0.147314	0.00047095		GWHAZTZ00000001	21265840	0.0814886	4.409e-05		HD.04012522	152.363	119.571	185.155	1.54848535450728	0.630857738143585	0.0197199	1.7051	GWHAZTZ00000002
	GWHAZTZ00000001	6698815	0.0271828	5.5e-07		GWHAZTZ00000001	21265842	0.0164123	7e-08		HD.03G0000370	392.861	439.965	345.756	0.785871459008395	-0.347634737386301	0.0197769	1.70384	GWHAZTZ00000004
	GWHAZTZ00000001	6698958	0.130231	0.00028764		GWHAZTZ00000001	21265943	0.0785674	3.81e-05		HD.1208706	99.9917	78.5436	121.44	1.54614553054797	0.628676118951314	0.0198229	1.70283	GWHAZTZ00000010
	GWHAZTZ00000001	6699309	0.00176887	0		GWHAZTZ00000001	21267493	0.141421	0.0004		HD.15G0003540	967.202	786.767	1147.64	1.458674544694	0.544658029155387	0.0198653	1.70191	GWHAZTZ00000015
	GWHAZTZ00000001	6741410	0.218866	0.00229465		GWHAZTZ00000001	21270282	0.0106383	1e-08		HD.02G0031310	481.553	428.481	534.626	1.24772394153285	0.319298773754132	0.0198743	1.70171	GWHAZTZ00000005
	GWHAZTZ00000001	6741497	0.280308	0.00617367		GWHAZTZ00000001	21270426	0.282843	0.0064		HD.03G0003050	68.6882	51.9803	85.3961	1.64285694428767	0.716206859623197	0.019875	1.70169	GWHAZTZ00000004
	GWHAZTZ00000001	6748008	0.112869	0.00016229		GWHAZTZ00000001	21270432	0.265165	0.00494385		HD.07002721	29.6256	40.443	18.8083	0.465055720929685	-1.10452451094013	0.019902	1.7011	GWHAZTZ00000005
	GWHAZTZ00000001	6748028	0.148566	0.00048717		GWHAZTZ00000001	21281230	0.300463	0.00815008		HD.05G0016970	323.738	372.442	275.033	0.738458877387132	-0.43741051112344	0.0199067	1.701	GWHAZTZ00000015
	GWHAZTZ00000001	6748069	0.241269	0.00338851		GWHAZTZ00000001	21284860	0.226643	0.00263858		HD.01G0002800	1014.37	925.12	1103.61	1.19293782711115	0.254518855392104	0.0199138	1.70085	GWHAZTZ00000001
	GWHAZTZ00000001	6748156	0.213903	0.00209346		GWHAZTZ00000001	21285045	0.241712	0.00341343		HD.09008084	21.0658	12.3593	29.7723	2.4088910082378	1.26836911942444	0.0199335	1.70042	GWHAZTZ00000007
	GWHAZTZ00000001	6748178	0.216741	0.00220679		GWHAZTZ00000001	21285116	0.0619685	1.475e-05		HD.06G0020810	1486.53	1607.1	1365.95	0.849950380805578	-0.234549474172579	0.0199381	1.70032	GWHAZTZ00000002
	GWHAZTZ00000001	6748194	0.190143	0.00130715		GWHAZTZ00000001	21286573	0.0346505	1.44e-06		HD.13G0012730	83.8311	58.2877	109.375	1.87646201365114	0.908015085177292	0.0199716	1.69959	GWHAZTZ00000011
	GWHAZTZ00000001	6748255	0.337248	0.0129359		GWHAZTZ00000001	21289515	0.0429363	3.4e-06		HD.12G0013210	53.7399	39.2863	68.1934	1.73580733412256	0.795606824780467	0.02001	1.69875	GWHAZTZ00000012
	GWHAZTZ00000001	6748602	0.174745	0.00093243		GWHAZTZ00000001	21302882	0.0166667	8e-08		HD.03009650	177.284	149.456	205.112	1.37238939804349	0.456689885970923	0.020073	1.69739	GWHAZTZ00000015
	GWHAZTZ00000001	6749329	0.205398	0.00177984		GWHAZTZ00000001	21310203	0.639484	0.167232		HD.05007788	577.029	492.024	662.034	1.34553284514025	0.428177608326975	0.0201649	1.6954	GWHAZTZ00000003
	GWHAZTZ00000001	6749477	0.0189111	1.3e-07		GWHAZTZ00000001	21393553	0.19799	0.00153664		HD.15G0018390	273.687	237.315	310.058	1.30652094877025	0.385730257030425	0.0202065	1.69451	GWHAZTZ00000013
	GWHAZTZ00000001	6749496	0.104825	0.00012074		GWHAZTZ00000001	21393603	0.143399	0.00042285		HD.04G0015640	1704.57	1569.89	1839.24	1.17157311177461	0.228446988092148	0.0202085	1.69447	GWHAZTZ00000014
	GWHAZTZ00000001	6750328	0.0870237	5.735e-05		GWHAZTZ00000001	21394128	0.536343	0.0827506		HD.05G0008830	279.072	242.163	315.981	1.30483008952544	0.383861956252422	0.0202226	1.69416	GWHAZTZ00000015
	GWHAZTZ00000001	6750384	0.00173736	0		GWHAZTZ00000001	21394312	0.0128565	3e-08		HD.14G0002910	2027.12	1870.94	2183.29	1.16694722791476	0.222739320473602	0.0202416	1.69376	GWHAZTZ00000009
	GWHAZTZ00000001	6750439	0.351995	0.0153513		GWHAZTZ00000001	21399735	0.303794	0.00851759		HD.1309600	93.1736	73.9911	112.356	1.51850838956337	0.602654879231774	0.020245	1.69368	GWHAZTZ00000011
	GWHAZTZ00000001	6750488	0.332312	0.012195		GWHAZTZ00000001	21402520	0.05331	8.08e-06		HD.11G0009830	55.8235	70.7898	40.8572	0.577163171374068	-0.792948850101811	0.0202816	1.6929	GWHAZTZ00000004
	GWHAZTZ00000001	6750886	0.163854	0.00072083		GWHAZTZ00000001	21402907	0.1239	0.00023566		HD.08G0029120	2156.05	1981.31	2330.79	1.17638769197784	0.234363595138852	0.020483	1.68861	GWHAZTZ00000003
	GWHAZTZ00000001	6751299	0.112749	0.00016161		GWHAZTZ00000001	21403441	0.243432	0.00351165		HD.13G0008200	786.254	713.569	858.938	1.20372047069826	0.267500406750163	0.0205394	1.68741	GWHAZTZ00000011
	GWHAZTZ00000001	6751326	0.137994	0.00036261		GWHAZTZ00000001	21403538	0.150901	0.00051852		HD.1407195	185.657	214.46	156.854	0.731392405081297	-0.451282449351695	0.0205783	1.68659	GWHAZTZ00000012
	GWHAZTZ00000001	6751330	0.00729927	0		GWHAZTZ00000001	21404465	0.126449	0.00025566		HD.05G0018250	197.778	168.234	227.322	1.35122546740882	0.43426842490244	0.0205863	1.68642	GWHAZTZ00000015
	GWHAZTZ00000001	6751409	0.104705	0.00012019		GWHAZTZ00000001	21404852	0.0267843	5.1e-07		HD.10G0024840	93.6046	115.439	71.77	0.621712422754979	-0.685680688493997	0.020638	1.68533	GWHAZTZ00000007
	GWHAZTZ00000001	6751721	0.0998599	9.944e-05		GWHAZTZ00000001	21404855	0.00136771	0		HD.03G0012450	66.507	50.5968	82.4171	1.62890039328765	0.703898386243096	0.0206499	1.68508	GWHAZTZ00000004
	GWHAZTZ00000001	6752098	0.0701253	2.418e-05		GWHAZTZ00000001	21405213	0.075188	3.196e-05		HD.04G0017330	523.288	577.79	468.785	0.811342514130667	-0.301617007670526	0.0206567	1.68494	GWHAZTZ00000014
	GWHAZTZ00000001	6754740	0.159779	0.00065175		GWHAZTZ00000001	21410635	0.0331004	1.2e-06		HD.08G0004370	1143.47	1240.68	1046.26	0.843292468138603	-0.245895025812128	0.0206779	1.68449	GWHAZTZ00000003
	GWHAZTZ00000001	6760067	0.0754502	3.241e-05		GWHAZTZ00000001	21545578	0.0215603	2.2e-07		HD.14G0021700	3896.46	3624.51	4168.41	1.15006327827075	0.2017132426791	0.0207368	1.68326	GWHAZTZ00000009
	GWHAZTZ00000001	6760280	0.140828	0.00039333		GWHAZTZ00000001	21609425	0.0885079	6.137e-05		HD.01G0002390	854.209	776.754	931.665	1.19943331283419	0.262352947612237	0.020743	1.68313	GWHAZTZ00000001
	GWHAZTZ00000001	6760305	0.0360656	1.69e-06		GWHAZTZ00000001	21609479	0.0298572	7.9e-07		HD.03G0001240	968.855	883.563	1054.15	1.19306285530361	0.254670051956905	0.0207722	1.68252	GWHAZTZ00000004
	GWHAZTZ00000001	6760322	0.00545454	0		GWHAZTZ00000001	21609481	0.0784465	3.787e-05		HD.15G0018710	25.7493	15.9962	35.5024	2.21942575447049	1.15018644759122	0.0208328	1.68125	GWHAZTZ00000013
	GWHAZTZ00000001	6760352	0.0937058	7.71e-05		GWHAZTZ00000001	21611612	0.0218912	2.3e-07		HD.04G0029890	21.5178	12.7505	30.2851	2.37520645345073	1.24805291825394	0.0208813	1.68024	GWHAZTZ00000014
	GWHAZTZ00000001	6760574	0.116038	0.0001813		GWHAZTZ00000001	21611640	0.215262	0.00214717		HD.03G0002700	270.22	233.606	306.834	1.31346542080982	0.393378219593837	0.0209041	1.67977	GWHAZTZ00000004
	GWHAZTZ00000001	6769166	0.323249	0.0109181		GWHAZTZ00000001	21611827	0.0254189	4.2e-07		HD.09G0016490	425.532	378.618	472.445	1.24781305626162	0.319401809996372	0.0209237	1.67936	GWHAZTZ00000010
	GWHAZTZ00000001	6769283	0.0216445	2.2e-07		GWHAZTZ00000001	21611903	0.24597	0.00366041		HD.01G0031580	230.376	262.871	197.881	0.752768223405856	-0.409722366000481	0.02102	1.67737	GWHAZTZ00000001
	GWHAZTZ00000001	6769290	0.0714249	2.603e-05		GWHAZTZ00000001	21612059	0.0502932	6.4e-06		HD.05G0000160	265.087	228.479	301.696	1.32045419687249	0.401034259027929	0.0210219	1.67733	GWHAZTZ00000004
	GWHAZTZ00000001	6769444	0.471405	0.0493827		GWHAZTZ00000001	21612471	0.255903	0.00428849		HD.09G0016510	611.125	549.826	672.423	1.22297390375765	0.290393619465374	0.021103	1.67566	GWHAZTZ00000010
	GWHAZTZ00000001	6789458	0.0509117	6.72e-06		GWHAZTZ00000001	21620670	0.101352	0.00010552		HD.04G0013380	3298.42	3058.06	3538.78	1.15719755014829	0.210635174117578	0.0212176	1.6733	GWHAZTZ00000014
	GWHAZTZ00000001	6789529	0.0452548	4.19e-06		GWHAZTZ00000001	21663409	0.184342	0.00115478		HD.15G0018760	269.665	307.646	231.684	0.753084512260421	-0.409116319528775	0.021226	1.67313	GWHAZTZ00000013
	GWHAZTZ00000001	6789530	0.0440053	3.75e-06		GWHAZTZ00000001	21663472	0.0262548	4.8e-07		HD.02G0003490	2880.27	2664.98	3095.55	1.16156482606202	0.216069672122085	0.0212569	1.6725	GWHAZTZ00000005
	GWHAZTZ00000001	6790741	0.0542829	8.68e-06		GWHAZTZ00000001	21664890	0.0930082	7.483e-05		HD.04G0026480	686.259	620.386	752.132	1.21236073864377	0.277819037438539	0.0213032	1.67156	GWHAZTZ00000004
	GWHAZTZ00000001	6791559	0.123744	0.00023447		GWHAZTZ00000001	21720209	0.0833333	4.823e-05		HD.02G0009950	1573.35	1436.67	1710.02	1.19026393106452	0.251281514556988	0.0213091	1.67143	GWHAZTZ00000005
	GWHAZTZ00000001	6791841	0.00930404	1e-08		GWHAZTZ00000001	21734906	0.164148	0.000726		HD.06001772	8.8529	3.16787	14.5379	4.58918390293029	2.19823762120419	0.0213166	1.67128	GWHAZTZ00000004
	GWHAZTZ00000001	6792019	0.0202031	1.7e-07		GWHAZTZ00000001	21738869	0.212362	0.00203378		HD.1303768	138.095	170.449	105.74	0.620362781643455	-0.688815959688535	0.0213332	1.67094	GWHAZTZ00000011
	GWHAZTZ00000001	6792026	0.0597112	1.271e-05		GWHAZTZ00000001	21741091	0.0963421	8.615e-05		HD.03G0002150	1207.79	1106.87	1308.72	1.18235477172314	0.24166298865394	0.0213995	1.6696	GWHAZTZ00000004
	GWHAZTZ00000001	6792045	0.0207973	1.9e-07		GWHAZTZ00000001	21770371	0.0643338	1.713e-05		HD.10G0001500	2144.3	1982.67	2305.92	1.16303839581253	0.21789872581711	0.0214071	1.66944	GWHAZTZ00000007
	GWHAZTZ00000001	6792404	0.0883884	6.104e-05		GWHAZTZ00000001	21770585	0.0175439	9e-08		HD.03006437	2337.5	2513.73	2161.28	0.85978877096397	-0.217945826367011	0.0216228	1.66509	GWHAZTZ00000015
	GWHAZTZ00000001	6792409	0.0101015	1e-08		GWHAZTZ00000001	21772521	0.33379	0.0124134		HD.12G0003670	1050.75	937.94	1163.56	1.24055253189791	0.310982828260527	0.0216939	1.66366	GWHAZTZ00000012
	GWHAZTZ00000001	6792608	0.0471405	4.94e-06		GWHAZTZ00000001	21776386	0.209386	0.00192217		HD.03G0007160	895.514	785.503	1005.53	1.28010359010023	0.356260562472761	0.0217277	1.66299	GWHAZTZ00000004
	GWHAZTZ00000001	6792632	0.0955133	8.323e-05		GWHAZTZ00000001	21777602	0.203851	0.00172682		HD.14G0020860	1593.04	1467.08	1719	1.17172138487841	0.228629562559115	0.0217786	1.66197	GWHAZTZ00000009
	GWHAZTZ00000001	6792799	0.0257007	4.4e-07		GWHAZTZ00000001	21780648	0.0261891	4.7e-07		HD.08G0027560	27.1983	37.1257	17.2708	0.465197560246606	-1.10408456434741	0.0218734	1.66008	GWHAZTZ00000003
	GWHAZTZ00000001	6792984	0.0246416	3.7e-07		GWHAZTZ00000001	21824053	0.0958138	8.428e-05		HD.06G0019520	19.8356	8.94355	30.7277	3.43574286204199	1.78062206629633	0.0218958	1.65964	GWHAZTZ00000002
	GWHAZTZ00000001	6793050	0.1538	0.00055954		GWHAZTZ00000001	21824766	0.243754	0.00353027		HD.05G0023930	52.4219	66.4399	38.4038	0.578022965259159	-0.790801281733524	0.021957	1.65843	GWHAZTZ00000015
	GWHAZTZ00000001	6793453	0.425918	0.0329082		GWHAZTZ00000001	21824889	0.122428	0.00022466		HD.09G0020480	25.7212	35.5353	15.9072	0.447644232838909	-1.15957549524777	0.0220319	1.65695	GWHAZTZ00000010
	GWHAZTZ00000001	6793585	0.042957	3.41e-06		GWHAZTZ00000001	21825315	0.208918	0.00190503		HD.01G0019950	626.809	564.917	688.702	1.21911917428824	0.285839162669211	0.0220408	1.65677	GWHAZTZ00000001
	GWHAZTZ00000001	6793655	0.177007	0.00098167		GWHAZTZ00000001	21827778	0.143352	0.0004223		HD.09G0001770	1806.46	1947.46	1665.46	0.855195797567427	-0.225673331215686	0.0220838	1.65593	GWHAZTZ00000010
	GWHAZTZ00000001	6794021	0.0392837	2.38e-06		GWHAZTZ00000001	21829568	0.0567898	1.04e-05		HD.15G0018800	22202.3	24225.1	20179.4	0.832995606809306	-0.26361920800139	0.0221347	1.65493	GWHAZTZ00000013
	GWHAZTZ00000001	6794123	0.214133	0.0021025		GWHAZTZ00000001	21829676	0.183538	0.00113475		HD.13G0003090	164.069	190.319	137.819	0.724143432782595	-0.465652611295364	0.022142	1.65478	GWHAZTZ00000011
	GWHAZTZ00000001	6794153	0.0707672	2.508e-05		GWHAZTZ00000001	21911572	0.201726	0.00165595		HD.07G0012330	4.8604	8.70183	1.01897	0.117098224413149	-3.09420889479346	0.0221932	1.65378	GWHAZTZ00000006
	GWHAZTZ00000001	6794303	0.0625711	1.533e-05		GWHAZTZ00000001	21917187	0.0815455	4.422e-05		HD.02G0014620	399.735	353.061	446.408	1.26439401752578	0.338446114266543	0.0222577	1.65252	GWHAZTZ00000005
	GWHAZTZ00000001	6794388	0.138274	0.00036556		GWHAZTZ00000001	21917331	0.0436607	3.63e-06		HD.09G0018480	3798.38	4065.78	3530.99	0.868465806351019	-0.203459047309142	0.0222621	1.65243	GWHAZTZ00000010
	GWHAZTZ00000001	6794495	0.137748	0.00036003		GWHAZTZ00000001	22045345	0.255606	0.00426859		HD.04G0019550	922.664	821.544	1023.78	1.24617008713726	0.31750099221642	0.0222637	1.6524	GWHAZTZ00000014
	GWHAZTZ00000001	6794664	0.0774079	3.59e-05		GWHAZTZ00000001	22051522	0.471405	0.0493827		HD.05G0014620	842.774	767.163	918.385	1.1971183165055	0.25956574726906	0.0223378	1.65096	GWHAZTZ00000015
	GWHAZTZ00000001	6794723	0.00972832	1e-08		GWHAZTZ00000001	22052162	0.326389	0.0113486		HD.03G0024540	571.397	629.302	513.492	0.81597099925763	-0.293410217164492	0.0223772	1.65019	GWHAZTZ00000007
	GWHAZTZ00000001	6794750	0.0232408	2.9e-07		GWHAZTZ00000001	22093241	0.0370021	1.87e-06		HD.06G0035870	221.117	252.339	189.895	0.752537647746096	-0.410164336459591	0.0224141	1.64948	GWHAZTZ00000002
	GWHAZTZ00000001	6821756	0.0753729	3.227e-05		GWHAZTZ00000001	22093414	0.192333	0.00136841		HD.08G0021190	26.9918	40.3628	13.6208	0.337458120597687	-1.56721962370157	0.0225201	1.64743	GWHAZTZ00000003
	GWHAZTZ00000001	6821830	0.133837	0.00032086		GWHAZTZ00000001	22103765	0.215524	0.00215764		HD.08G0016380	1269.64	1403.82	1135.46	0.80883576669229	-0.306081300306309	0.022601	1.64587	GWHAZTZ00000003
	GWHAZTZ00000001	6821941	0.147078	0.00046794		GWHAZTZ00000001	22103908	0.586276	0.118143		HD.15G0017620	1124.55	1218.8	1030.3	0.845334117575638	-0.24240641681092	0.0226102	1.6457	GWHAZTZ00000013
	GWHAZTZ00000001	6821953	0.213075	0.00206124		GWHAZTZ00000001	22104232	0.175054	0.00093904		HD.13G0003860	752.81	682.141	823.478	1.20719552893309	0.271659367705194	0.0226313	1.64529	GWHAZTZ00000011
	GWHAZTZ00000001	6822004	0.141213	0.00039765		GWHAZTZ00000001	22104316	0.0800391	4.104e-05		HD.03G0008640	1202.77	1303.37	1102.17	0.845630009616488	-0.241901519069489	0.0226974	1.64402	GWHAZTZ00000004
	GWHAZTZ00000001	6825372	0.201632	0.00165285		GWHAZTZ00000001	22104588	0.0133333	3e-08		HD.03G0012240	1362.25	1475.77	1248.73	0.846155118273513	-0.241005930537285	0.0227176	1.64364	GWHAZTZ00000004
	GWHAZTZ00000001	6825398	0.204275	0.00174126		GWHAZTZ00000001	22104633	0.0576325	1.103e-05		HD.03G0006760	1296.3	1403.94	1188.65	0.846650987872638	-0.240160720173913	0.0227553	1.64292	GWHAZTZ00000004
	GWHAZTZ00000001	6827434	0.0942809	7.901e-05		GWHAZTZ00000001	22105073	0.0476191	5.14e-06		HD.06001072	8968.06	7912.91	10023.2	1.26669038802364	0.341063935490556	0.0227906	1.64224	GWHAZTZ00000004
	GWHAZTZ00000001	6827805	0.0789573	3.887e-05		GWHAZTZ00000001	22105317	0.422997	0.0320148		HD.04G0012410	5892.23	5429.42	6355.03	1.1704789700433	0.227099013828992	0.0227919	1.64222	GWHAZTZ00000014
	GWHAZTZ00000001	6828291	0.116584	0.00018474		GWHAZTZ00000001	22105707	0.0881211	6.03e-05		HD.08G0002300	1426.01	1312.47	1539.55	1.17302266534311	0.230230889634275	0.0228786	1.64057	GWHAZTZ00000003
	GWHAZTZ00000001	6828292	0.116584	0.00018474		GWHAZTZ00000001	22105779	0.0286675	6.8e-07		HD.06002356	14.2173	7.27534	21.1593	2.90835896298184	1.54020534427582	0.0229549	1.63912	GWHAZTZ00000004
	GWHAZTZ00000001	6828296	0.116584	0.00018474		GWHAZTZ00000001	22105795	0.0392507	2.37e-06		HD.03G0003420	827.65	902.2	753.1	0.834736679685503	-0.260606928228197	0.0230424	1.63747	GWHAZTZ00000004
	GWHAZTZ00000001	6828300	0.206239	0.0018092		GWHAZTZ00000001	22114125	0.0887957	6.217e-05		HD.05010159	447.792	398.851	496.734	1.24541215103265	0.316623260246427	0.0231293	1.63584	GWHAZTZ00000003
	GWHAZTZ00000001	6828724	0.31427	0.00975461		GWHAZTZ00000001	22221158	0.103547	0.00011496		HD.08G0026420	5413.18	4918.21	5908.14	1.20127872116131	0.264570924552939	0.0231735	1.63501	GWHAZTZ00000003
	GWHAZTZ00000001	6828749	0.31427	0.00975461		GWHAZTZ00000001	22221318	0.00393224	0		HD.08G0012130	2889.24	2672.52	3105.97	1.16218989091165	0.216845810820338	0.0232196	1.63415	GWHAZTZ00000003
	GWHAZTZ00000001	6828810	0.349394	0.0149026		GWHAZTZ00000001	22235517	0.0231194	2.9e-07		HD.1205197	133.559	168.314	98.8047	0.587025552877779	-0.768504790516798	0.0232392	1.63378	GWHAZTZ00000010
	GWHAZTZ00000001	6829284	0.345697	0.0142817		GWHAZTZ00000001	22240427	0.195942	0.00147404		HD.03G0000630	4.12649	7.61676	0.636224	0.0835294495314243	-3.58157125922505	0.0235324	1.62833	GWHAZTZ00000004
	GWHAZTZ00000001	6829373	0.510688	0.0680179		GWHAZTZ00000001	22240681	0.11852	0.00019732		HD.13G0020140	75.0785	92.7546	57.4024	0.618862736467271	-0.692308639208349	0.0235907	1.62726	GWHAZTZ00000011
	GWHAZTZ00000001	6829374	0.510688	0.0680179		GWHAZTZ00000001	22245703	0.198805	0.00156209		HD.06G0006700	964.856	879.88	1049.83	1.19315153235904	0.254777279495909	0.023714	1.625	GWHAZTZ00000002
	GWHAZTZ00000001	6829403	0.00982093	1e-08		GWHAZTZ00000001	22247013	0.21405	0.00209924		HD.13G0004030	9854.24	11354.6	8353.84	0.735720109304137	-0.442771070069198	0.0238177	1.6231	GWHAZTZ00000011
	GWHAZTZ00000001	6829466	0.129405	0.00028042		GWHAZTZ00000001	22247863	0.0628846	1.564e-05		HD.06004290	1902.93	1755.52	2050.34	1.16793580861153	0.223960983856013	0.0238193	1.62307	GWHAZTZ00000004
	GWHAZTZ00000001	6829480	0.0446594	3.98e-06		GWHAZTZ00000001	22247922	0.238553	0.00323845		HD.09G0010700	3694.75	3951.1	3438.4	0.87023795346869	-0.200518156741359	0.0238624	1.62229	GWHAZTZ00000013
	GWHAZTZ00000001	6829550	0.179513	0.00103845		GWHAZTZ00000001	22247979	0.145375	0.00044664		HD.03G0015100	106.215	85.6745	126.756	1.47950340759829	0.565113019356771	0.0238692	1.62216	GWHAZTZ00000004
	GWHAZTZ00000001	6829669	0.117851	0.0001929		GWHAZTZ00000001	22248024	0.0944809	7.968e-05		HD.07G0016200	349.975	391.267	308.683	0.788931804778364	-0.342027495738789	0.0239156	1.62132	GWHAZTZ00000006
	GWHAZTZ00000001	6829747	0.117851	0.0001929		GWHAZTZ00000001	22250211	0.0264491	4.9e-07		HD.10002584	512.437	570.246	454.627	0.79724740873556	-0.326900591541759	0.0239242	1.62116	GWHAZTZ00000008
	GWHAZTZ00000001	6829804	0.31427	0.00975461		GWHAZTZ00000001	22265039	0.0448751	4.06e-06		HD.01G0027680	190.142	150.057	230.227	1.53426135981673	0.617544265365982	0.0241886	1.61639	GWHAZTZ00000001
	GWHAZTZ00000001	6829908	0.239328	0.00328078		GWHAZTZ00000001	22385626	0.107869	0.00013539		HD.09G0014370	732.188	663.317	801.059	1.20765518256999	0.272208585946587	0.0241903	1.61636	GWHAZTZ00000010
	GWHAZTZ00000001	6830177	0.0217571	2.2e-07		GWHAZTZ00000001	22387564	0.21298	0.00205756		HD.13G0002450	46.4723	59.8652	33.0794	0.55256478791025	-0.855784465284637	0.0242107	1.61599	GWHAZTZ00000011
	GWHAZTZ00000001	6830338	0.0785674	3.81e-05		GWHAZTZ00000001	22387619	0.293679	0.00743865		HD.08G0029640	1914.54	1764.76	2064.31	1.16974286268112	0.2261914259575	0.0242181	1.61586	GWHAZTZ00000003
	GWHAZTZ00000001	6830369	0.125708	0.00024972		GWHAZTZ00000001	22395259	0.0771042	3.534e-05		HD.04000649	548.078	604.037	492.12	0.814718834798681	-0.2956258338595	0.0242806	1.61474	GWHAZTZ00000002
	GWHAZTZ00000001	6830922	0.0169706	8e-08		GWHAZTZ00000001	22424106	0.199167	0.00157352		HD.13G0012790	2402.74	2220.97	2584.52	1.16369262728812	0.218710041367497	0.0242867	1.61463	GWHAZTZ00000011
	GWHAZTZ00000001	6830958	0.0905097	6.711e-05		GWHAZTZ00000001	22424673	0.204075	0.00173443		HD.08004416	1041.63	1149.93	933.325	0.811635668406461	-0.301095827251647	0.0242888	1.61459	GWHAZTZ00000006
	GWHAZTZ00000001	6831070	0.0122975	2e-08		GWHAZTZ00000001	22425048	0.17561	0.00095104		HD.1204995	16.922	9.2385	24.6054	2.66335688762571	1.41324576144732	0.0243886	1.61281	GWHAZTZ00000010
	GWHAZTZ00000001	6831204	0.2732	0.0055709		GWHAZTZ00000001	22425340	0.0833333	4.823e-05		HD.14G0011950	4876.84	4047.78	5705.91	1.40963948590961	0.495326241777408	0.0243906	1.61278	GWHAZTZ00000009
	GWHAZTZ00000001	6831380	0.0964236	8.644e-05		GWHAZTZ00000001	22432938	0.0646729	1.749e-05		HD.10G0010070	61.3893	38.1996	84.579	2.21413152364187	1.14674092350613	0.0244946	1.61093	GWHAZTZ00000007
	GWHAZTZ00000001	6831448	0.053183	8e-06		GWHAZTZ00000001	22433091	0.639763	0.167524		HD.10G0001800	1580.5	1101.37	2059.63	1.87005166406579	0.903078128113928	0.0245275	1.61035	GWHAZTZ00000007
	GWHAZTZ00000001	6831458	0.0388613	2.28e-06		GWHAZTZ00000001	22537757	0.0779672	3.695e-05		HD.10G0009560	56.2304	41.9851	70.4757	1.67858913056249	0.747249144009851	0.0245486	1.60997	GWHAZTZ00000013
	GWHAZTZ00000001	6831531	0.0817922	4.476e-05		GWHAZTZ00000001	22544162	0.0580797	1.138e-05		HD.04011023	79.4616	98.8443	60.0789	0.607813690615371	-0.718298923876354	0.0245772	1.60947	GWHAZTZ00000002
	GWHAZTZ00000001	6831688	0.00979602	1e-08		GWHAZTZ00000001	22544870	0.0445779	3.95e-06		HD.03G0005440	256.922	221.12	292.723	1.32382399935409	0.404711330500757	0.0246195	1.60872	GWHAZTZ00000004
	GWHAZTZ00000001	6831794	0.0460747	4.51e-06		GWHAZTZ00000001	22583799	0.243339	0.00350626		HD.14G0023410	2014.86	2176.39	1853.33	0.851561060152506	-0.231818114577315	0.0246752	1.60774	GWHAZTZ00000009
	GWHAZTZ00000001	6831859	0.204548	0.00175058		GWHAZTZ00000001	22594957	0.0292074	7.3e-07		HD.03G0007460	85983.6	78616.8	93350.4	1.18741082564793	0.247819171358332	0.0246805	1.60765	GWHAZTZ00000004
	GWHAZTZ00000001	6831861	0.00836813	0		GWHAZTZ00000001	22602083	0.163178	0.00070901		HD.11G0011450	1043.31	956.004	1130.62	1.18264941484208	0.242022463847383	0.0248013	1.60552	GWHAZTZ00000008
	GWHAZTZ00000001	6831862	0.208464	0.00188854		GWHAZTZ00000001	22604886	0.0940994	7.841e-05		HD.03010448	17.7544	10.0375	25.4712	2.53759868715379	1.34346392976534	0.024884	1.60408	GWHAZTZ00000015
	GWHAZTZ00000001	6831987	0.0479903	5.3e-06		GWHAZTZ00000001	22609752	0.040974	2.82e-06		HD.11G0007500	127.19	149.641	104.739	0.699936145079085	-0.514704783372322	0.0248903	1.60397	GWHAZTZ00000008
	GWHAZTZ00000001	6832059	0.205613	0.00178731		GWHAZTZ00000001	22609844	0.00876974	1e-08		HD.02G0033610	72.5984	56.2953	88.9015	1.5792001120131	0.659193997237708	0.0251625	1.59925	GWHAZTZ00000005
	GWHAZTZ00000001	6832403	0.334768	0.0125595		GWHAZTZ00000001	22610513	0.332403	0.0122084		HD.05G0012610	1966.65	2126.45	1806.86	0.849706766973852	-0.234963040484808	0.0252578	1.5976	GWHAZTZ00000015
	GWHAZTZ00000001	6832691	0.141421	0.0004		GWHAZTZ00000001	22610876	0.101449	0.00010592		HD.01G0004670	6075.4	5673.56	6477.25	1.14165603098858	0.191128047254334	0.0254043	1.59509	GWHAZTZ00000001
	GWHAZTZ00000001	6832712	0.175362	0.00094569		GWHAZTZ00000001	22629573	0.152582	0.00054202		HD.04G0026230	1722.08	1854.8	1589.36	0.856889014020391	-0.222819739197667	0.0254357	1.59456	GWHAZTZ00000014
	GWHAZTZ00000001	6832864	0.0443107	3.86e-06		GWHAZTZ00000001	22632609	0.141421	0.0004		HD.03G0019480	3366.99	3109.55	3624.44	1.16558624242495	0.221055754287174	0.0254514	1.59429	GWHAZTZ00000004
	GWHAZTZ00000001	6832958	0.160859	0.00066955		GWHAZTZ00000001	22634383	0.0817912	4.475e-05		HD.03G0013740	93.3203	72.6652	113.975	1.56849773267513	0.649383443710869	0.0255028	1.59341	GWHAZTZ00000004
	GWHAZTZ00000001	6833040	0.0130302	3e-08		GWHAZTZ00000001	22832248	0.153394	0.00055365		HD.14G0011490	775.644	705.506	845.782	1.19882951056438	0.26162650299555	0.0255454	1.59269	GWHAZTZ00000009
	GWHAZTZ00000001	6833044	0.0268137	5.2e-07		GWHAZTZ00000001	22832292	0.0327381	1.15e-06		HD.05000278	744.393	864.75	624.036	0.721637591034692	-0.470653602487542	0.0255715	1.59224	GWHAZTZ00000003
	GWHAZTZ00000001	6833056	0.0214275	2.1e-07		GWHAZTZ00000001	22832605	0.008	0		HD.04000051	3319.55	3037.7	3601.39	1.18556496807146	0.245574723592861	0.0256387	1.5911	GWHAZTZ00000002
	GWHAZTZ00000001	6835051	0.234771	0.00303791		GWHAZTZ00000001	22833198	0.183333	0.00112971		HD.01G0016320	2325.97	2491.83	2160.11	0.866875884536309	-0.206102645364033	0.0257628	1.58901	GWHAZTZ00000001
	GWHAZTZ00000001	6835144	0.174848	0.00093464		GWHAZTZ00000001	22833321	0.333333	0.0123457		HD.07G0002940	11304.2	10592.7	12015.6	1.13432729484219	0.181836970542614	0.0258125	1.58817	GWHAZTZ00000006
	GWHAZTZ00000001	6835380	0.00616646	0		GWHAZTZ00000001	22845458	0.114454	0.0001716		HD.09G0023080	275.821	312.144	239.498	0.767267015955724	-0.382199358675598	0.0258274	1.58792	GWHAZTZ00000010
	GWHAZTZ00000001	6835817	0.0866508	5.638e-05		GWHAZTZ00000001	22848237	0.00957345	1e-08		HD.1403026	8.42923	14.9241	1.93435	0.129612444374464	-2.94772385370631	0.0259108	1.58652	GWHAZTZ00000012
	GWHAZTZ00000001	6835926	0.088734	6.2e-05		GWHAZTZ00000001	22996386	0.046391	4.63e-06		HD.01007819	55.9688	70.309	41.6287	0.5920815560385	-0.756132181890609	0.025985	1.58528	GWHAZTZ00000001
	GWHAZTZ00000001	6836276	0.0017944	0		GWHAZTZ00000001	22996431	0.0574853	1.092e-05		HD.06002078	48.4173	35.2437	61.591	1.74757394488085	0.805353501469608	0.0260583	1.58405	GWHAZTZ00000004
	GWHAZTZ00000001	6836439	0.010662	1e-08		GWHAZTZ00000001	22996532	0.076517	3.428e-05		HD.09G0018850	212.911	276.436	149.386	0.540399713712826	-0.887901184519092	0.0262116	1.58151	GWHAZTZ00000010
	GWHAZTZ00000001	6836509	0.00084887	0		GWHAZTZ00000001	22998823	0.367216	0.0181839		HD.15G0013690	131.095	154.218	107.971	0.700119637742096	-0.514326621359453	0.0262353	1.58111	GWHAZTZ00000013
	GWHAZTZ00000001	6836610	0.0788338	3.862e-05		GWHAZTZ00000001	22998834	0.0757614	3.295e-05		HD.04G0025310	2818.11	3016.26	2619.97	0.868614092999589	-0.203212734617225	0.0263069	1.57993	GWHAZTZ00000014
	GWHAZTZ00000001	6836621	0.0124484	2e-08		GWHAZTZ00000001	22998933	0.0946592	8.029e-05		HD.09G0018710	3690.75	3443.26	3938.24	1.14375499155036	0.193778039588357	0.0263716	1.57886	GWHAZTZ00000010
	GWHAZTZ00000001	6836723	0.167152	0.00078063		GWHAZTZ00000001	23007766	0.272784	0.00553699		HD.03G0033250	23.6032	9.84625	37.3601	3.79434715255094	1.9238516798964	0.0263981	1.57843	GWHAZTZ00000004
	GWHAZTZ00000001	6836745	0.00200795	0		GWHAZTZ00000001	23007808	0.265754	0.00498789		HD.05G0014370	2.50955	5.01909	0	0	-Inf	0.0264575	1.57745	GWHAZTZ00000001
	GWHAZTZ00000001	6836778	0.0564929	1.019e-05		GWHAZTZ00000001	23007861	0.362774	0.0173199		HD.06G0013680	1451.87	1572.63	1331.11	0.846417968503046	-0.240557840314587	0.0264608	1.5774	GWHAZTZ00000002
	GWHAZTZ00000001	6836922	0.124866	0.0002431		GWHAZTZ00000001	23008215	0.483757	0.0547657		HD.04G0023770	38.5271	50.3536	26.7006	0.530261589467948	-0.915223847051917	0.0264679	1.57728	GWHAZTZ00000014
	GWHAZTZ00000001	6837199	0.125485	0.00024795		GWHAZTZ00000001	23008543	0.0909091	6.83e-05		HD.01G0023020	1776.26	1644.37	1908.16	1.16042281357747	0.21465056389531	0.026477	1.57713	GWHAZTZ00000001
	GWHAZTZ00000001	6837748	0.346902	0.014482		GWHAZTZ00000001	23008807	0.182134	0.00110042		HD.06G0033020	165.653	191.48	139.826	0.730238549892058	-0.45356026304955	0.0264803	1.57708	GWHAZTZ00000002
	GWHAZTZ00000001	6837928	0.0114977	2e-08		GWHAZTZ00000001	23009564	0.111423	0.00015413		HD.05005615	24.6261	33.8603	15.3919	0.454571656240743	-1.13742036382385	0.0264947	1.57684	GWHAZTZ00000003
	GWHAZTZ00000001	6840847	0.00776025	0		GWHAZTZ00000001	23010133	0.450661	0.0412476		HD.12G0011260	325.355	363.931	286.779	0.788004697838454	-0.343723864281805	0.0265687	1.57563	GWHAZTZ00000012
	GWHAZTZ00000001	6841501	0.0291158	7.2e-07		GWHAZTZ00000001	23010177	0.0788914	3.874e-05		HD.10G0001940	17439	19023.2	15854.8	0.83344354675885	-0.262843613215342	0.0266502	1.5743	GWHAZTZ00000007
	GWHAZTZ00000001	6841504	0.024207	3.4e-07		GWHAZTZ00000001	23010354	0.246947	0.00371892		HD.05G0014440	453.165	406	500.33	1.2323421764758	0.301402895451013	0.0267128	1.57328	GWHAZTZ00000015
	GWHAZTZ00000001	6841534	0.0106526	1e-08		GWHAZTZ00000001	23011316	0.138064	0.00036335		HD.03G0010930	380.92	337.199	424.642	1.25932375614978	0.332649229320829	0.0267478	1.57271	GWHAZTZ00000004
	GWHAZTZ00000001	6841587	0.00261544	0		GWHAZTZ00000001	23011456	0.0472383	4.98e-06		HD.09G0013400	33209.2	35461.1	30957.3	0.872994744199177	-0.195955126646173	0.0267961	1.57193	GWHAZTZ00000010
	GWHAZTZ00000001	6841602	0.00158072	0		GWHAZTZ00000001	23011570	0.00066866	0		HD.04G0001110	4660.62	4974.22	4347.02	0.873909771825225	-0.194443760767847	0.026943	1.56955	GWHAZTZ00000014
	GWHAZTZ00000001	6842270	0.31427	0.00975461		GWHAZTZ00000001	23012126	0.135777	0.00033986		HD.02G0005150	39.9332	27.7076	52.1588	1.88247490832252	0.912630635213311	0.0270213	1.56829	GWHAZTZ00000005
	GWHAZTZ00000001	6842274	0.48569	0.0556461		GWHAZTZ00000001	23012332	0.213526	0.00207875		HD.01G0022460	45.7324	58.3905	33.0744	0.566435269495159	-0.820016996236242	0.0271991	1.56545	GWHAZTZ00000001
	GWHAZTZ00000001	6842275	0.17142	0.00086346		GWHAZTZ00000001	23012529	0.00705866	0		HD.04G0024610	4239.02	3957.63	4520.42	1.14220519393076	0.191821850065076	0.027393	1.56236	GWHAZTZ00000014
	GWHAZTZ00000001	6842302	0.160706	0.00066701		GWHAZTZ00000001	23012659	0.0124943	2e-08		HD.05G0027520	3402.68	3013.73	3791.64	1.25812183448955	0.331271637243406	0.0274087	1.56211	GWHAZTZ00000015
	GWHAZTZ00000001	6842307	0.220397	0.00235951		GWHAZTZ00000001	23012868	0.11259	0.00016069		HD.01G0030330	1441.79	1330.54	1553.04	1.16722961211552	0.223088389388234	0.0274284	1.5618	GWHAZTZ00000001
	GWHAZTZ00000001	6842574	0.280598	0.00619923		GWHAZTZ00000001	23013080	0.268027	0.00516078		HD.12G0007100	156.864	132.23	181.498	1.37259475193024	0.456905743708826	0.0274365	1.56167	GWHAZTZ00000012
	GWHAZTZ00000001	6843430	0.149278	0.00049657		GWHAZTZ00000001	23013271	0.0342974	1.38e-06		HD.13G0015460	1502.9	1618.65	1387.15	0.856983237024271	-0.222661110034391	0.0275494	1.55989	GWHAZTZ00000011
	GWHAZTZ00000001	6843613	0.0628539	1.561e-05		GWHAZTZ00000001	23013822	0.204596	0.00175223		HD.08G0020070	238.293	207.149	269.438	1.30069850758881	0.37928659463599	0.0277264	1.55711	GWHAZTZ00000003
	GWHAZTZ00000001	6843723	0.0362619	1.73e-06		GWHAZTZ00000001	23013941	0.0448502	4.05e-06		HD.04G0017930	72.0356	88.1076	55.9635	0.635172700816031	-0.654779186883308	0.0277323	1.55701	GWHAZTZ00000014
	GWHAZTZ00000001	6843951	0.19999	0.00159967		GWHAZTZ00000001	23016159	0.0661692	1.917e-05		HD.06G0021180	1134.45	1240.14	1028.77	0.829558580425184	-0.269584232205548	0.0279918	1.55297	GWHAZTZ00000002
	GWHAZTZ00000001	6843957	0.0785674	3.81e-05		GWHAZTZ00000001	23018567	0.111648	0.00015539		HD.02G0031320	72.0821	55.8029	88.3613	1.58345209713535	0.663073223368239	0.0280594	1.55192	GWHAZTZ00000005
	GWHAZTZ00000001	6844025	0.156379	0.00059802		GWHAZTZ00000001	23018570	0.23939	0.00328418		HD.04G0018660	644.14	580.105	708.176	1.2207715085139	0.28779319673678	0.0280759	1.55167	GWHAZTZ00000014
	GWHAZTZ00000001	6844028	0.156379	0.00059802		GWHAZTZ00000001	23026555	0.105721	0.00012492		HD.02G0032200	133.141	110.492	155.79	1.40996659580211	0.495660983445698	0.0281029	1.55125	GWHAZTZ00000005
	GWHAZTZ00000001	6844036	0.190146	0.00130723		GWHAZTZ00000001	23028439	0.0352665	1.55e-06		HD.08G0019310	114.393	139.584	89.2026	0.639059361778043	-0.645978146555291	0.0281112	1.55112	GWHAZTZ00000003
	GWHAZTZ00000001	6844043	0.310572	0.00930361		GWHAZTZ00000001	23028645	0.118211	0.00019527		HD.06G0035750	181.805	210.633	152.977	0.726274128108096	-0.461413906699045	0.0282204	1.54944	GWHAZTZ00000002
	GWHAZTZ00000001	6844060	0.225881	0.00260328		GWHAZTZ00000001	23030130	0.0842082	5.028e-05		HD.13G0011860	262.325	228.909	295.74	1.29195254145612	0.369553075091088	0.028224	1.54938	GWHAZTZ00000011
	GWHAZTZ00000001	6844095	0.246557	0.00369547		GWHAZTZ00000001	23030448	0.0606373	1.352e-05		HD.08G0006160	138.766	109.523	168.009	1.53400440115603	0.61730262203046	0.0282808	1.54851	GWHAZTZ00000003
	GWHAZTZ00000001	6844106	0.197027	0.00150695		GWHAZTZ00000001	23118148	0.0138889	4e-08		HD.06002079	28.824	18.9709	38.6771	2.03875433249877	1.02768794277056	0.0283335	1.5477	GWHAZTZ00000004
	GWHAZTZ00000001	6844128	0.147314	0.00047095		GWHAZTZ00000001	23218444	0.0769231	3.501e-05		HD.01G0019750	730.672	653.518	807.825	1.23611685545876	0.30581513387496	0.0283483	1.54747	GWHAZTZ00000001
	GWHAZTZ00000001	6844148	0.138896	0.00037218		GWHAZTZ00000001	23220465	0.0732026	2.871e-05		HD.03G0020450	4.77062	1.0168	8.52444	8.38362318896275	3.06757387483917	0.0283586	1.54732	GWHAZTZ00000004
	GWHAZTZ00000001	6844159	0.0466224	4.72e-06		GWHAZTZ00000001	23222199	0.208918	0.00190503		HD.03G0005930	1562.16	1418.59	1705.73	1.20241350236397	0.265933115035715	0.0285374	1.54459	GWHAZTZ00000004
	GWHAZTZ00000001	6844188	0.119664	0.00020505		GWHAZTZ00000001	23222272	0.162219	0.00069247		HD.08005962	676.465	613.159	739.771	1.20649039098744	0.270816425350616	0.0285444	1.54448	GWHAZTZ00000006
	GWHAZTZ00000001	6844194	0.235702	0.00308642		GWHAZTZ00000001	23223345	0.430998	0.0345066		HD.11G0020000	2208.5	2052.72	2364.28	1.15177719446155	0.203861661629245	0.0285487	1.54441	GWHAZTZ00000008
	GWHAZTZ00000001	6844327	0.0491046	5.81e-06		GWHAZTZ00000001	23223555	0.204275	0.00174126		HD.05G0028030	853.792	775.438	932.145	1.20208945036748	0.265544254451761	0.0285922	1.54375	GWHAZTZ00000015
	GWHAZTZ00000001	6844346	0.126535	0.00025635		GWHAZTZ00000001	23224484	0.353553	0.015625		HD.07G0020410	3927.24	3633.32	4221.16	1.16179257952586	0.216352520377021	0.0285955	1.5437	GWHAZTZ00000006
	GWHAZTZ00000001	6844362	0.141421	0.0004		GWHAZTZ00000001	23229721	0.218193	0.00226654		HD.10G0002940	59.9847	74.2391	45.7302	0.61598470324088	-0.69903356999403	0.0287896	1.54076	GWHAZTZ00000007
	GWHAZTZ00000001	6844487	0.385695	0.0221296		GWHAZTZ00000001	23229755	0.083189	4.789e-05		HD.1501738	157.789	132.727	182.851	1.37764019828297	0.462199144985445	0.0288947	1.53918	GWHAZTZ00000013
	GWHAZTZ00000001	6844519	0.169222	0.00082003		GWHAZTZ00000001	23230064	0.107105	0.00013159		HD.02G0033270	181.031	149.194	212.868	1.42678651507543	0.512769485701675	0.0289199	1.5388	GWHAZTZ00000005
	GWHAZTZ00000001	6844615	0.484096	0.0549195		GWHAZTZ00000001	23300197	0.00816877	0		HD.11G0002020	303.241	255.37	351.113	1.37492023147029	0.459347920455111	0.028945	1.53843	GWHAZTZ00000008
	GWHAZTZ00000001	6844617	0.077704	3.646e-05		GWHAZTZ00000001	23314776	0.0807386	4.249e-05		HD.08G0018310	16.2685	28.3163	4.22076	0.149057802524054	-2.74605619880595	0.0289664	1.5381	GWHAZTZ00000003
	GWHAZTZ00000001	6844772	0.163583	0.00071606		GWHAZTZ00000001	23315048	0.0119398	2e-08		HD.09G0016330	72.7553	56.8348	88.6758	1.56023951186023	0.641767513734679	0.0289818	1.53788	GWHAZTZ00000010
	GWHAZTZ00000001	6844791	0.0731938	2.87e-05		GWHAZTZ00000001	23315651	0.14836	0.00048447		HD.1305506	178.976	205.474	152.478	0.742079113038747	-0.430355094153903	0.0290878	1.53629	GWHAZTZ00000011
	GWHAZTZ00000001	6845154	0.0439114	3.72e-06		GWHAZTZ00000001	23315666	0.103078	0.00011289		HD.01G0037420	148.652	124.104	173.201	1.39560990932897	0.480895746331523	0.0291112	1.53594	GWHAZTZ00000001
	GWHAZTZ00000001	6845233	0.0172465	9e-08		GWHAZTZ00000001	23315687	0.252649	0.00407448		HD.07G0006090	988.183	905.475	1070.89	1.18268357505685	0.242064134743323	0.0291138	1.5359	GWHAZTZ00000006
	GWHAZTZ00000001	6845247	0.0848528	5.184e-05		GWHAZTZ00000001	23316022	0.247323	0.00374159		HD.03G0013730	416.918	462.56	371.276	0.802653343323437	-0.317151055900203	0.0292417	1.534	GWHAZTZ00000004
	GWHAZTZ00000001	6845268	0.085802	5.42e-05		GWHAZTZ00000001	23341869	0.225347	0.00257874		HD.09G0004770	84.9066	102.24	67.5729	0.660921954087684	-0.597448175799562	0.0292626	1.53369	GWHAZTZ00000010
	GWHAZTZ00000001	6845290	0.101823	0.0001075		GWHAZTZ00000001	23365865	0.0785674	3.81e-05		HD.08G0008830	131.643	153.707	109.58	0.712917375422256	-0.488193211732712	0.0292627	1.53369	GWHAZTZ00000003
	GWHAZTZ00000001	6845307	0.0538145	8.39e-06		GWHAZTZ00000001	23366201	0.0447833	4.02e-06		HD.03G0005780	174.519	200.436	148.603	0.741397964468745	-0.431679940689126	0.029297	1.53318	GWHAZTZ00000004
	GWHAZTZ00000001	6845361	0.21496	0.00213518		GWHAZTZ00000001	23388450	0.045831	4.41e-06		HD.05G0004920	200.103	171.296	228.909	1.33633474568935	0.418281441535254	0.0294143	1.53144	GWHAZTZ00000015
	GWHAZTZ00000001	6845388	0.0339411	1.33e-06		GWHAZTZ00000001	23392812	0.167398	0.00078524		HD.02G0029940	315.197	270.453	359.941	1.33088008784147	0.412380590431088	0.0294351	1.53113	GWHAZTZ00000005
	GWHAZTZ00000001	6845439	0.123121	0.00022979		GWHAZTZ00000001	23420987	0.696393	0.235189		HD.03G0026000	166.103	115.093	217.112	1.88640233173129	0.91563740670803	0.0294905	1.53032	GWHAZTZ00000004
	GWHAZTZ00000001	6845664	0.0119531	2e-08		GWHAZTZ00000001	23439650	0.0112045	2e-08		HD.04G0010370	299.104	263.276	334.932	1.27216844692906	0.347289709505607	0.0295106	1.53002	GWHAZTZ00000014
	GWHAZTZ00000001	6845674	0.00153352	0		GWHAZTZ00000001	23439759	0.0883299	6.087e-05		HD.02G0012900	855.983	980.461	731.504	0.746081702144498	-0.422594468663526	0.0295554	1.52936	GWHAZTZ00000005
	GWHAZTZ00000001	6846826	0.0217571	2.2e-07		GWHAZTZ00000001	23782720	0.0809854	4.302e-05		HD.08G0024530	1573.29	1436.31	1710.27	1.19074358699324	0.251862778777133	0.0297694	1.52623	GWHAZTZ00000003
	GWHAZTZ00000001	6846832	0.0725238	2.766e-05		GWHAZTZ00000001	23788535	0.0479133	5.27e-06		HD.05010699	7.49362	2.62566	12.3616	4.70799697748108	2.23511339417108	0.0297808	1.52606	GWHAZTZ00000003
	GWHAZTZ00000001	6846846	0.0610683	1.391e-05		GWHAZTZ00000001	23790413	0.0810302	4.311e-05		HD.05010303	179.566	208.513	150.619	0.722345774395154	-0.469238499338081	0.0298246	1.52542	GWHAZTZ00000003
	GWHAZTZ00000001	6846853	0.0307438	8.9e-07		GWHAZTZ00000001	23818537	0.165487	0.00075		HD.13G0011550	1216.77	1118.67	1314.87	1.17538146996233	0.233129059348613	0.0298389	1.52522	GWHAZTZ00000004
	GWHAZTZ00000001	6846896	0.073657	2.943e-05		GWHAZTZ00000001	23828955	0.492548	0.0588565		HD.04G0021680	1335.83	1229.82	1441.84	1.17239247351982	0.229455611411604	0.0298671	1.52481	GWHAZTZ00000014
	GWHAZTZ00000001	6846912	0.0294628	7.5e-07		GWHAZTZ00000001	23850656	0.20049	0.00161573		HD.13G0025900	795.462	725.727	865.197	1.19217994073562	0.2536020042688	0.0298905	1.52447	GWHAZTZ00000011
	GWHAZTZ00000001	6846932	0.112129	0.00015808		GWHAZTZ00000001	23851786	0.0870686	5.747e-05		HD.1308130	31.0369	19.877	42.1967	2.12288954240977	1.08602930729445	0.0299244	1.52397	GWHAZTZ00000011
	GWHAZTZ00000001	6846973	0.0582659	1.153e-05		GWHAZTZ00000001	23853036	0.0785674	3.81e-05		HD.12G0018760	2633.52	2449.95	2817.09	1.14985657010633	0.201453914646664	0.0299484	1.52363	GWHAZTZ00000015
	GWHAZTZ00000001	6847147	0.167134	0.0007803		GWHAZTZ00000001	23853073	0.141912	0.00040557		HD.10G0015660	2798.88	2606.77	2990.99	1.14739325132712	0.198359937565192	0.030061	1.522	GWHAZTZ00000007
	GWHAZTZ00000001	6847264	0.385695	0.0221296		GWHAZTZ00000001	23853076	0.0505076	6.51e-06		HD.03G0020310	430.408	373.616	487.2	1.30401041351886	0.382955390636499	0.030187	1.52018	GWHAZTZ00000004
	GWHAZTZ00000001	6847380	0.390349	0.0232172		GWHAZTZ00000001	23860803	0.185292	0.00117877		HD.10010282	298.084	334.079	262.09	0.784517255289534	-0.350122915575612	0.0302147	1.51978	GWHAZTZ00000008
	GWHAZTZ00000001	6847498	0.198069	0.0015391		GWHAZTZ00000001	23887531	0.0744167	3.067e-05		HD.08G0006890	553.756	500.362	607.15	1.21342179665354	0.279081131797077	0.0302198	1.51971	GWHAZTZ00000003
	GWHAZTZ00000001	6847532	0.190375	0.00131353		GWHAZTZ00000001	23887575	0.174392	0.00092492		HD.02G0004650	2913.18	2714.49	3111.87	1.14639435108212	0.197103405775244	0.0302801	1.51884	GWHAZTZ00000005
	GWHAZTZ00000001	6847572	0.193524	0.00140262		GWHAZTZ00000001	23888838	0.412698	0.0290089		HD.15G0004190	4193.41	3853.28	4533.54	1.17653964025267	0.234549929004649	0.030315	1.51834	GWHAZTZ00000013
	GWHAZTZ00000001	6847573	0.270663	0.00536679		GWHAZTZ00000001	23977427	0.0602396	1.317e-05		HD.01G0030040	1358.32	1465.54	1251.1	0.853676356048138	-0.228238872842472	0.030376	1.51747	GWHAZTZ00000001
	GWHAZTZ00000001	6847655	0.144635	0.00043762		GWHAZTZ00000001	23980055	0.239283	0.00327828		HD.12G0015720	400.576	326.7	474.452	1.45225539897255	0.538295193298972	0.0305007	1.51569	GWHAZTZ00000001
	GWHAZTZ00000001	6847664	0.267019	0.00508359		GWHAZTZ00000001	23980820	0.157135	0.00060966		HD.02G0012580	915.478	1002.46	828.494	0.826460138564112	-0.274982857079032	0.0305906	1.51441	GWHAZTZ00000005
	GWHAZTZ00000001	6847673	0.121851	0.00022046		GWHAZTZ00000001	24004335	0.119664	0.00020505		HD.12G0019950	8.4969	3.28599	13.7078	4.17158885382532	2.06059697478558	0.0306162	1.51405	GWHAZTZ00000004
	GWHAZTZ00000001	6847698	0.0740779	3.011e-05		GWHAZTZ00000001	24011137	0.0366973	1.81e-06		HD.08G0018080	44.9169	57.3792	32.4547	0.56561754132284	-0.822101232188684	0.0306295	1.51386	GWHAZTZ00000003
	GWHAZTZ00000001	6847707	0.0120873	2e-08		GWHAZTZ00000001	24011861	0.565685	0.1024		HD.03G0010560	8.99713	3.58648	14.4078	4.01724691381003	2.00620713710699	0.0307016	1.51284	GWHAZTZ00000004
	GWHAZTZ00000001	6847712	0.0507666	6.64e-06		GWHAZTZ00000001	24012434	0.0841794	5.021e-05		HD.09G0003940	244.491	213.308	275.674	1.29237608353965	0.370025957729219	0.0307081	1.51275	GWHAZTZ00000010
	GWHAZTZ00000001	6847781	0.271964	0.00547075		GWHAZTZ00000001	24012553	0.113346	0.00016505		HD.09G0018300	411.007	454.459	367.556	0.80877592095347	-0.306188049226723	0.0307621	1.51198	GWHAZTZ00000010
	GWHAZTZ00000001	6847866	0.23683	0.00314592		GWHAZTZ00000001	24022541	0.126764	0.00025822		HD.03G0017130	1801.26	1976.43	1626.09	0.822740566922091	-0.281490514568108	0.0308057	1.51137	GWHAZTZ00000004
	GWHAZTZ00000001	6847885	0.147954	0.00047919		GWHAZTZ00000001	24023137	0.385695	0.0221296		HD.07G0026230	1269.4	1168.96	1369.84	1.17184106155057	0.228776908273629	0.0308067	1.51135	GWHAZTZ00000013
	GWHAZTZ00000001	6848048	0.0575924	1.1e-05		GWHAZTZ00000001	24240178	0.168359	0.00080342		HD.03G0003890	359.702	318.971	400.432	1.2553862665302	0.328131331560194	0.0308888	1.5102	GWHAZTZ00000004
	GWHAZTZ00000001	6848068	0.0086394	1e-08		GWHAZTZ00000001	24240180	0.336718	0.0128547		HD.10G0025150	3014.67	2802.21	3227.14	1.15163868798777	0.203688160521951	0.0309712	1.50904	GWHAZTZ00000007
	GWHAZTZ00000001	6848118	0.0850174	5.224e-05		GWHAZTZ00000001	24253351	0.0659697	1.894e-05		HD.06G0008880	12.9817	20.153	5.81045	0.288317114005766	-1.79427161962774	0.0310156	1.50842	GWHAZTZ00000002
	GWHAZTZ00000001	6848187	0.197103	0.00150929		GWHAZTZ00000001	24253378	0.108424	0.0001382		HD.07G0020910	446.361	492.298	400.424	0.813376745930753	-0.298004349489268	0.0310162	1.50841	GWHAZTZ00000006
	GWHAZTZ00000001	6848193	0.0565685	1.024e-05		GWHAZTZ00000001	24346101	0.0909091	6.83e-05		HD.03G0006750	857.553	930.609	784.496	0.842991969262336	-0.246409207445495	0.0310879	1.50741	GWHAZTZ00000004
	GWHAZTZ00000001	6848534	0.115185	0.00017603		GWHAZTZ00000001	24351283	0.0329231	1.17e-06		HD.06G0009450	302.111	254.717	349.505	1.37213299026078	0.456420317583206	0.0311204	1.50696	GWHAZTZ00000002
	GWHAZTZ00000001	6848768	0.0121174	2e-08		GWHAZTZ00000001	24362784	0.0376785	2.02e-06		HD.01G0032850	19890.9	18697.2	21084.7	1.12769726707433	0.173379824909778	0.0312039	1.50579	GWHAZTZ00000001
	GWHAZTZ00000001	6848809	0.0637649	1.653e-05		GWHAZTZ00000001	24363567	0.140518	0.00038988		HD.05G0001940	8115.67	7571.55	8659.78	1.14372570695624	0.193741100488727	0.0312692	1.50488	GWHAZTZ00000015
	GWHAZTZ00000001	6848877	0.145946	0.00045371		GWHAZTZ00000001	24363608	0.181984	0.00109682		HD.08G0004530	438.612	485.177	392.047	0.808050385785315	-0.307482840207034	0.0313296	1.50405	GWHAZTZ00000003
	GWHAZTZ00000001	6848930	0.105613	0.00012441		GWHAZTZ00000001	24363922	0.412987	0.0290901		HD.06G0032020	4632.16	4932.23	4332.1	0.878325867270595	-0.187171802195441	0.0313332	1.504	GWHAZTZ00000002
	GWHAZTZ00000001	6849125	0.0925303	7.331e-05		GWHAZTZ00000001	24364016	0.255921	0.00428968		HD.08G0002260	379.238	337.138	421.339	1.2497529927319	0.321642981787829	0.0314705	1.5021	GWHAZTZ00000003
	GWHAZTZ00000001	6849320	0.21313	0.00206337		GWHAZTZ00000001	24364995	0.294628	0.0075352		HD.14G0011460	1091.8	1000.87	1182.72	1.18169736785028	0.240860609285219	0.0316279	1.49993	GWHAZTZ00000009
	GWHAZTZ00000001	6849445	0.0426509	3.31e-06		GWHAZTZ00000001	24369447	0.0362619	1.73e-06		HD.08G0024250	407.363	358.421	456.304	1.27309339409896	0.34833825919297	0.0318368	1.49707	GWHAZTZ00000003
	GWHAZTZ00000001	6849902	0.0475879	5.13e-06		GWHAZTZ00000001	24391531	0.0256694	4.3e-07		HD.06G0015040	174.023	204.905	143.141	0.698572997090164	-0.517517217566879	0.0318418	1.497	GWHAZTZ00000002
	GWHAZTZ00000001	6850089	0.218056	0.00226086		GWHAZTZ00000001	24394395	0.0185239	1.2e-07		HD.11G0000200	2257.21	2417.34	2097.08	0.86751534919109	-0.205038810964805	0.0319443	1.49561	GWHAZTZ00000008
	GWHAZTZ00000001	6850100	0.234065	0.00300157		GWHAZTZ00000001	24396778	0.152455	0.00054022		HD.07G0021000	185.979	159.603	212.354	1.33051170174636	0.411981198805979	0.0320092	1.49472	GWHAZTZ00000006
	GWHAZTZ00000001	6850845	0.0505076	6.51e-06		GWHAZTZ00000001	24396805	0.0674944	2.075e-05		HD.03G0016330	6.35941	1.97762	10.7412	5.43137243597157	2.44131679404958	0.032108	1.49339	GWHAZTZ00000004
	GWHAZTZ00000001	6850924	0.31427	0.00975461		GWHAZTZ00000001	24425565	0.00466224	0		HD.03G0011600	813.334	742.579	884.089	1.1905663323521	0.251648002539782	0.0321901	1.49228	GWHAZTZ00000004
	GWHAZTZ00000001	6854054	0.336718	0.0128547		GWHAZTZ00000001	24425794	0.067082	2.025e-05		HD.01G0032460	231.019	191.438	270.6	1.41351524019003	0.499287438052743	0.0321928	1.49224	GWHAZTZ00000001
	GWHAZTZ00000001	6854057	0.0709376	2.532e-05		GWHAZTZ00000001	24426053	0.291908	0.00726081		HD.10G0012710	18866.5	16991.5	20741.6	1.22070359070649	0.287712929947253	0.0322071	1.49205	GWHAZTZ00000007
	GWHAZTZ00000001	6854064	0.214657	0.00212316		GWHAZTZ00000001	24426152	0.212906	0.00205471		HD.04G0021570	518.459	570.053	466.864	0.818982879047858	-0.288094802448345	0.032228	1.49177	GWHAZTZ00000014
	GWHAZTZ00000001	6854072	0.0565835	1.025e-05		GWHAZTZ00000001	24426806	0.022848	2.7e-07		HD.03G0009360	572.759	519.117	626.401	1.20666534025803	0.271025610727475	0.0322374	1.49164	GWHAZTZ00000004
	GWHAZTZ00000001	6854202	0.0622254	1.499e-05		GWHAZTZ00000001	24469657	0.174005	0.00091674		HD.03G0023950	556.541	617.345	495.737	0.803013677856615	-0.316503533286927	0.0322578	1.49137	GWHAZTZ00000010
	GWHAZTZ00000001	6854237	0.135765	0.00033974		GWHAZTZ00000001	24474139	0.0320105	1.05e-06		HD.07007123	268.957	236.319	301.595	1.27621937118304	0.35187633734395	0.0323288	1.49041	GWHAZTZ00000005
	GWHAZTZ00000001	6854425	0.0244449	3.6e-07		GWHAZTZ00000001	24483475	0.642824	0.170753		HD.03G0012940	520.79	449.75	591.831	1.31591041724889	0.396061278594577	0.0324265	1.4891	GWHAZTZ00000004
	GWHAZTZ00000001	6854479	0.0470723	4.91e-06		GWHAZTZ00000001	24487523	0.0170304	8e-08		HD.04G0033820	278.701	241.388	316.014	1.30915377240594	0.388634565318274	0.0324338	1.489	GWHAZTZ00000014
	GWHAZTZ00000001	6854486	0.0640656	1.685e-05		GWHAZTZ00000001	24491423	0.0235702	3.1e-07		HD.01G0032800	1825.37	1689.21	1961.54	1.16121843216036	0.215639377331516	0.0324997	1.48812	GWHAZTZ00000001
	GWHAZTZ00000001	6854725	0.589256	0.120563		GWHAZTZ00000001	24491425	0.159698	0.00065043		HD.08G0026120	806.357	737.559	875.154	1.1865542240744	0.246778031434289	0.0325103	1.48798	GWHAZTZ00000003
	GWHAZTZ00000001	6854799	0.518545	0.0723012		GWHAZTZ00000001	24491555	0.119994	0.00020732		HD.03002689	69.8316	54.4577	85.2055	1.56461942270891	0.645811779367931	0.0325148	1.48792	GWHAZTZ00000015
	GWHAZTZ00000001	6854929	0.128565	0.00027321		GWHAZTZ00000001	24535671	0.00839066	0		HD.03G0011760	92.9031	110.697	75.1091	0.678510545871051	-0.559556855724251	0.0326631	1.48594	GWHAZTZ00000004
	GWHAZTZ00000001	6854937	0.385695	0.0221296		GWHAZTZ00000001	24670663	0.0341652	1.36e-06		HD.04G0028630	221.862	177.338	266.385	1.50213476427524	0.587014250288899	0.0327672	1.48456	GWHAZTZ00000014
	GWHAZTZ00000001	6855305	0.400694	0.0257781		GWHAZTZ00000001	24670978	0.00988961	1e-08		HD.10G0003730	725.59	662.285	788.894	1.19117066817037	0.252380134010693	0.0327847	1.48433	GWHAZTZ00000007
	GWHAZTZ00000001	6855394	0.077704	3.646e-05		GWHAZTZ00000001	24671048	0.0987441	9.507e-05		HD.08G0007140	1236.01	1333.44	1138.57	0.853861163008149	-0.22792658677813	0.0328489	1.48348	GWHAZTZ00000003
	GWHAZTZ00000001	6855426	0.265165	0.00494385		GWHAZTZ00000001	24672274	0.190216	0.00130914		HD.01G0020680	784.274	859.126	709.423	0.825750046020572	-0.276222949972505	0.0328944	1.48288	GWHAZTZ00000001
	GWHAZTZ00000001	6855566	0.00565685	0		GWHAZTZ00000001	24672543	0.486145	0.0558551		HD.01G0004720	162.879	187.279	138.479	0.739428357010659	-0.43551772307686	0.0329504	1.48214	GWHAZTZ00000001
	GWHAZTZ00000001	6855673	0.0327094	1.14e-06		GWHAZTZ00000001	24672628	0.169732	0.00082996		HD.06003943	60.5755	74.9935	46.1575	0.615486376664178	-0.700201170812149	0.0329635	1.48197	GWHAZTZ00000004
	GWHAZTZ00000001	6855783	0.128565	0.00027321		GWHAZTZ00000001	24672783	0.17463	0.00092998		HD.03G0017780	209.516	181.232	237.799	1.31212431926804	0.391904416826876	0.0329679	1.48191	GWHAZTZ00000004
	GWHAZTZ00000001	6855852	0.212132	0.002025		GWHAZTZ00000001	24672801	0.252787	0.0040834		HD.04G0006890	2014.12	1869.81	2158.42	1.15435428152208	0.207086067790418	0.0330058	1.48141	GWHAZTZ00000014
	GWHAZTZ00000001	6856196	0.157135	0.00060966		GWHAZTZ00000001	24672987	0.0156092	6e-08		HD.03G0006630	123.459	144.728	102.189	0.70607430966208	-0.502108069267106	0.0330757	1.48049	GWHAZTZ00000004
	GWHAZTZ00000001	6856251	0.101823	0.0001075		GWHAZTZ00000001	24673123	0.0942809	7.901e-05		HD.03G0032730	5182.13	4700.88	5663.38	1.20474869838941	0.268732242390908	0.0330957	1.48023	GWHAZTZ00000004
	GWHAZTZ00000001	6856465	0.118794	0.00019915		GWHAZTZ00000001	24674373	0.273141	0.00556604		HD.02000323	122.748	92.58	152.917	1.65172378994776	0.723972451775944	0.0331626	1.47935	GWHAZTZ00000014
	GWHAZTZ00000001	6856509	0.118794	0.00019915		GWHAZTZ00000001	24674544	0.0433507	3.53e-06		HD.08G0015160	1212.53	1321.15	1103.9	0.835558115331138	-0.259187919761615	0.0332532	1.47817	GWHAZTZ00000003
	GWHAZTZ00000001	6856521	0.138622	0.00036925		GWHAZTZ00000001	24728243	0.0441127	3.79e-06		HD.13G0020100	3140.23	2932.61	3347.86	1.14159526235446	0.191051252722465	0.0333705	1.47664	GWHAZTZ00000011
	GWHAZTZ00000001	6856742	0.0288444	6.9e-07		GWHAZTZ00000001	24729287	0.0152033	5e-08		HD.03G0030360	320.455	357.456	283.454	0.792977461546746	-0.334648233468614	0.0334108	1.47611	GWHAZTZ00000004
	GWHAZTZ00000001	6857745	0.0169706	8e-08		GWHAZTZ00000001	24740482	0.292361	0.00730601		HD.04002053	3.2457	6.49141	0	0	-Inf	0.0334219	1.47597	GWHAZTZ00000002
	GWHAZTZ00000001	6858019	0.315673	0.00992997		GWHAZTZ00000001	24740819	0.227031	0.00265669		HD.01G0030800	1147.98	1238.98	1056.98	0.853106361947144	-0.229202472584536	0.0334228	1.47596	GWHAZTZ00000001
	GWHAZTZ00000001	6858376	0.141421	0.0004		GWHAZTZ00000001	24741099	0.0117809	2e-08		HD.02G0024750	954.054	875.574	1032.53	1.17926297681654	0.237885476624014	0.0335855	1.47385	GWHAZTZ00000005
	GWHAZTZ00000001	6858469	0.0112239	2e-08		GWHAZTZ00000001	24741892	0.111111	0.00015242		HD.06003158	20.6277	12.6072	28.6482	2.27236599541469	1.18419521919343	0.0336033	1.47362	GWHAZTZ00000004
	GWHAZTZ00000001	6858954	0.0153208	6e-08		GWHAZTZ00000001	24747916	0.33564	0.012691		HD.01G0010810	201.774	173.647	229.901	1.32395803464096	0.404857393916365	0.0336304	1.47327	GWHAZTZ00000001
	GWHAZTZ00000001	6858960	0.0343562	1.39e-06		GWHAZTZ00000001	24752373	0.157645	0.00061761		HD.08G0026150	389.546	347.532	431.56	1.24178640799902	0.312417045844714	0.0336444	1.47309	GWHAZTZ00000003
	GWHAZTZ00000001	6858961	0.0169706	8e-08		GWHAZTZ00000001	24763470	0.0994209	9.77e-05		HD.12G0020250	4.46585	7.97322	0.95847	0.120211147325559	-3.05635740977321	0.0337328	1.47195	GWHAZTZ00000012
	GWHAZTZ00000001	6858969	0.0406644	2.73e-06		GWHAZTZ00000001	24766278	0.175384	0.00094614		HD.12G0015480	1158.09	1248.92	1067.27	0.854552376800626	-0.226759175326772	0.0339795	1.46878	GWHAZTZ00000012
	GWHAZTZ00000001	6859504	0.00064445	0		GWHAZTZ00000001	24766323	0.0476191	5.14e-06		HD.07011079	107.129	79.4106	134.847	1.69810408437518	0.763924890816603	0.0340177	1.46829	GWHAZTZ00000005
	GWHAZTZ00000001	6859860	0.0476468	5.15e-06		GWHAZTZ00000001	24789216	0.0619621	1.474e-05		HD.01G0022270	625.862	683.365	568.36	0.831707652238003	-0.265851589098214	0.0340697	1.46763	GWHAZTZ00000001
	GWHAZTZ00000001	6860212	0.114634	0.00017268		GWHAZTZ00000001	24842511	0.173043	0.00089663		HD.1505136	248.577	279.868	217.286	0.776387238510778	-0.365151690241922	0.0340946	1.46731	GWHAZTZ00000013
	GWHAZTZ00000001	6860225	0.187677	0.00124062		GWHAZTZ00000001	24842599	0.113878	0.00016817		HD.12G0007390	56.5902	70.0034	43.177	0.61678445466219	-0.697161690633752	0.0341179	1.46702	GWHAZTZ00000012
	GWHAZTZ00000001	6860518	0.121222	0.00021594		GWHAZTZ00000001	24843089	0.118316	0.00019596		HD.01G0010300	2458.22	2265.15	2651.28	1.17046738030621	0.227084728618048	0.0341344	1.46681	GWHAZTZ00000001
	GWHAZTZ00000001	6861338	0.117214	0.00018877		GWHAZTZ00000001	24846126	0.135299	0.0003351		HD.02G0011240	354.115	395.409	312.822	0.791135281660239	-0.338003682752312	0.0341457	1.46666	GWHAZTZ00000005
	GWHAZTZ00000001	6864302	0.0439862	3.74e-06		GWHAZTZ00000001	24846605	0.0688261	2.244e-05		HD.10G0019770	298.925	257.915	339.936	1.31801855708001	0.398370682955096	0.0341902	1.4661	GWHAZTZ00000007
	GWHAZTZ00000001	6865224	0.0718576	2.666e-05		GWHAZTZ00000001	24846606	0.0625855	1.534e-05		HD.13G0011560	933.04	1017.08	849.005	0.834751183550331	-0.260581861075183	0.0341904	1.4661	GWHAZTZ00000004
	GWHAZTZ00000001	6866114	0.0743048	3.048e-05		GWHAZTZ00000001	24898544	0.27147	0.00543112		HD.07G0022350	120.376	148.531	92.2199	0.620878966848604	-0.687616035693902	0.0341918	1.46608	GWHAZTZ00000006
	GWHAZTZ00000001	6866620	0.0250725	4e-07		GWHAZTZ00000001	24919106	0.0319988	1.05e-06		HD.01G0016120	7.20535	11.7365	2.67416	0.227849315700757	-2.13384805716188	0.0342135	1.4658	GWHAZTZ00000001
	GWHAZTZ00000001	6867078	0.00798991	0		GWHAZTZ00000001	24923771	0.147282	0.00047054		HD.02G0008980	1986.45	2126.13	1846.78	0.868611452767682	-0.203217119827296	0.0342179	1.46575	GWHAZTZ00000005
	GWHAZTZ00000001	6867287	0.0767742	3.474e-05		GWHAZTZ00000001	24945493	0.145455	0.00044762		HD.1505801	14.4363	7.56079	21.3118	2.81873218240404	1.49504640892196	0.0344745	1.4625	GWHAZTZ00000013
	GWHAZTZ00000001	6867975	0.0229628	2.8e-07		GWHAZTZ00000001	24953865	0.00975206	1e-08		HD.01G0025180	20.2083	12.4959	27.9208	2.23440511593848	1.1598907819576	0.0346692	1.46006	GWHAZTZ00000001
	GWHAZTZ00000001	6867983	0.0182479	1.1e-07		GWHAZTZ00000001	24955469	0.180254	0.00105569		HD.02G0032100	277.224	243.524	310.924	1.27676952778321	0.352498124780149	0.0347041	1.45962	GWHAZTZ00000005
	GWHAZTZ00000001	7062927	0.353553	0.015625		GWHAZTZ00000001	24960586	0.292208	0.00729067		HD.11G0019690	17805.4	16267.9	19342.9	1.18902293752731	0.249776546486181	0.0347665	1.45884	GWHAZTZ00000008
	GWHAZTZ00000001	7063008	0.0905464	6.722e-05		GWHAZTZ00000001	24963296	0.444444	0.0390184		HD.01G0005530	583.292	636.742	529.842	0.832114152993701	-0.265146637841792	0.0347715	1.45878	GWHAZTZ00000001
	GWHAZTZ00000001	7064307	0.565685	0.1024		GWHAZTZ00000001	24963511	0.0290237	7.1e-07		HD.11G0023330	8.08624	12.8804	3.2921	0.255590644237087	-1.96809306673935	0.0347784	1.45869	GWHAZTZ00000008
	GWHAZTZ00000001	7064334	0.004	0		GWHAZTZ00000001	25079978	0.177683	0.00099675		HD.06G0018560	394.722	435.963	353.482	0.81080821804969	-0.302567383389594	0.0348314	1.45803	GWHAZTZ00000002
	GWHAZTZ00000001	7064461	0.014285	4e-08		GWHAZTZ00000001	25080485	0.0192339	1.4e-07		HD.08G0015480	560.915	467.857	653.974	1.39780733631882	0.48316552373755	0.034848	1.45782	GWHAZTZ00000003
	GWHAZTZ00000001	7064471	0.0707107	2.5e-05		GWHAZTZ00000001	25080654	0.027027	5.3e-07		HD.03G0005680	328.886	366.008	291.765	0.797154899574991	-0.32706800538285	0.0348745	1.45749	GWHAZTZ00000004
	GWHAZTZ00000001	7064498	0.161756	0.00068462		GWHAZTZ00000001	25080686	0.189857	0.00129928		HD.06G0032670	543.724	595.987	491.461	0.824616014800779	-0.278205614925867	0.0349138	1.457	GWHAZTZ00000002
	GWHAZTZ00000001	7064524	0.447834	0.0402225		GWHAZTZ00000001	25081434	0.389728	0.0230699		HD.03G0024820	3833.3	3587.59	4079.01	1.13697794678114	0.185204271487815	0.0349382	1.4567	GWHAZTZ00000004
	GWHAZTZ00000001	7064550	0.162635	0.0006996		GWHAZTZ00000001	25081572	0.09702	8.86e-05		HD.03G0008550	4.55409	0.97651	8.13168	8.32728885742288	3.05784686910849	0.0349905	1.45605	GWHAZTZ00000004
	GWHAZTZ00000001	7064552	0.546829	0.0894143		GWHAZTZ00000001	25082226	0.0700913	2.414e-05		HD.05G0011140	1340.75	1440.95	1240.56	0.860927974242988	-0.216035548959754	0.0350682	1.45509	GWHAZTZ00000015
	GWHAZTZ00000001	7064595	0.594868	0.125222		GWHAZTZ00000001	25082267	0.0880057	5.999e-05		HD.12G0011010	287.836	350.963	224.709	0.640264696439793	-0.64325963150434	0.0350964	1.45474	GWHAZTZ00000012
	GWHAZTZ00000001	7064887	0.140043	0.00038463		GWHAZTZ00000001	25082600	0.0163678	7e-08		HD.14G0015540	1240.66	1145.36	1335.97	1.16641869707189	0.222085750597702	0.0352713	1.45258	GWHAZTZ00000009
	GWHAZTZ00000001	7065076	0.0496215	6.06e-06		GWHAZTZ00000001	25082767	0.0577245	1.11e-05		HD.01010865	231.845	137.552	326.139	2.37101601341562	1.2455054065556	0.0353461	1.45166	GWHAZTZ00000001
	GWHAZTZ00000001	7065163	0.00717875	0		GWHAZTZ00000001	25082800	0.0610982	1.394e-05		HD.09G0021820	470.926	424.259	517.593	1.2199922762384	0.286872014126005	0.0354254	1.45069	GWHAZTZ00000010
	GWHAZTZ00000001	7065647	0.159851	0.00065293		GWHAZTZ00000001	25087197	0.182852	0.0011179		HD.14G0000980	65.4993	48.4236	82.575	1.70526415788026	0.769995240566047	0.0354477	1.45041	GWHAZTZ00000009
	GWHAZTZ00000001	7065789	0.178856	0.00102334		GWHAZTZ00000001	25089088	0.0231882	2.9e-07		HD.09G0023070	516.205	566.093	466.317	0.82374517248853	-0.279729989573672	0.0356972	1.44737	GWHAZTZ00000010
	GWHAZTZ00000001	7065791	0.0922313	7.236e-05		GWHAZTZ00000001	25090361	0.0555556	9.53e-06		HD.08G0002730	332.766	295.549	369.983	1.25184867850287	0.324060182104801	0.0357114	1.44719	GWHAZTZ00000003
	GWHAZTZ00000001	7065900	0.190807	0.00132548		GWHAZTZ00000001	25090673	0.172301	0.00088136		HD.02G0003670	5967.87	6341.58	5594.16	0.88213982704141	-0.180920740929337	0.0358286	1.44577	GWHAZTZ00000005
	GWHAZTZ00000001	7066993	0.306413	0.00881512		GWHAZTZ00000001	25090816	0.20271	0.0016885		HD.05G0008110	29.0976	46.7325	11.4627	0.245284166279476	-2.02747398764231	0.0358701	1.44527	GWHAZTZ00000015
	GWHAZTZ00000001	7067082	0.0149652	5e-08		GWHAZTZ00000001	25090985	0.0272879	5.5e-07		HD.12G0019390	638.251	572.126	704.376	1.23115545717716	0.300012941463543	0.035924	1.44462	GWHAZTZ00000012
	GWHAZTZ00000001	7067098	0.217571	0.00224082		GWHAZTZ00000001	25091206	0.0360311	1.69e-06		HD.15G0017450	240.989	271.849	210.128	0.772960318897405	-0.371533741797209	0.0360858	1.44266	GWHAZTZ00000013
	GWHAZTZ00000001	7067113	0.353553	0.015625		GWHAZTZ00000001	25103317	0.0217571	2.2e-07		HD.1400422	268.036	300.268	235.804	0.785312114844389	-0.348661941462364	0.0361844	1.44148	GWHAZTZ00000012
	GWHAZTZ00000001	7067166	0.10376	0.00011591		GWHAZTZ00000001	25104398	0.0335985	1.27e-06		HD.09G0019500	2418.48	2586.91	2250.06	0.869787916206973	-0.201264429025567	0.0362059	1.44122	GWHAZTZ00000010
	GWHAZTZ00000001	7067410	0.325494	0.0112246		GWHAZTZ00000001	25104418	0.00733606	0		HD.07G0018890	1144.09	1230.93	1057.25	0.8589047710194	-0.219429909965962	0.0362066	1.44121	GWHAZTZ00000010
	GWHAZTZ00000001	7067422	0.235702	0.00308642		GWHAZTZ00000001	25104444	0.0359561	1.67e-06		HD.04G0030190	4433.81	4717.91	4149.71	0.879564759459716	-0.185138292389791	0.0362262	1.44098	GWHAZTZ00000014
	GWHAZTZ00000001	7067455	0.194454	0.00142979		GWHAZTZ00000001	25104496	0.203522	0.00171571		HD.08004503	279.526	312.987	246.066	0.786185676291057	-0.34705801569939	0.0364845	1.43789	GWHAZTZ00000006
	GWHAZTZ00000001	7067990	0.0493852	5.95e-06		GWHAZTZ00000001	25130495	0.186953	0.00122159		HD.03G0024690	2520.86	2326.94	2714.79	1.16668051323146	0.222409543838005	0.0365294	1.43736	GWHAZTZ00000004
	GWHAZTZ00000001	7068437	0.0429523	3.4e-06		GWHAZTZ00000001	25130508	0.101015	0.00010412		HD.05007217	26.1827	35.0383	17.3272	0.494520286484396	-1.01589838965602	0.0365541	1.43706	GWHAZTZ00000003
	GWHAZTZ00000001	7068476	0.282843	0.0064		GWHAZTZ00000001	25136556	0.0491152	5.82e-06		HD.06G0012380	71.3644	86.6974	56.0314	0.646286597391243	-0.629754021386442	0.0365621	1.43697	GWHAZTZ00000002
	GWHAZTZ00000001	7068479	0.264712	0.00491013		GWHAZTZ00000001	25148784	0.347838	0.0146389		HD.06002844	2143.05	2292.15	1993.95	0.869905796667513	-0.201068916959458	0.0367369	1.4349	GWHAZTZ00000004
	GWHAZTZ00000001	7068494	0.389694	0.023062		GWHAZTZ00000001	25149853	0.0577953	1.116e-05		HD.10000076	11.228	5.54562	16.9105	3.04933775280457	1.60849595595911	0.0367388	1.43488	GWHAZTZ00000008
	GWHAZTZ00000001	7068629	0.281189	0.0062516		GWHAZTZ00000001	25224691	0.0126066	3e-08		HD.12G0017940	111.847	131.886	91.808	0.696117656780668	-0.522596926014013	0.0367591	1.43463	GWHAZTZ00000012
	GWHAZTZ00000001	7068812	0.207973	0.00187079		GWHAZTZ00000001	25229413	0.0475912	5.13e-06		HD.10G0009300	170.746	145.901	195.591	1.34057155163691	0.422848223749321	0.036798	1.43418	GWHAZTZ00000007
	GWHAZTZ00000001	7068831	0.36141	0.0170609		GWHAZTZ00000001	25229426	0.0189404	1.3e-07		HD.1402421	122.595	143.266	101.925	0.711439682123361	-0.491186648733375	0.0369464	1.43243	GWHAZTZ00000012
	GWHAZTZ00000001	7068924	0.0415945	2.99e-06		GWHAZTZ00000001	25230904	0.021659	2.2e-07		HD.07G0023020	434.085	390.886	477.284	1.22102988990784	0.288098516864226	0.0369514	1.43237	GWHAZTZ00000007
	GWHAZTZ00000001	7068931	0.0925973	7.352e-05		GWHAZTZ00000001	25231232	0.309537	0.00918012		HD.07G0011090	2367.81	2205.37	2530.25	1.14730934770051	0.198254436010325	0.0371245	1.43034	GWHAZTZ00000006
	GWHAZTZ00000001	7068976	0.091662	7.059e-05		GWHAZTZ00000001	25248666	0.170455	0.00084418		HD.03G0020320	371.339	332.675	410.004	1.23244763772517	0.30152635297319	0.037268	1.42866	GWHAZTZ00000004
	GWHAZTZ00000001	7069071	0.128565	0.00027321		GWHAZTZ00000001	25253958	0.0449193	4.07e-06		HD.13G0011530	830.103	760.46	899.746	1.18316039266242	0.242645662869149	0.0372767	1.42856	GWHAZTZ00000004
	GWHAZTZ00000001	7069620	0.22845	0.00272373		GWHAZTZ00000001	25254003	0.0638844	1.666e-05		HD.06000986	31.0634	40.8672	21.2596	0.520212763002682	-0.942826299807152	0.0372895	1.42841	GWHAZTZ00000004
	GWHAZTZ00000001	7069757	0.142781	0.00041561		GWHAZTZ00000001	25512012	0.170233	0.00083981		HD.08G0005160	14.5002	21.0824	7.91803	0.375575656271793	-1.41282454018679	0.0374201	1.4269	GWHAZTZ00000003
	GWHAZTZ00000001	7069785	0.138231	0.00036511		GWHAZTZ00000001	25512014	0.104545	0.00011946		HD.04G0028880	486.45	564.808	408.092	0.722531527672211	-0.468867553884469	0.0374212	1.42688	GWHAZTZ00000014
	GWHAZTZ00000001	7070117	0.101015	0.00010412		GWHAZTZ00000001	25544981	0.0217391	2.2e-07		HD.11G0015570	236.171	206.951	265.391	1.28238400746284	0.358828338950449	0.0374488	1.42656	GWHAZTZ00000008
	GWHAZTZ00000001	7070215	0.248878	0.00383661		GWHAZTZ00000001	25545281	0.138249	0.0003653		HD.02G0015570	7.70926	13.4411	1.97744	0.147119139529928	-2.7649431480315	0.0375571	1.42531	GWHAZTZ00000005
	GWHAZTZ00000001	7070539	0.0848528	5.184e-05		GWHAZTZ00000001	25545578	0.0853315	5.302e-05		HD.11G0002670	13.4493	19.703	7.19562	0.365204567710824	-1.45322328528115	0.0377012	1.42365	GWHAZTZ00000008
	GWHAZTZ00000001	7081474	0.0723177	2.735e-05		GWHAZTZ00000001	25545661	0.0674647	2.072e-05		HD.12G0023910	599.427	653.756	545.098	0.833793737434019	-0.262237558681111	0.0378263	1.42221	GWHAZTZ00000012
	GWHAZTZ00000001	7081530	0.230725	0.00283384		GWHAZTZ00000001	25546191	0.0928109	7.42e-05		HD.08G0025950	1698.35	1389.44	2007.26	1.44465154527572	0.530721551877552	0.0378459	1.42198	GWHAZTZ00000003
	GWHAZTZ00000001	7085767	0.16936	0.00082271		GWHAZTZ00000001	25547308	0.181328	0.00108108		HD.02G0030170	4333.45	4060.2	4606.69	1.13459588848226	0.182178541131869	0.0378679	1.42173	GWHAZTZ00000005
	GWHAZTZ00000001	7085972	0.0848528	5.184e-05		GWHAZTZ00000001	25547490	0.0490532	5.79e-06		HD.01G0017810	17.2778	26.0289	8.52683	0.327591059948268	-1.61003210892275	0.0379495	1.42079	GWHAZTZ00000001
	GWHAZTZ00000001	7086127	0.00731995	0		GWHAZTZ00000001	25547881	0.2069	0.00183248		HD.03G0018080	96.3767	114.325	78.4283	0.686011772207128	-0.543694761114465	0.0380264	1.41991	GWHAZTZ00000004
	GWHAZTZ00000001	7086228	0.134446	0.00032673		GWHAZTZ00000001	25547942	0.057683	1.107e-05		HD.13G0008620	842.879	912.72	773.038	0.846961011710869	-0.239632535608523	0.0381189	1.41886	GWHAZTZ00000011
	GWHAZTZ00000001	7086246	0.0372162	1.92e-06		GWHAZTZ00000001	25553213	0.100641	0.00010259		HD.05G0016440	204.948	176.807	233.089	1.31832419380876	0.398705192263269	0.0381371	1.41865	GWHAZTZ00000015
	GWHAZTZ00000001	7090287	0.183422	0.0011319		GWHAZTZ00000001	25553590	0.0226191	2.6e-07		HD.04G0006880	622.532	691.533	553.532	0.800441634652487	-0.321131884484679	0.0382016	1.41792	GWHAZTZ00000014
	GWHAZTZ00000001	7090313	0.0282843	6.4e-07		GWHAZTZ00000001	25556387	0.0149254	5e-08		HD.13G0010400	7623.16	7156.61	8089.72	1.13038430313158	0.176813337211012	0.0382556	1.4173	GWHAZTZ00000011
	GWHAZTZ00000001	7090405	0.206495	0.00181817		GWHAZTZ00000001	25647724	0.337236	0.012934		HD.03G0004640	172.764	203.872	141.657	0.694832163247336	-0.52526355804766	0.0383323	1.41643	GWHAZTZ00000004
	GWHAZTZ00000001	7091943	0.183664	0.00113788		GWHAZTZ00000001	25655785	0.0654123	1.831e-05		HD.06G0017010	124.495	104.046	144.944	1.39307732328052	0.478275337492193	0.0383535	1.4162	GWHAZTZ00000002
	GWHAZTZ00000001	7091985	0.0481664	5.38e-06		GWHAZTZ00000001	25655835	0.0353774	1.57e-06		HD.08G0010600	163.244	136.151	190.337	1.39798040188992	0.483344135896179	0.0383607	1.41611	GWHAZTZ00000003
	GWHAZTZ00000001	7092013	0.0169706	8e-08		GWHAZTZ00000001	25655844	0.398881	0.0253147		HD.03G0010410	9.77638	4.44825	15.1045	3.39560706921483	1.76366952364572	0.0384807	1.41476	GWHAZTZ00000004
	GWHAZTZ00000001	7092020	0.0538145	8.39e-06		GWHAZTZ00000001	25658288	0.00715541	0		HD.03G0013330	917.261	991.968	842.554	0.84937624652706	-0.235524331736296	0.0385356	1.41414	GWHAZTZ00000004
	GWHAZTZ00000001	7092776	0.101823	0.0001075		GWHAZTZ00000001	25658391	0.0278494	6e-07		HD.05G0004710	285.418	318.869	251.967	0.790188636651115	-0.339730995173853	0.0385753	1.41369	GWHAZTZ00000015
	GWHAZTZ00000001	7093092	0.38075	0.0210164		GWHAZTZ00000001	25658514	0.0952381	8.227e-05		HD.03G0024610	22.3461	30.6198	14.0723	0.459579784150281	-1.12161275631932	0.0386261	1.41312	GWHAZTZ00000004
	GWHAZTZ00000001	7093247	0.294405	0.00751248		GWHAZTZ00000001	25663310	0.657109	0.186445		HD.07005255	20.7954	12.7869	28.804	2.25262898010581	1.17160971364446	0.0387194	1.41207	GWHAZTZ00000005
	GWHAZTZ00000001	7093471	0.510688	0.0680179		GWHAZTZ00000001	25668246	0.106719	0.00012971		HD.04G0013800	494.467	445.572	543.362	1.21946943372815	0.286253597116077	0.0388435	1.41068	GWHAZTZ00000014
	GWHAZTZ00000001	7093473	0.274986	0.00571797		GWHAZTZ00000001	25668420	0.0899954	6.56e-05		HD.06004920	255.452	214.381	296.523	1.38315605567245	0.467963938877001	0.0388449	1.41067	GWHAZTZ00000004
	GWHAZTZ00000001	7093475	0.274986	0.00571797		GWHAZTZ00000001	25668434	0.042855	3.37e-06		HD.01G0008790	291.541	341.005	242.077	0.709892027484073	-0.494328483310703	0.0388747	1.41033	GWHAZTZ00000001
	GWHAZTZ00000001	7093618	0.303046	0.00843399		GWHAZTZ00000001	25668482	0.238953	0.00326027		HD.08G0002350	1015.88	915.635	1116.13	1.21896290015146	0.285654217359261	0.0389304	1.40971	GWHAZTZ00000003
	GWHAZTZ00000001	7093692	0.0146655	5e-08		GWHAZTZ00000001	25668907	0.302182	0.00833828		HD.08003128	307.293	232.148	382.437	1.64738480595446	0.720177587728896	0.0390042	1.40889	GWHAZTZ00000006
	GWHAZTZ00000001	7093799	0.0475759	5.12e-06		GWHAZTZ00000001	25670391	0.137413	0.00035655		HD.08G0010030	183.959	158.161	209.757	1.32622665464328	0.407327355832371	0.0390547	1.40833	GWHAZTZ00000003
	GWHAZTZ00000001	7094182	0.0238083	3.2e-07		GWHAZTZ00000001	25670569	0.329983	0.0118568		HD.02G0020560	13.0648	6.60889	19.5206	2.95369579187505	1.56252124717477	0.0391001	1.40782	GWHAZTZ00000005
	GWHAZTZ00000001	7094614	0.302182	0.00833828		GWHAZTZ00000001	25672394	0.0645933	1.741e-05		HD.02G0021720	684.295	622.921	745.669	1.1970522198485	0.259486089351752	0.0391214	1.40759	GWHAZTZ00000005
	GWHAZTZ00000001	7095239	0.406265	0.0272419		GWHAZTZ00000001	25677908	0.190007	0.0013034		HD.06G0030340	2478.86	2834.91	2122.8	0.748806817559912	-0.417334524796305	0.0391925	1.4068	GWHAZTZ00000002
	GWHAZTZ00000001	7095288	0.126535	0.00025635		GWHAZTZ00000001	25678386	0.348141	0.0146899		HD.02010440	17.0268	30.778	3.27557	0.10642541043098	-3.23208544098482	0.03922	1.40649	GWHAZTZ00000014
	GWHAZTZ00000001	7095333	0.352466	0.0154336		GWHAZTZ00000001	25678569	0.162565	0.00069841		HD.01009213	40.1475	51.235	29.0599	0.567188163427884	-0.81810066940104	0.0392945	1.40567	GWHAZTZ00000001
	GWHAZTZ00000001	7095401	0.011524	2e-08		GWHAZTZ00000001	25680544	0.0361622	1.71e-06		HD.07001758	18.4177	25.9492	10.8861	0.419514938852751	-1.25320590919237	0.0393829	1.40469	GWHAZTZ00000005
	GWHAZTZ00000001	7095483	0.0726768	2.79e-05		GWHAZTZ00000001	25683426	0.115297	0.00017672		HD.07G0000670	367.876	406.355	329.397	0.810614319012246	-0.302912434941171	0.0393864	1.40465	GWHAZTZ00000006
	GWHAZTZ00000001	7095563	0.0175171	9e-08		GWHAZTZ00000001	25683570	0.0512692	6.91e-06		HD.09G0019050	8.76259	3.73533	13.7898	3.69173697798765	1.88429977019114	0.0393995	1.40451	GWHAZTZ00000010
	GWHAZTZ00000001	7095677	0.0857099	5.397e-05		GWHAZTZ00000001	25683768	0.16726	0.00078266		HD.04G0026040	178.732	204.404	153.06	0.748812077634007	-0.417324390465286	0.0394651	1.40379	GWHAZTZ00000014
	GWHAZTZ00000001	7095729	0.0452358	4.19e-06		GWHAZTZ00000001	25684843	0.251513	0.0040017		HD.03G0007100	671.236	612.074	730.399	1.1933186291247	0.254979309824604	0.0394888	1.40353	GWHAZTZ00000004
	GWHAZTZ00000001	7097621	0.126324	0.00025465		GWHAZTZ00000001	25684931	0.0384799	2.19e-06		HD.03000948	1218.74	1325.42	1112.06	0.839027128295857	-0.253210636754836	0.0395288	1.40309	GWHAZTZ00000015
	GWHAZTZ00000001	7098220	0.217307	0.00222994		GWHAZTZ00000001	25743021	0.198798	0.00156188		HD.1106625	6.00939	10.0505	1.9683	0.195841139792463	-2.35224423525647	0.0395843	1.40248	GWHAZTZ00000009
	GWHAZTZ00000001	7098277	0.264692	0.00490869		GWHAZTZ00000001	25789637	0.153846	0.0005602		HD.10G0026690	13617.9	12572	14663.8	1.16638202959037	0.22204039739359	0.0396418	1.40185	GWHAZTZ00000007
	GWHAZTZ00000001	7099481	0.185705	0.0011893		GWHAZTZ00000001	25791073	0.13044	0.0002895		HD.1309086	24.0974	32.575	15.6197	0.479500290699493	-1.06039640500248	0.0396771	1.40146	GWHAZTZ00000011
	GWHAZTZ00000001	7099482	0.39998	0.0255948		GWHAZTZ00000001	25791111	0.0396825	2.48e-06		HD.11G0024100	1099.33	1293.62	905.041	0.699620744608907	-0.515355027324926	0.0397715	1.40043	GWHAZTZ00000008
	GWHAZTZ00000001	7101392	0.0535687	8.23e-06		GWHAZTZ00000001	25853266	0.165108	0.00074315		HD.01G0027090	252.18	310.977	193.384	0.62186099318997	-0.685335969271062	0.0398098	1.40001	GWHAZTZ00000001
	GWHAZTZ00000001	7102670	0.126917	0.00025946		GWHAZTZ00000001	25854561	0.0771389	3.541e-05		HD.06000552	11.9879	5.95193	18.0239	3.02823983362722	1.59847946988196	0.0398314	1.39977	GWHAZTZ00000004
	GWHAZTZ00000001	7102722	0.278819	0.00604347		GWHAZTZ00000001	25854644	0.193155	0.00139194		HD.02G0012110	1013.28	842.262	1184.29	1.40608313542424	0.491681897055166	0.0398554	1.39951	GWHAZTZ00000001
	GWHAZTZ00000001	7102737	0.0238095	3.2e-07		GWHAZTZ00000001	25857951	0.166667	0.0007716		HD.10G0027280	412.269	370.145	454.393	1.22760742006403	0.295849271067926	0.0398612	1.39945	GWHAZTZ00000007
	GWHAZTZ00000001	7103730	0.0332756	1.23e-06		GWHAZTZ00000001	25864747	0.0235702	3.1e-07		HD.08G0030720	2.31252	0	4.62505	Inf	Inf	0.0398761	1.39929	GWHAZTZ00000003
	GWHAZTZ00000001	7103743	0.159941	0.00065439		GWHAZTZ00000001	25865124	0.126927	0.00025955		HD.02G0002490	1024.54	1104.86	944.226	0.85461122961559	-0.226659820690381	0.0400997	1.39686	GWHAZTZ00000005
	GWHAZTZ00000001	7103818	0.0752754	3.211e-05		GWHAZTZ00000001	25895930	0.0897528	6.489e-05		HD.01G0028720	229.683	200.546	258.821	1.29058162349093	0.368021388298742	0.0401967	1.39581	GWHAZTZ00000001
	GWHAZTZ00000001	7103900	0.0169706	8e-08		GWHAZTZ00000001	25934374	0.125495	0.00024803		HD.08005610	1086.65	1170.74	1002.56	0.856346453059118	-0.223733507385889	0.0402353	1.39539	GWHAZTZ00000006
	GWHAZTZ00000001	7103963	0.0961665	8.553e-05		GWHAZTZ00000001	25937495	0.0809059	4.285e-05		HD.02012316	27.2278	17.2228	37.2329	2.16183661813406	1.11225749480499	0.0402762	1.39495	GWHAZTZ00000014
	GWHAZTZ00000001	7103983	0.133385	0.00031654		GWHAZTZ00000001	25940619	0.0589256	1.206e-05		HD.06G0036230	173.895	142.619	205.172	1.43860451303382	0.524670035090721	0.0403773	1.39386	GWHAZTZ00000002
	GWHAZTZ00000001	7104028	0.121655	0.00021904		GWHAZTZ00000001	25941262	0.0404226	2.67e-06		HD.08G0017030	729.941	819.409	640.474	0.781628931281609	-0.355444226552368	0.0403888	1.39374	GWHAZTZ00000003
	GWHAZTZ00000001	7104056	0.0565685	1.024e-05		GWHAZTZ00000001	25941562	0.0333333	1.23e-06		HD.15G0007650	779.809	844.267	715.351	0.847303896603116	-0.239048591104961	0.0404129	1.39348	GWHAZTZ00000013
	GWHAZTZ00000001	7104075	0.0339411	1.33e-06		GWHAZTZ00000001	25962788	0.164992	0.00074105		HD.11G0021600	5834.13	6189.91	5478.36	0.885047677292029	-0.176172919985447	0.0404239	1.39336	GWHAZTZ00000008
	GWHAZTZ00000001	7104914	0.329983	0.0118568		GWHAZTZ00000001	25962812	0.140299	0.00038745		HD.12G0016180	117.701	137.074	98.3287	0.717342856481426	-0.479265270074765	0.0404535	1.39304	GWHAZTZ00000012
	GWHAZTZ00000001	7104919	0.125708	0.00024972		GWHAZTZ00000001	25998439	0.106046	0.00012647		HD.04G0023510	89.3181	105.915	72.7209	0.686593668303732	-0.54247154191629	0.0404993	1.39255	GWHAZTZ00000014
	GWHAZTZ00000001	7105695	0.0554594	9.46e-06		GWHAZTZ00000001	26021636	0.184564	0.00116034		HD.04G0018580	3463.28	3241.6	3684.95	1.13676945809528	0.184939698920642	0.0405058	1.39248	GWHAZTZ00000014
	GWHAZTZ00000001	7106357	0.34284	0.0138154		GWHAZTZ00000001	26029264	0.0166092	8e-08		HD.01G0001960	589.741	536.724	642.758	1.19755783649272	0.260095333127472	0.0405421	1.39209	GWHAZTZ00000007
	GWHAZTZ00000001	7106614	0.659966	0.189709		GWHAZTZ00000001	26140497	0.265165	0.00494385		HD.06G0021320	2196.37	2372.69	2020.06	0.851382086222484	-0.232121359935553	0.0405766	1.39172	GWHAZTZ00000002
	GWHAZTZ00000001	7106973	0.154278	0.00056652		GWHAZTZ00000001	26140532	0.0451085	4.14e-06		HD.06G0023070	1485.28	1379.98	1590.57	1.15260238404047	0.204894908907865	0.0406243	1.39121	GWHAZTZ00000002
	GWHAZTZ00000001	7107509	0.130543	0.00029041		GWHAZTZ00000001	26159188	0.746963	0.311312		HD.12G0012300	1083.85	1165.48	1002.22	0.859921112718928	-0.217723778688192	0.0406932	1.39048	GWHAZTZ00000012
	GWHAZTZ00000001	7108674	0.313342	0.00963989		GWHAZTZ00000001	26159390	0.360555	0.0169		HD.02G0015620	4.31238	7.64475	0.980015	0.128194519787677	-2.96359350566185	0.0406982	1.39043	GWHAZTZ00000008
	GWHAZTZ00000001	7108705	0.186762	0.00121661		GWHAZTZ00000001	26159681	0.0661176	1.911e-05		HD.15G0016530	871.18	795.325	947.036	1.1907538082675	0.251875162734984	0.0407323	1.39006	GWHAZTZ00000007
	GWHAZTZ00000001	7108816	0.0906863	6.763e-05		GWHAZTZ00000001	26159840	0.214492	0.00211664		HD.07G0000940	1258.32	1352.67	1163.97	0.860493212862597	-0.216764281829424	0.0408215	1.38911	GWHAZTZ00000006
	GWHAZTZ00000001	7108913	0.141421	0.0004		GWHAZTZ00000001	26159964	0.636396	0.164025		HD.05G0008600	1837.05	1708.3	1965.8	1.15073062339512	0.202550149911684	0.0408784	1.38851	GWHAZTZ00000015
	GWHAZTZ00000001	7109015	0.00444444	0		GWHAZTZ00000001	26159982	0.720686	0.269764		HD.03G0007060	956.441	1031.24	881.638	0.854926757479104	-0.226127266874602	0.0408891	1.38839	GWHAZTZ00000004
	GWHAZTZ00000001	7109024	0.115437	0.00017757		GWHAZTZ00000001	26378167	0.117206	0.00018871		HD.02002070	173.786	148.795	198.776	1.33591138483603	0.417824312529274	0.0411602	1.38552	GWHAZTZ00000014
	GWHAZTZ00000001	7109122	0.242437	0.00345456		GWHAZTZ00000001	26389514	0.345024	0.0141709		HD.07G0027530	88.2756	104.994	71.557	0.68153224710032	-0.553146174274967	0.0412218	1.38487	GWHAZTZ00000006
	GWHAZTZ00000001	7111909	0.025713	4.4e-07		GWHAZTZ00000001	26389523	0.293863	0.00745722		HD.01G0007640	2045.44	1892.91	2197.98	1.16116449601002	0.21557236562928	0.0412359	1.38472	GWHAZTZ00000001
	GWHAZTZ00000001	7112086	0.0723177	2.735e-05		GWHAZTZ00000001	26389617	0.274986	0.00571797		HD.03G0001520	1879.84	1752.03	2007.65	1.14589480383742	0.196474606967317	0.0412426	1.38465	GWHAZTZ00000004
	GWHAZTZ00000001	7112497	0.0469732	4.87e-06		GWHAZTZ00000001	26389838	0.0731854	2.869e-05		HD.14G0009250	232.784	264.485	201.084	0.76028495396205	-0.395387854465245	0.0412703	1.38436	GWHAZTZ00000009
	GWHAZTZ00000001	7114197	0.0253833	4.2e-07		GWHAZTZ00000001	26389979	0.177602	0.00099493		HD.13G0012350	1030.43	950.672	1110.19	1.16779563379756	0.223787822245449	0.0413129	1.38391	GWHAZTZ00000011
	GWHAZTZ00000001	7115773	0.235702	0.00308642		GWHAZTZ00000001	26389980	0.0221692	2.4e-07		HD.02006370	4345.35	4081.87	4608.82	1.12909477257352	0.175166586361947	0.0413636	1.38338	GWHAZTZ00000014
	GWHAZTZ00000001	7116512	0.385695	0.0221296		GWHAZTZ00000001	26396388	0.122576	0.00022575		HD.14G0019810	17.9279	25.1693	10.6866	0.424588759840164	-1.23586191567775	0.0414081	1.38291	GWHAZTZ00000009
	GWHAZTZ00000001	7117038	0.0625963	1.535e-05		GWHAZTZ00000001	26476114	0.208912	0.00190482		HD.04G0023590	5956.84	7246.41	4667.27	0.644079941523709	-0.634688331885648	0.041451	1.38246	GWHAZTZ00000014
	GWHAZTZ00000001	7117636	0.249567	0.00387926		GWHAZTZ00000001	26481135	0.311362	0.00939858		HD.03G0016370	78.9919	62.5	95.4837	1.52773899166823	0.611398085526435	0.0414772	1.38219	GWHAZTZ00000004
	GWHAZTZ00000001	7117822	0.0237162	3.2e-07		GWHAZTZ00000001	26481138	0.265847	0.00499492		HD.09006878	62.5198	80.1938	44.8457	0.559217107071364	-0.838519599857994	0.0415451	1.38148	GWHAZTZ00000007
	GWHAZTZ00000001	7118427	0.248108	0.00378931		GWHAZTZ00000001	26481422	0.284846	0.00658328		HD.02G0007620	1907.25	1777.87	2036.62	1.14553681316704	0.196023822082254	0.0416552	1.38033	GWHAZTZ00000005
	GWHAZTZ00000001	7118445	0.296742	0.00775378		GWHAZTZ00000001	26652346	0.155901	0.00059075		HD.04005756	31.842	21.1282	42.5558	2.01417107599571	1.01018622555361	0.0417352	1.3795	GWHAZTZ00000002
	GWHAZTZ00000001	7118477	0.171767	0.00087048		GWHAZTZ00000001	26656492	0.271415	0.00542667		HD.10G0025320	210.387	125.431	295.343	2.35462145804063	1.23549514285127	0.041742	1.37943	GWHAZTZ00000007
	GWHAZTZ00000001	7118497	0.334545	0.0125262		GWHAZTZ00000001	26811222	0.169706	0.00082944		HD.10008614	426.52	385.121	467.919	1.21499278119094	0.280947742167703	0.0418644	1.37816	GWHAZTZ00000008
	GWHAZTZ00000001	7118558	0.260943	0.00463645		GWHAZTZ00000001	26816766	0.0532397	8.03e-06		HD.07G0020670	356.393	317.655	395.13	1.24389596504185	0.31486582872049	0.0419495	1.37727	GWHAZTZ00000006
	GWHAZTZ00000001	7118561	0.261415	0.00467007		GWHAZTZ00000001	26897386	0.25	0.00390625		HD.11G0008980	23.518	31.7849	15.2511	0.479823179342577	-1.05942524172695	0.0420144	1.3766	GWHAZTZ00000008
	GWHAZTZ00000001	7118600	0.0650987	1.796e-05		GWHAZTZ00000001	27155837	0.0465041	4.68e-06		HD.13G0006040	449.396	516.272	382.52	0.740928177185065	-0.432594395056603	0.0420344	1.3764	GWHAZTZ00000011
	GWHAZTZ00000001	7118668	0.38075	0.0210164		GWHAZTZ00000001	27155892	0.150003	0.00050629		HD.08G0008650	63.357	78.3288	48.3852	0.617719161464666	-0.694977011530848	0.042039	1.37635	GWHAZTZ00000003
	GWHAZTZ00000001	7118675	0.101987	0.00010819		GWHAZTZ00000001	27155893	0.0939199	7.781e-05		HD.10G0027240	98.3662	116.058	80.6749	0.695128393599357	-0.524648619639246	0.042039	1.37635	GWHAZTZ00000007
	GWHAZTZ00000001	7118872	0.0505076	6.51e-06		GWHAZTZ00000001	27155910	0.194365	0.00142716		HD.12G0021430	567.809	643.222	492.395	0.765513438907079	-0.385500389827991	0.0420632	1.3761	GWHAZTZ00000012
	GWHAZTZ00000001	7118927	0.0392837	2.38e-06		GWHAZTZ00000001	27157342	0.0653053	1.819e-05		HD.02G0013240	387.902	307.38	468.425	1.52392975814614	0.607796406827533	0.0421538	1.37516	GWHAZTZ00000005
	GWHAZTZ00000001	7118934	0.155979	0.00059193		GWHAZTZ00000001	27157406	0.111202	0.00015292		HD.02G0030910	279.756	232.944	326.568	1.40192084151503	0.487404890876496	0.0421721	1.37497	GWHAZTZ00000005
	GWHAZTZ00000001	7118964	0.195385	0.00145735		GWHAZTZ00000001	27157475	0.0406478	2.73e-06		HD.09G0011890	67.2955	85.5389	49.0521	0.573448093254949	-0.802265191022509	0.0421737	1.37496	GWHAZTZ00000010
	GWHAZTZ00000001	7118976	0.239168	0.00327202		GWHAZTZ00000001	27157589	0.0252595	4.1e-07		HD.02G0017620	108.825	90.1803	127.469	1.41349637024392	0.499268178437699	0.0422355	1.37432	GWHAZTZ00000005
	GWHAZTZ00000001	7119071	0.0883884	6.104e-05		GWHAZTZ00000001	27189036	0.37037	0.0188168		HD.14G0024040	2332.7	2557.53	2107.87	0.824181092967844	-0.278966726870019	0.0422651	1.37402	GWHAZTZ00000009
	GWHAZTZ00000001	7119110	0.080353	4.169e-05		GWHAZTZ00000001	27382153	0.0801816	4.133e-05		HD.11G0000380	106.462	87.5905	125.333	1.43089226726218	0.516915054777724	0.0422807	1.37386	GWHAZTZ00000008
	GWHAZTZ00000001	7119985	0.424264	0.0324		GWHAZTZ00000001	27387748	0.0971825	8.92e-05		HD.1202374	34.9667	45.2484	24.6851	0.545546296896552	-0.874226461181975	0.0423078	1.37358	GWHAZTZ00000010
	GWHAZTZ00000001	7120018	0.409783	0.0281978		GWHAZTZ00000001	27387765	0.166667	0.0007716		HD.07008205	88.9126	71.9066	105.919	1.47300278188876	0.558760155026393	0.0423348	1.3733	GWHAZTZ00000005
	GWHAZTZ00000001	7120027	0.169578	0.00082694		GWHAZTZ00000001	27469908	0.212271	0.00203031		HD.04G0019750	65.2762	51.2282	79.3242	1.54844790402749	0.630822845805281	0.0424025	1.37261	GWHAZTZ00000014
	GWHAZTZ00000001	7120076	0.00857099	1e-08		GWHAZTZ00000001	27469978	0.212867	0.00205322		HD.08G0018270	72.15	87.0792	57.2209	0.657113973901026	-0.605784472709414	0.0424207	1.37242	GWHAZTZ00000003
	GWHAZTZ00000001	7120122	0.250332	0.00392704		GWHAZTZ00000001	27471407	0.0334259	1.25e-06		HD.08G0024380	447.801	362.317	533.284	1.47186807261467	0.557648364659706	0.0424253	1.37237	GWHAZTZ00000003
	GWHAZTZ00000001	7120180	0.153152	0.00055016		GWHAZTZ00000001	27477877	0.161442	0.00067931		HD.14G0007800	81.9564	65.5933	98.3195	1.49892694271801	0.58393006844458	0.0425225	1.37138	GWHAZTZ00000009
	GWHAZTZ00000001	7120183	0.177434	0.00099118		GWHAZTZ00000001	27485583	0.107143	0.00013178		HD.08G0011070	3421.94	3636.85	3207.02	0.881813028435736	-0.181455302532507	0.0425246	1.37136	GWHAZTZ00000003
	GWHAZTZ00000001	7120210	0.236863	0.00314769		GWHAZTZ00000001	27485633	0.181818	0.00109282		HD.07G0026300	295.832	328.446	263.217	0.801401718540802	-0.319402491373163	0.0425294	1.37131	GWHAZTZ00000006
	GWHAZTZ00000001	7120296	0.282843	0.0064		GWHAZTZ00000001	27496744	0.029304	7.4e-07		HD.15G0019590	613.527	668.354	558.7	0.835934079998067	-0.258538915989788	0.0425369	1.37123	GWHAZTZ00000013
	GWHAZTZ00000001	7120308	0.343534	0.0139276		GWHAZTZ00000001	27499838	0.478877	0.052589		HD.08G0009480	1674.45	1790.17	1558.73	0.870714649982462	-0.199728097652728	0.042575	1.37085	GWHAZTZ00000003
	GWHAZTZ00000001	7120312	0.271678	0.00544775		GWHAZTZ00000001	27533745	0.12147	0.00021771		HD.08001651	119.143	154.596	83.6908	0.541351758013129	-0.885361765842477	0.0425898	1.37069	GWHAZTZ00000006
	GWHAZTZ00000001	7120573	0.00819834	0		GWHAZTZ00000001	27535018	0.00612943	0		HD.03G0012470	131.888	110.799	152.977	1.38066821271998	0.465366668348275	0.0426244	1.37034	GWHAZTZ00000004
	GWHAZTZ00000001	7120683	0.278557	0.00602085		GWHAZTZ00000001	27535027	0.00805954	0		HD.01G0024210	121.053	140.793	101.313	0.719590403917254	-0.474752147199161	0.042648	1.3701	GWHAZTZ00000001
	GWHAZTZ00000001	7120793	0.200308	0.00160989		GWHAZTZ00000001	27535099	0.0313945	9.7e-07		HD.04G0034210	235.386	182.789	287.982	1.57549160706489	0.655802068872673	0.0427342	1.36922	GWHAZTZ00000014
	GWHAZTZ00000001	7120856	0.0546556	8.92e-06		GWHAZTZ00000001	27537705	0.204275	0.00174126		HD.10G0009860	7574.32	8035.94	7112.7	0.88511112066528	-0.176069506167308	0.042774	1.36882	GWHAZTZ00000007
	GWHAZTZ00000001	7120858	0.0546556	8.92e-06		GWHAZTZ00000001	27540675	0.184109	0.00114896		HD.08G0014310	160.747	183.521	137.972	0.751808353319044	-0.411563149678009	0.0428688	1.36786	GWHAZTZ00000003
	GWHAZTZ00000001	7120861	0.0546556	8.92e-06		GWHAZTZ00000001	27544579	0.108932	0.00014081		HD.10G0011350	145.358	121.466	169.249	1.39338886476372	0.478597939185083	0.0428839	1.36771	GWHAZTZ00000007
	GWHAZTZ00000001	7120867	0.0554594	9.46e-06		GWHAZTZ00000001	27658041	0.0567126	1.034e-05		HD.04G0005680	1599.04	1709.49	1488.59	0.870780036497777	-0.199619762207134	0.0428861	1.36768	GWHAZTZ00000002
	GWHAZTZ00000001	7120875	0.172848	0.00089261		GWHAZTZ00000001	27658049	0.02493	3.9e-07		HD.04G0017940	710.661	651.59	769.732	1.18131338120044	0.240391736563766	0.042944	1.3671	GWHAZTZ00000014
	GWHAZTZ00000001	7120889	0.280552	0.00619522		GWHAZTZ00000001	27666907	0.122616	0.00022604		HD.04G0015050	38.6504	53.774	23.5269	0.437513882123911	-1.1925993011342	0.0429904	1.36663	GWHAZTZ00000014
	GWHAZTZ00000001	7120909	0.231272	0.00286082		GWHAZTZ00000001	27673522	0.105721	0.00012492		HD.03002265	201.1	244.922	157.278	0.642154695120269	-0.639007210314057	0.0429911	1.36662	GWHAZTZ00000015
	GWHAZTZ00000001	7120919	0.131492	0.00029895		GWHAZTZ00000001	27674434	0.267019	0.00508359		HD.12G0010700	1099.62	1012.51	1186.73	1.17206637416998	0.229054271956778	0.0430787	1.36574	GWHAZTZ00000012
	GWHAZTZ00000001	7120937	0.141421	0.0004		GWHAZTZ00000001	27676353	0.192847	0.0013831		HD.03G0004460	885.719	815.364	956.073	1.17257268815254	0.229677358635545	0.0430894	1.36563	GWHAZTZ00000004
	GWHAZTZ00000001	7120973	0.0115446	2e-08		GWHAZTZ00000001	27676514	0.0666667	1.975e-05		HD.03G0014690	89.7811	106.548	73.0139	0.685265346186194	-0.545265363016449	0.0430982	1.36554	GWHAZTZ00000004
	GWHAZTZ00000001	7121040	0.0757614	3.295e-05		GWHAZTZ00000001	27676890	0.0927109	7.388e-05		HD.14G0020040	1031.93	1142.11	921.739	0.807047777180394	-0.309274011395561	0.0431116	1.36541	GWHAZTZ00000009
	GWHAZTZ00000001	7121048	0.0319882	1.05e-06		GWHAZTZ00000001	27677740	0.279722	0.00612221		HD.04G0023040	412.559	371.392	453.726	1.22169152157303	0.288880049085728	0.0431783	1.36473	GWHAZTZ00000014
	GWHAZTZ00000001	7121054	0.08955	6.431e-05		GWHAZTZ00000001	27677747	0.163956	0.00072262		HD.01G0022010	1029.34	1109.34	949.348	0.85577962451387	-0.224688765029415	0.0431888	1.36463	GWHAZTZ00000001
	GWHAZTZ00000001	7121056	0.00871504	1e-08		GWHAZTZ00000001	27682495	0.0158848	6e-08		HD.01G0025840	2.99262	5.66712	0.318112	0.056132878422298	-4.15501014901931	0.04328	1.36371	GWHAZTZ00000001
	GWHAZTZ00000001	7121085	0.159415	0.00064584		GWHAZTZ00000001	27683432	0.203228	0.00170581		HD.06004410	3.75169	0.712923	6.79046	9.52481978053745	3.2516917955787	0.0433005	1.36351	GWHAZTZ00000004
	GWHAZTZ00000001	7121090	0.162346	0.00069465		GWHAZTZ00000001	27684437	0.0707107	2.5e-05		HD.06007676	410.856	452.046	369.667	0.817763533723449	-0.290244364242853	0.0433105	1.36341	GWHAZTZ00000004
	GWHAZTZ00000001	7121102	0.250419	0.00393252		GWHAZTZ00000001	27703527	0.0589256	1.206e-05		HD.10007391	1665.97	1492.34	1839.59	1.23268950725769	0.301809456067019	0.0433204	1.36331	GWHAZTZ00000008
	GWHAZTZ00000001	7121126	0.0164443	7e-08		GWHAZTZ00000001	27708529	0.133917	0.00032162		HD.03G0013480	1786.54	1909.77	1663.31	0.870944894523754	-0.199346653804077	0.0434305	1.36221	GWHAZTZ00000004
	GWHAZTZ00000001	7121138	0.130154	0.00028697		GWHAZTZ00000001	27716780	0.198163	0.00154203		HD.09001128	179.32	155.138	203.502	1.3117435041557	0.391485645673073	0.043445	1.36206	GWHAZTZ00000007
	GWHAZTZ00000001	7121143	0.119218	0.00020201		GWHAZTZ00000001	27722231	0.154354	0.00056764		HD.10G0016700	47.0758	66.2491	27.9025	0.421176221992628	-1.24750410529877	0.0435088	1.36142	GWHAZTZ00000007
	GWHAZTZ00000001	7121183	0.173971	0.00091602		GWHAZTZ00000001	27722344	0.0724467	2.755e-05		HD.12G0004010	4015.14	3771.77	4258.5	1.12904512289536	0.175103145346078	0.0435461	1.36105	GWHAZTZ00000012
	GWHAZTZ00000001	7121188	0.186598	0.00121234		GWHAZTZ00000001	27722550	0.00367647	0		HD.07G0009790	13607.8	12469.5	14746.2	1.18258366250548	0.241942251397386	0.0436077	1.36044	GWHAZTZ00000006
	GWHAZTZ00000001	7121190	0.180705	0.0010663		GWHAZTZ00000001	27843138	0.367388	0.018218		HD.03G0011950	928.11	854.269	1001.95	1.17287672425738	0.230051386214949	0.0436592	1.35992	GWHAZTZ00000004
	GWHAZTZ00000001	7121219	0.0402658	2.63e-06		GWHAZTZ00000001	27843331	0.193475	0.0014012		HD.02G0030770	2.97541	5.61115	0.339656	0.0605323321219048	-4.04615025511694	0.0437201	1.35932	GWHAZTZ00000005
	GWHAZTZ00000001	7121310	0.170431	0.00084371		GWHAZTZ00000001	27857552	0.229713	0.00278448		HD.06G0039640	396.658	356.112	437.204	1.22771318236572	0.295973558501586	0.0437598	1.35892	GWHAZTZ00000002
	GWHAZTZ00000001	7121329	0.101015	0.00010412		GWHAZTZ00000001	27869139	0.267079	0.00508815		HD.1403951	609.047	661.765	556.329	0.840675643289805	-0.250378820066272	0.0438125	1.3584	GWHAZTZ00000012
	GWHAZTZ00000001	7121346	0.0757614	3.295e-05		GWHAZTZ00000001	27869223	0.0490573	5.79e-06		HD.04006061	266.302	300.326	232.277	0.773415611187288	-0.370684209759143	0.043829	1.35824	GWHAZTZ00000002
	GWHAZTZ00000001	7121352	0.130342	0.00028863		GWHAZTZ00000001	27869249	0.061446	1.426e-05		HD.07G0011340	2.97078	5.62346	0.318112	0.0565687650834415	-4.14385051300271	0.0438393	1.35814	GWHAZTZ00000006
	GWHAZTZ00000001	7121384	0.0419026	3.08e-06		GWHAZTZ00000001	27869807	0.0933562	7.596e-05		HD.08G0008390	35.2258	45.4228	25.0289	0.551019745771875	-0.85982407624204	0.0438965	1.35757	GWHAZTZ00000003
	GWHAZTZ00000001	7121389	0.123895	0.00023562		GWHAZTZ00000001	27869861	0.0807001	4.241e-05		HD.10G0026640	2077.59	2215.6	1939.57	0.875416057568061	-0.191959247623512	0.0439145	1.35739	GWHAZTZ00000007
	GWHAZTZ00000001	7121417	0.109816	0.00014543		GWHAZTZ00000001	27949898	0.0554594	9.46e-06		HD.01G0039140	1181.85	1093.55	1270.14	1.16148134986036	0.215965988688274	0.043925	1.35729	GWHAZTZ00000001
	GWHAZTZ00000001	7121420	0.1366	0.00034818		GWHAZTZ00000001	27949938	0.174407	0.00092524		HD.14G0011180	1521.14	1629.2	1413.07	0.867343749724729	-0.205324212471014	0.0439984	1.35656	GWHAZTZ00000009
	GWHAZTZ00000001	7121436	0.178562	0.00101662		GWHAZTZ00000001	27983256	0.412627	0.0289888		HD.08001122	19.9277	31.0468	8.8086	0.283719988284378	-1.81746030175507	0.0440413	1.35614	GWHAZTZ00000006
	GWHAZTZ00000001	7121438	0.178562	0.00101662		GWHAZTZ00000001	27983452	0.181414	0.00108314		HD.05G0002420	4.03614	8.07228	0	0	-Inf	0.0440522	1.35603	GWHAZTZ00000015
	GWHAZTZ00000001	7121555	0.395584	0.0244881		GWHAZTZ00000001	27986212	0.100896	0.00010363		HD.01G0023310	777.409	840.274	714.544	0.850369650437026	-0.233837986665252	0.044076	1.3558	GWHAZTZ00000001
	GWHAZTZ00000001	7121621	0.0128099	3e-08		GWHAZTZ00000001	27986889	0.101774	0.00010729		HD.1406574	461.345	337.274	585.416	1.73573122830857	0.795543568977043	0.044274	1.35385	GWHAZTZ00000012
	GWHAZTZ00000001	7121654	0.0999949	9.998e-05		GWHAZTZ00000001	27991925	0.0310495	9.3e-07		HD.03011835	915.986	836.064	995.908	1.19118624574814	0.252399000784242	0.0444377	1.35225	GWHAZTZ00000015
	GWHAZTZ00000001	7121694	0.167473	0.00078664		GWHAZTZ00000001	28111341	0.0490164	5.77e-06		HD.15G0002020	152.167	174.753	129.581	0.741510660711708	-0.431460660406576	0.0444583	1.35205	GWHAZTZ00000013
	GWHAZTZ00000001	7121722	0.117851	0.0001929		GWHAZTZ00000001	28111350	0.115422	0.00017748		HD.13G0018930	112.174	131.457	92.89	0.706618859883893	-0.50099583915179	0.0445268	1.35138	GWHAZTZ00000011
	GWHAZTZ00000001	7122342	0.205704	0.00179048		GWHAZTZ00000001	28143475	0.121677	0.00021919		HD.12G0016570	1190.18	1277.99	1102.37	0.862576235466433	-0.213276125449552	0.0445764	1.35089	GWHAZTZ00000012
	GWHAZTZ00000001	7122349	0.354951	0.0158735		GWHAZTZ00000001	28155333	0.0989886	9.602e-05		HD.10G0023770	252.511	281.958	223.065	0.791130677182999	-0.338012079389354	0.0445783	1.35088	GWHAZTZ00000007
	GWHAZTZ00000001	7122356	0.156514	0.00060008		GWHAZTZ00000001	28155686	0.10216	0.00010893		HD.13G0021910	97.4514	115.104	79.7987	0.693273962179098	-0.528502517745206	0.0446066	1.3506	GWHAZTZ00000011
	GWHAZTZ00000001	7122388	0.0708879	2.525e-05		GWHAZTZ00000001	28155692	0.0923494	7.273e-05		HD.04G0020700	2834.17	2648.27	3020.06	1.14038811726258	0.189524911719561	0.0446388	1.35029	GWHAZTZ00000014
	GWHAZTZ00000001	7122389	0.17722	0.00098639		GWHAZTZ00000001	28203367	0.066429	1.947e-05		HD.01G0003640	291.414	323.941	258.888	0.799182525982395	-0.323403055743699	0.0446909	1.34978	GWHAZTZ00000001
	GWHAZTZ00000001	7122408	0.25713	0.00437129		GWHAZTZ00000001	28203491	0.181864	0.00109391		HD.05G0010330	566.305	618.019	514.59	0.832645277069963	-0.26422608429744	0.0447099	1.3496	GWHAZTZ00000015
	GWHAZTZ00000001	7122415	0.168282	0.00080195		GWHAZTZ00000001	28231090	0.298398	0.00792839		HD.1407080	53.1074	38.1348	68.0799	1.78524307543678	0.836120522350677	0.0447153	1.34954	GWHAZTZ00000012
	GWHAZTZ00000001	7122519	0.597857	0.127759		GWHAZTZ00000001	28351608	0.532223	0.0802369		HD.03G0019870	2461.48	2625.02	2297.94	0.875401232344321	-0.191983679957936	0.0447905	1.34881	GWHAZTZ00000004
	GWHAZTZ00000001	7122558	0.50593	0.0655183		GWHAZTZ00000001	28351663	0.0901388	6.602e-05		HD.07007181	23.8645	32.3287	15.4002	0.476363152323882	-1.06986627281793	0.044897	1.34778	GWHAZTZ00000005
	GWHAZTZ00000001	7122897	0.103817	0.00011617		GWHAZTZ00000001	28351678	0.07187	2.668e-05		HD.06G0034060	420.873	379.706	462.04	1.21683489558401	0.283133431419732	0.0449059	1.3477	GWHAZTZ00000002
	GWHAZTZ00000001	7122908	0.0151245	5e-08		GWHAZTZ00000001	28352370	0.0833333	4.823e-05		HD.06G0017130	7568.3	8227.72	6908.88	0.839707641604275	-0.252040978215925	0.0449764	1.34702	GWHAZTZ00000002
	GWHAZTZ00000001	7122954	0.0615339	1.434e-05		GWHAZTZ00000001	28428119	0.0321412	1.07e-06		HD.05G0021500	39.944	51.3061	28.5818	0.557084577736822	-0.84403171773793	0.0450171	1.34662	GWHAZTZ00000007
	GWHAZTZ00000001	7123007	0.107195	0.00013204		GWHAZTZ00000001	28429375	0.0693819	2.317e-05		HD.03G0008860	813.358	747.309	879.407	1.17676462787735	0.234825786687632	0.0451066	1.34576	GWHAZTZ00000004
	GWHAZTZ00000001	7123776	0.179419	0.00103627		GWHAZTZ00000001	28429512	0.0790284	3.901e-05		HD.01012777	382.806	422.777	342.835	0.810912585661811	-0.302381690961774	0.0451499	1.34534	GWHAZTZ00000001
	GWHAZTZ00000001	7123915	0.0966792	8.736e-05		GWHAZTZ00000001	28429527	0.0651126	1.797e-05		HD.1506346	5350.26	5033.12	5667.4	1.12602134727747	0.171234178501095	0.0452809	1.34409	GWHAZTZ00000013
	GWHAZTZ00000001	7123950	0.138896	0.00037218		GWHAZTZ00000001	28435210	0.00642001	0		HD.13G0018520	1484.95	1381.43	1588.46	1.14987306192578	0.201474606353899	0.0453755	1.34318	GWHAZTZ00000011
	GWHAZTZ00000001	7123960	0.140792	0.00039293		GWHAZTZ00000001	28446070	0.14386	0.00042831		HD.01G0020270	345.714	308.298	383.13	1.24272794018493	0.313510494052376	0.0454117	1.34283	GWHAZTZ00000006
	GWHAZTZ00000001	7123966	0.04	2.56e-06		GWHAZTZ00000001	28464020	0.00986842	1e-08		HD.07G0026600	151.244	121.434	181.053	1.49095421281391	0.576235953154149	0.0454334	1.34262	GWHAZTZ00000006
	GWHAZTZ00000001	7123993	0.424944	0.0326082		GWHAZTZ00000001	28464404	0.0416667	3.01e-06		HD.11G0005970	508.255	461.364	555.146	1.20327053741762	0.266961047427195	0.0456221	1.34083	GWHAZTZ00000008
	GWHAZTZ00000001	7123994	0.424944	0.0326082		GWHAZTZ00000001	28530835	0.0682585	2.171e-05		HD.01G0019400	326.854	281.397	372.31	1.32307900665102	0.403899213619892	0.0456975	1.34011	GWHAZTZ00000001
	GWHAZTZ00000001	7124052	0.461251	0.0452637		GWHAZTZ00000001	28595041	0.155928	0.00059114		HD.02G0004050	167.395	143.446	191.345	1.33391365330163	0.415665281226143	0.0457113	1.33998	GWHAZTZ00000005
	GWHAZTZ00000001	7137549	0.387225	0.022483		GWHAZTZ00000001	28595059	0.168359	0.00080342		HD.11G0001020	22096.2	20295.9	23896.4	1.17740285712491	0.235608033659285	0.0457644	1.33947	GWHAZTZ00000008
	GWHAZTZ00000001	7137807	0.010498	1e-08		GWHAZTZ00000001	28595071	0.0749856	3.162e-05		HD.14G0024170	2145.98	2286.14	2005.82	0.877379708918177	-0.188726753223204	0.0457992	1.33914	GWHAZTZ00000009
	GWHAZTZ00000001	7137817	0.090951	6.843e-05		GWHAZTZ00000001	28608894	0.158033	0.00062373		HD.01G0036450	1283.43	1374.61	1192.25	0.867336570154347	-0.205336154649025	0.0458393	1.33876	GWHAZTZ00000001
	GWHAZTZ00000001	7140389	0.142188	0.00040874		GWHAZTZ00000001	28623593	0.176621	0.00097312		HD.08G0002490	5469.12	5142.02	5796.22	1.12722453370425	0.172774916927212	0.0459074	1.33812	GWHAZTZ00000003
	GWHAZTZ00000001	7140536	0.045036	4.11e-06		GWHAZTZ00000001	28623646	0.503546	0.0642918		HD.01G0020000	323.933	358.958	288.907	0.804848857118528	-0.313210210490444	0.0459134	1.33806	GWHAZTZ00000001
	GWHAZTZ00000001	7140568	0.0735305	2.923e-05		GWHAZTZ00000001	28706758	0.137874	0.00036135		HD.01G0008210	274.311	243.357	305.264	1.2543847155893	0.326979885740933	0.0459406	1.3378	GWHAZTZ00000001
	GWHAZTZ00000001	7140582	0.0679212	2.128e-05		GWHAZTZ00000001	28706867	0.265755	0.00498802		HD.08G0003940	418.601	377.935	459.267	1.21520107039541	0.281195045733963	0.0459668	1.33756	GWHAZTZ00000003
	GWHAZTZ00000001	7140730	0.04653	4.69e-06		GWHAZTZ00000001	28707471	0.0312979	9.6e-07		HD.01008061	340.332	375.379	305.285	0.813272031898906	-0.298190093845056	0.0460792	1.33649	GWHAZTZ00000001
	GWHAZTZ00000001	7140769	0.0275902	5.8e-07		GWHAZTZ00000001	28715181	0.0875466	5.874e-05		HD.1208492	172.773	148.699	196.848	1.3237960925717	0.404680917544848	0.0461399	1.33592	GWHAZTZ00000010
	GWHAZTZ00000001	7140977	0.527229	0.0772674		GWHAZTZ00000001	28726816	0.0478208	5.23e-06		HD.07G0026460	29.2261	20.2895	38.1627	1.88091267937111	0.911432873867787	0.0461617	1.33572	GWHAZTZ00000006
	GWHAZTZ00000001	7141164	0.0517472	7.17e-06		GWHAZTZ00000001	28726817	0.0529756	7.88e-06		HD.1208025	3487.15	3200.68	3773.61	1.17900233221954	0.237566572158415	0.0462633	1.33476	GWHAZTZ00000010
	GWHAZTZ00000001	7141258	0.0568991	1.048e-05		GWHAZTZ00000001	28726847	0.0654698	1.837e-05		HD.03G0006710	12.4043	18.632	6.17666	0.331507365826942	-1.59288716867034	0.046264	1.33476	GWHAZTZ00000004
	GWHAZTZ00000001	7141280	0.0652714	1.815e-05		GWHAZTZ00000001	28728526	0.00092063	0		HD.10G0025610	499.73	447.479	551.981	1.23353362696876	0.302797045025797	0.0463186	1.33424	GWHAZTZ00000007
	GWHAZTZ00000001	7141379	0.034862	1.48e-06		GWHAZTZ00000001	28728887	0.0293306	7.4e-07		HD.10G0009250	57.5892	34.0399	81.1385	2.38363270363476	1.2531619465934	0.0463978	1.3335	GWHAZTZ00000007
	GWHAZTZ00000001	7141420	0.00927353	1e-08		GWHAZTZ00000001	28747050	0.336718	0.0128547		HD.05G0028530	475.281	431.061	519.501	1.20516887010488	0.269235313254658	0.0464252	1.33325	GWHAZTZ00000015
	GWHAZTZ00000001	7141497	0.0721538	2.71e-05		GWHAZTZ00000001	28747195	0.0604161	1.332e-05		HD.08G0020620	475.589	571.862	379.317	0.663301206852365	-0.592263944078647	0.0464955	1.33259	GWHAZTZ00000003
	GWHAZTZ00000001	7141633	0.103572	0.00011507		GWHAZTZ00000001	28821977	0.036151	1.71e-06		HD.03G0003510	3434.28	4127.63	2740.93	0.664045157009123	-0.590646742504992	0.0465253	1.33231	GWHAZTZ00000004
	GWHAZTZ00000001	7141686	0.143071	0.000419		GWHAZTZ00000001	28821978	0.0986625	9.476e-05		HD.04G0033780	580.056	631.033	529.079	0.83843308890301	-0.254232440685794	0.0465542	1.33204	GWHAZTZ00000014
	GWHAZTZ00000001	7141699	0.0775993	3.626e-05		GWHAZTZ00000001	28822017	0.117488	0.00019054		HD.06G0031400	58.2346	45.4907	70.9786	1.56028887859786	0.641813160585891	0.0466107	1.33151	GWHAZTZ00000002
	GWHAZTZ00000001	7141751	0.0565685	1.024e-05		GWHAZTZ00000001	28835650	0.138752	0.00037065		HD.14G0009910	479.642	435.418	523.865	1.20313216166648	0.266795128389413	0.0466993	1.33069	GWHAZTZ00000009
	GWHAZTZ00000001	7141840	0.147078	0.00046794		GWHAZTZ00000001	28836998	0.1	0.0001		HD.10G0010630	345.443	381.453	309.433	0.811193663195491	-0.301881712408224	0.0467729	1.33001	GWHAZTZ00000007
	GWHAZTZ00000001	7142994	0.237683	0.00319148		GWHAZTZ00000001	28837408	0.470131	0.0488513		HD.01G0025830	855.616	787.451	923.782	1.17313066642794	0.230363713544366	0.0467924	1.32982	GWHAZTZ00000001
	GWHAZTZ00000001	7143081	0.0122157	2e-08		GWHAZTZ00000001	28838106	0.0670691	2.023e-05		HD.03G0013310	282.319	314.236	250.401	0.79685523228489	-0.327610446751065	0.0468497	1.32929	GWHAZTZ00000004
	GWHAZTZ00000001	7143266	0.135724	0.00033933		GWHAZTZ00000001	28838223	0.0849837	5.216e-05		HD.01G0025580	247.909	218.536	277.282	1.26881378020863	0.343480344920837	0.0468501	1.32929	GWHAZTZ00000001
	GWHAZTZ00000001	7143298	0.02857	6.7e-07		GWHAZTZ00000001	28838596	0.419233	0.0308904		HD.14G0014170	8654.26	9588.5	7720.01	0.805132388043763	-0.312702069584787	0.0469039	1.32879	GWHAZTZ00000009
	GWHAZTZ00000001	7143368	0.0673435	2.057e-05		GWHAZTZ00000001	28891105	0.129016	0.00027706		HD.13G0004300	576.236	653.632	498.841	0.763183193800596	-0.38989869305062	0.0470291	1.32763	GWHAZTZ00000011
	GWHAZTZ00000001	7143391	0.0505076	6.51e-06		GWHAZTZ00000001	28891205	0.108074	0.00013642		HD.11G0009130	523.562	469.56	577.565	1.23001330649038	0.298673922966016	0.0470631	1.32732	GWHAZTZ00000008
	GWHAZTZ00000001	7143413	0.0700018	2.401e-05		GWHAZTZ00000001	28892361	0.248452	0.00381039		HD.08G0020050	3186.56	2988.73	3384.39	1.13238472674533	0.179364195863387	0.0470715	1.32724	GWHAZTZ00000003
	GWHAZTZ00000001	7143428	0.00531659	0		GWHAZTZ00000001	28894600	0.1875	0.00123596		HD.03G0003910	901.743	972.936	830.551	0.853653849808614	-0.228276908414081	0.0470852	1.32712	GWHAZTZ00000004
	GWHAZTZ00000001	7144884	0.0450664	4.12e-06		GWHAZTZ00000001	28928532	0.0877843	5.938e-05		HD.10G0013310	326.752	361.154	292.35	0.809490809664163	-0.304913393516038	0.0471671	1.32636	GWHAZTZ00000007
	GWHAZTZ00000001	7145373	0.0129173	3e-08		GWHAZTZ00000001	28928626	0.188544	0.00126373		HD.01G0027060	104.787	66.4691	143.105	2.15295983630274	1.10632140612506	0.0472433	1.32566	GWHAZTZ00000001
	GWHAZTZ00000001	7145665	0.0584923	1.171e-05		GWHAZTZ00000001	28931283	0.256436	0.00432433		HD.04013441	27.4566	18.6957	36.2175	1.93720781519884	0.95397872826995	0.047277	1.32535	GWHAZTZ00000002
	GWHAZTZ00000001	7145725	0.0492398	5.88e-06		GWHAZTZ00000001	29004849	0.148156	0.00048181		HD.03G0006180	500.023	547.353	452.693	0.827057474281644	-0.273940505539234	0.0473436	1.32474	GWHAZTZ00000004
	GWHAZTZ00000001	7145795	0.169222	0.00082003		GWHAZTZ00000001	29029358	0.0344828	1.41e-06		HD.03G0019950	2407.93	2253.18	2562.68	1.13736113791549	0.185690415315875	0.0473717	1.32448	GWHAZTZ00000004
	GWHAZTZ00000001	7169624	0.0456198	4.33e-06		GWHAZTZ00000001	29036628	0.00134039	0		HD.06G0029310	7540.05	6882.12	8197.98	1.19119909005065	0.252414556967571	0.0473736	1.32446	GWHAZTZ00000007
	GWHAZTZ00000001	7169645	0.0303418	8.5e-07		GWHAZTZ00000001	29118091	0.156837	0.00060505		HD.01012012	76.4407	91.5258	61.3556	0.67036336037425	-0.576984796164694	0.0474878	1.32342	GWHAZTZ00000001
	GWHAZTZ00000001	7169889	0.00416667	0		GWHAZTZ00000001	29215840	0.363655	0.0174887		HD.09G0019060	1192.8	1101.13	1284.47	1.16650293717486	0.222189939934429	0.0475382	1.32296	GWHAZTZ00000010
	GWHAZTZ00000001	7170064	0.00922735	1e-08		GWHAZTZ00000001	29216354	0.0642824	1.708e-05		HD.12G0007140	30.228	21.0858	39.3703	1.86715072815988	0.900838395690193	0.0476963	1.32152	GWHAZTZ00000012
	GWHAZTZ00000001	7170146	0.0800735	4.111e-05		GWHAZTZ00000001	29349619	0.543928	0.0875319		HD.1400800	87.7259	103.905	71.5467	0.688576373127075	-0.538311415805254	0.0478307	1.32029	GWHAZTZ00000012
	GWHAZTZ00000001	7172782	0.114646	0.00017275		GWHAZTZ00000001	29350158	0.232335	0.0029138		HD.13G0018440	8164.27	7418.81	8909.73	1.20096453579472	0.264193549221304	0.0478793	1.31985	GWHAZTZ00000011
	GWHAZTZ00000001	7173094	0.0381055	2.11e-06		GWHAZTZ00000001	29350872	0.0333333	1.23e-06		HD.07G0025300	41.4362	52.6015	30.271	0.575477963765451	-0.797167409231816	0.047885	1.3198	GWHAZTZ00000006
	GWHAZTZ00000001	7175267	0.152829	0.00054554		GWHAZTZ00000001	29351248	0.0997375	9.895e-05		HD.01G0025990	63.7384	79.9191	47.5578	0.595074044482285	-0.748858902162338	0.0479061	1.31961	GWHAZTZ00000001
	GWHAZTZ00000001	7175494	0.0348839	1.48e-06		GWHAZTZ00000001	29388657	0.225124	0.00256853		HD.01003490	1925.79	1600.03	2251.54	1.40718263613149	0.492809585960075	0.0479061	1.31961	GWHAZTZ00000001
	GWHAZTZ00000001	7175563	0.0576844	1.107e-05		GWHAZTZ00000001	29390945	0.51223	0.068843		HD.1405916	739.323	800.235	678.412	0.847766046991464	-0.238261907236895	0.047944	1.31927	GWHAZTZ00000012
	GWHAZTZ00000001	7175747	0.0764199	3.411e-05		GWHAZTZ00000001	29391061	0.109091	0.00014163		HD.01010601	903.177	832.509	973.844	1.16977014698475	0.226225076490218	0.0479549	1.31917	GWHAZTZ00000001
	GWHAZTZ00000001	7175905	0.125739	0.00024997		GWHAZTZ00000001	29395171	0.172568	0.00088683		HD.03G0021760	283.567	251.18	315.953	1.25787374499239	0.330987123636688	0.047972	1.31901	GWHAZTZ00000004
	GWHAZTZ00000001	7302207	0.324745	0.0111217		GWHAZTZ00000001	29404437	0.0521426	7.39e-06		HD.04G0033600	726.923	665.064	788.783	1.18602574861895	0.246135331133181	0.048072	1.31811	GWHAZTZ00000014
	GWHAZTZ00000001	7302265	0.0199481	1.6e-07		GWHAZTZ00000001	29420732	0.0681103	2.152e-05		HD.10G0014140	898.668	810.746	986.589	1.21689005251257	0.283198824698771	0.0481566	1.31734	GWHAZTZ00000007
	GWHAZTZ00000001	7302295	0.253168	0.00410805		GWHAZTZ00000001	29424537	0.11304	0.00016328		HD.01014498	24.1753	15.8966	32.4541	2.04157454721045	1.0296822479095	0.0481908	1.31704	GWHAZTZ00000001
	GWHAZTZ00000001	7302396	0.0784953	3.796e-05		GWHAZTZ00000001	29474023	0.118001	0.00019389		HD.08G0009630	300.769	267.713	333.825	1.24695016867954	0.318403812532959	0.048277	1.31626	GWHAZTZ00000008
	GWHAZTZ00000001	7302782	0.203597	0.00171824		GWHAZTZ00000001	29474211	0.096689	8.74e-05		HD.09005574	686.941	747.443	626.438	0.838107981550471	-0.254791962643723	0.0483003	1.31605	GWHAZTZ00000007
	GWHAZTZ00000001	7303514	0.21952	0.00232216		GWHAZTZ00000001	29475700	0.187865	0.0012456		HD.08G0002830	8719.99	8215.93	9224.05	1.12270408661077	0.166977723788949	0.0483005	1.31605	GWHAZTZ00000003
	GWHAZTZ00000001	7313580	0.0677101	2.102e-05		GWHAZTZ00000001	29494000	0.0696684	2.356e-05		HD.06G0031800	992.648	1067.16	918.136	0.860354777408504	-0.216996400116063	0.0483683	1.31544	GWHAZTZ00000002
	GWHAZTZ00000001	7313662	0.0531093	7.96e-06		GWHAZTZ00000001	29494146	0.0196521	1.5e-07		HD.10G0001440	42.4059	31.3294	53.4824	1.70709878381546	0.771546544479993	0.0483717	1.31541	GWHAZTZ00000007
	GWHAZTZ00000001	7314790	0.185348	0.00118018		GWHAZTZ00000001	29504565	0.143977	0.0004297		HD.06G0032370	725.817	786.34	665.294	0.84606459640763	-0.241160278635221	0.048374	1.31539	GWHAZTZ00000002
	GWHAZTZ00000001	7314829	0.200347	0.00161113		GWHAZTZ00000001	29515659	0.0481664	5.38e-06		HD.06G0023380	402.744	363.431	442.057	1.21634630837968	0.282554039843749	0.0485064	1.3142	GWHAZTZ00000002
	GWHAZTZ00000001	7314904	0.0499134	6.21e-06		GWHAZTZ00000001	29516011	0.0552413	9.31e-06		HD.12G0019690	1176.84	1262.36	1091.32	0.864505872098833	-0.210052331576087	0.0485072	1.31419	GWHAZTZ00000012
	GWHAZTZ00000001	7314988	0.17846	0.0010143		GWHAZTZ00000001	29516674	0.447834	0.0402225		HD.15G0005840	279.686	311.281	248.091	0.796999539507484	-0.327349204235557	0.0485357	1.31394	GWHAZTZ00000013
	GWHAZTZ00000001	7315140	0.0196078	1.5e-07		GWHAZTZ00000001	29550410	0.0685865	2.213e-05		HD.12G0014250	597.569	653.063	542.076	0.830051087352373	-0.268727961799183	0.0487256	1.31224	GWHAZTZ00000012
	GWHAZTZ00000001	7315746	0.618718	0.146545		GWHAZTZ00000001	29550415	0.0794972	3.994e-05		HD.05G0008900	60.0264	73.3692	46.6836	0.636283414732262	-0.652258577879477	0.0488246	1.31136	GWHAZTZ00000015
	GWHAZTZ00000001	7315766	0.154466	0.00056928		GWHAZTZ00000001	30082983	0.249628	0.00388304		HD.01010390	1127.72	1046.49	1208.95	1.15524515071342	0.208199033623575	0.0488279	1.31133	GWHAZTZ00000001
	GWHAZTZ00000001	7316672	0.21012	0.00194926		GWHAZTZ00000001	30090726	0.0589496	1.208e-05		HD.01G0025920	32.1508	44.0693	20.2324	0.459104120910312	-1.12310671317429	0.0489029	1.31067	GWHAZTZ00000014
	GWHAZTZ00000001	7316677	0.134394	0.00032622		GWHAZTZ00000001	30207885	0.256378	0.00432038		HD.12G0006330	629.043	576.959	681.127	1.18054680625144	0.239455242589988	0.0490246	1.30959	GWHAZTZ00000012
	GWHAZTZ00000001	7317124	0.0300002	8.1e-07		GWHAZTZ00000001	30208582	0.248541	0.00381586		HD.01G0028050	1010.13	933.879	1086.38	1.1633018380661	0.218225476675712	0.0490617	1.30926	GWHAZTZ00000001
	GWHAZTZ00000001	7317369	0.282843	0.0064		GWHAZTZ00000001	30209819	0.109091	0.00014163		HD.08G0025090	336.809	300.869	372.75	1.23891116967101	0.309072749488693	0.049141	1.30856	GWHAZTZ00000007
	GWHAZTZ00000001	7336191	0.235702	0.00308642		GWHAZTZ00000001	30210116	0.0833333	4.823e-05		HD.1205281	4.15005	7.33749	0.962605	0.131189884984047	-2.93027160546422	0.0492049	1.30799	GWHAZTZ00000010
	GWHAZTZ00000001	7336201	0.17142	0.00086346		GWHAZTZ00000001	30211682	0.0666667	1.975e-05		HD.01G0034040	276.012	233.394	318.63	1.36520220155331	0.449114646071155	0.0494302	1.30601	GWHAZTZ00000001
	GWHAZTZ00000001	7351110	0.289271	0.00700196		GWHAZTZ00000001	30213148	0.0265222	4.9e-07		HD.06005942	17.7851	24.6947	10.8755	0.440397653033346	-1.18312131437331	0.0494567	1.30577	GWHAZTZ00000004
	GWHAZTZ00000001	7351147	0.551699	0.092642		GWHAZTZ00000001	30213336	0.0116279	2e-08		HD.07G0017910	11.4576	17.069	5.84614	0.342500505333849	-1.54582197822413	0.0494903	1.30548	GWHAZTZ00000006
	GWHAZTZ00000001	7351325	0.141421	0.0004		GWHAZTZ00000001	30215787	0.377819	0.0203767		HD.14G0023330	26.159	17.7998	34.5183	1.93925627761482	0.95550347183692	0.0495607	1.30486	GWHAZTZ00000009
	GWHAZTZ00000001	7351568	0.0768594	3.49e-05		GWHAZTZ00000001	30365130	0.0148332	5e-08		HD.09G0020150	1221.14	1090.17	1352.1	1.24025585435916	0.310637767176157	0.0496629	1.30397	GWHAZTZ00000010
	GWHAZTZ00000001	7351612	0.380454	0.0209511		GWHAZTZ00000001	30365140	0.0630357	1.579e-05		HD.06G0002550	520.051	473.547	566.556	1.19640796427512	0.258709419366267	0.0497852	1.3029	GWHAZTZ00000015
	GWHAZTZ00000001	7351639	0.382813	0.0214757		GWHAZTZ00000001	30385739	0.278557	0.00602085		HD.1206705	148.402	127.029	169.775	1.33650910289061	0.418469663731692	0.0497863	1.30289	GWHAZTZ00000010
	GWHAZTZ00000001	7351684	0.21457	0.00211972		GWHAZTZ00000001	30388152	0.0232076	2.9e-07		HD.01G0022710	3821.06	3591.57	4050.54	1.1277916080992	0.173500513005652	0.0500333	1.30074	GWHAZTZ00000001
	GWHAZTZ00000001	7351811	0.191508	0.00134508		GWHAZTZ00000001	30388285	0.163177	0.00070899		HD.05000690	34.8253	44.4229	25.2278	0.567899872248428	-0.816291507665142	0.0501051	1.30012	GWHAZTZ00000003
	GWHAZTZ00000001	7352199	0.0261891	4.7e-07		GWHAZTZ00000001	30388380	0.104659	0.00011998		HD.03G0024490	411.431	372.294	450.568	1.21024794068935	0.275302639367298	0.0501931	1.29936	GWHAZTZ00000007
	GWHAZTZ00000001	7352379	0.247858	0.0037741		GWHAZTZ00000001	30388621	0.134494	0.0003272		HD.11G0016640	44.4082	33.6376	55.1789	1.64039310216062	0.714041582269851	0.0503503	1.298	GWHAZTZ00000008
	GWHAZTZ00000001	7352397	0.175558	0.0009499		GWHAZTZ00000001	30388973	0.0847855	5.168e-05		HD.14G0010960	353.639	389.947	317.331	0.813780066946093	-0.297289151991364	0.0504231	1.29737	GWHAZTZ00000009
	GWHAZTZ00000001	7352465	0.488664	0.057022		GWHAZTZ00000001	30389015	0.0642163	1.701e-05		HD.14G0003650	820.424	756.527	884.321	1.16892255719545	0.225179352409341	0.0504755	1.29692	GWHAZTZ00000009
	GWHAZTZ00000001	7366346	0.0538795	8.43e-06		GWHAZTZ00000001	30389030	0.00752241	0		HD.02006175	36.2139	47.1968	25.231	0.534591547290704	-0.903491068339276	0.0506691	1.29526	GWHAZTZ00000014
	GWHAZTZ00000001	7366459	0.128404	0.00027184		GWHAZTZ00000001	30389036	0.286352	0.00672358		HD.04G0015240	1523.41	1631.49	1415.34	0.867515791405357	-0.205038075553992	0.0508069	1.29408	GWHAZTZ00000013
	GWHAZTZ00000001	7367415	0.0276048	5.8e-07		GWHAZTZ00000001	30389103	0.0166667	8e-08		HD.03G0004610	372.153	334.984	409.322	1.22191538582444	0.289144386074844	0.0508073	1.29407	GWHAZTZ00000004
	GWHAZTZ00000001	7367427	0.00850655	1e-08		GWHAZTZ00000001	30389787	0.0180995	1.1e-07		HD.13G0010630	985.214	1058.81	911.617	0.860981587401396	-0.215945709818942	0.0509937	1.29248	GWHAZTZ00000011
	GWHAZTZ00000001	7367543	0.0585192	1.173e-05		GWHAZTZ00000001	30390801	0.171693	0.00086898		HD.13G0000870	64.4064	50.6412	78.1716	1.54363660896267	0.626333164424951	0.0511711	1.29098	GWHAZTZ00000011
	GWHAZTZ00000001	7367598	0.0244371	3.6e-07		GWHAZTZ00000001	30393621	0.05	6.25e-06		HD.04G0031390	181.504	158.128	204.881	1.29566580526518	0.373693647804884	0.0512399	1.29039	GWHAZTZ00000014
	GWHAZTZ00000001	7367602	0.0471405	4.94e-06		GWHAZTZ00000001	30394403	0.256997	0.00436225		HD.02G0010300	3.57472	6.51321	0.636224	0.0976821147880439	-3.35576175520292	0.0512759	1.29009	GWHAZTZ00000005
	GWHAZTZ00000001	7367770	0.112239	0.0001587		GWHAZTZ00000001	30395119	0.00962315	1e-08		HD.06G0037500	571.392	622.057	520.726	0.837103549985854	-0.256521999219469	0.0513729	1.28927	GWHAZTZ00000002
	GWHAZTZ00000001	7367819	0.0083189	0		GWHAZTZ00000001	30395257	0.0915126	7.013e-05		HD.02005571	553.721	502.096	605.345	1.20563757088693	0.269796280979768	0.0514178	1.28889	GWHAZTZ00000014
	GWHAZTZ00000001	7367890	0.262702	0.00476272		GWHAZTZ00000001	30411479	0.113442	0.00016561		HD.10G0013030	340.956	306.706	375.205	1.22333843561906	0.290823579535589	0.0514518	1.2886	GWHAZTZ00000007
	GWHAZTZ00000001	7367915	0.0785674	3.81e-05		GWHAZTZ00000001	30412809	0.229713	0.00278448		HD.11G0006280	5159.47	4659.79	5659.16	1.21446776337139	0.280324195826824	0.0517616	1.28599	GWHAZTZ00000008
	GWHAZTZ00000001	7367983	0.182276	0.00110388		GWHAZTZ00000001	30417524	0.05	6.25e-06		HD.09G0001670	249.469	220.605	278.334	1.26168555386566	0.335352396528978	0.0517659	1.28596	GWHAZTZ00000010
	GWHAZTZ00000001	7368084	0.318198	0.0102516		GWHAZTZ00000001	30423276	0.448454	0.0404457		HD.11G0019140	350.749	294.529	406.969	1.38176422538703	0.466511465303783	0.0517937	1.28572	GWHAZTZ00000008
	GWHAZTZ00000001	7368513	0.771389	0.354074		GWHAZTZ00000001	30423925	0.0822638	4.58e-05		HD.08G0000820	127.752	147.772	107.733	0.729049291415871	-0.455911735647627	0.0518023	1.28565	GWHAZTZ00000003
	GWHAZTZ00000001	7368523	0.060081	1.303e-05		GWHAZTZ00000001	30498937	0.00589256	0		HD.06G0025340	422.35	473.139	371.562	0.785312703843226	-0.348660859414391	0.0518205	1.2855	GWHAZTZ00000002
	GWHAZTZ00000001	7368566	0.0169706	8e-08		GWHAZTZ00000001	30499369	0.677334	0.21048		HD.10G0002090	2895.18	2715.47	3074.9	1.13236453347158	0.17933846874524	0.0518337	1.28539	GWHAZTZ00000007
	GWHAZTZ00000001	7368704	0.189808	0.00129794		GWHAZTZ00000001	30499422	0.04	2.56e-06		HD.06G0019150	637.751	584.081	691.42	1.18377344134123	0.243392994540041	0.051909	1.28476	GWHAZTZ00000002
	GWHAZTZ00000001	7368875	0.00559553	0		GWHAZTZ00000001	30501545	0.0503403	6.42e-06		HD.05008529	428.578	388.707	468.449	1.2051445550737	0.269206205691681	0.0519564	1.28436	GWHAZTZ00000003
	GWHAZTZ00000001	7368886	0.118202	0.00019521		GWHAZTZ00000001	30501958	0.114331	0.00017087		HD.06004878	40.2993	29.5582	51.0404	1.72677886253153	0.788083338016483	0.0519616	1.28432	GWHAZTZ00000004
	GWHAZTZ00000001	7372322	0.267129	0.00509197		GWHAZTZ00000001	30502006	0.070238	2.434e-05		HD.07001236	338.096	303.015	373.176	1.23154536172557	0.300469767854142	0.0519664	1.28428	GWHAZTZ00000005
	GWHAZTZ00000001	7372339	0.432835	0.0350986		GWHAZTZ00000001	30502078	0.147314	0.00047095		HD.01G0020720	1321.74	1230.47	1413	1.14834074914566	0.199550798946693	0.0520305	1.28374	GWHAZTZ00000001
	GWHAZTZ00000001	7372458	0.0272691	5.5e-07		GWHAZTZ00000001	30503739	0.247244	0.00373683		HD.06G0007360	231.993	259.293	204.693	0.789427213314829	-0.341121841886846	0.0520387	1.28367	GWHAZTZ00000002
	GWHAZTZ00000001	7372502	0.133631	0.00031888		GWHAZTZ00000001	30504106	0.0107641	1e-08		HD.03G0003590	800.571	737.732	863.41	1.17035593110277	0.226947351984405	0.0520896	1.28325	GWHAZTZ00000004
	GWHAZTZ00000001	7372518	0.143219	0.00042073		GWHAZTZ00000001	30504120	0.11503	0.00017508		HD.11G0006510	1342.73	1437.93	1247.54	0.867594513705381	-0.204907164831377	0.0521388	1.28284	GWHAZTZ00000008
	GWHAZTZ00000001	7372909	0.128817	0.00027536		GWHAZTZ00000001	30895148	0.0944703	7.965e-05		HD.11G0022010	199.468	224.245	174.692	0.77902321534104	-0.360261772815649	0.052139	1.28284	GWHAZTZ00000008
	GWHAZTZ00000001	7374353	0.677334	0.21048		GWHAZTZ00000001	31272936	0.212138	0.00202523		HD.08G0004390	13966	14842.8	13089.2	0.881850942936061	-0.181393273639823	0.0521976	1.28235	GWHAZTZ00000003
	GWHAZTZ00000001	7374454	0.0717969	2.657e-05		GWHAZTZ00000001	31273325	0.276108	0.00581184		HD.08G0023100	3866.74	3570.95	4162.52	1.16566191732743	0.22114941725146	0.0522056	1.28228	GWHAZTZ00000015
	GWHAZTZ00000001	7374553	0.405474	0.0270303		GWHAZTZ00000001	31273423	0.361854	0.0171449		HD.14G0017050	176.241	217.286	135.196	0.622202418471335	-0.684544092316867	0.0522955	1.28154	GWHAZTZ00000009
	GWHAZTZ00000001	7374594	0.183186	0.00112609		GWHAZTZ00000001	31274736	0.126012	0.00025214		HD.01G0040860	197.155	222.264	172.046	0.774063392455487	-0.369476373173835	0.0523026	1.28148	GWHAZTZ00000012
	GWHAZTZ00000001	7374609	0.211211	0.00199007		GWHAZTZ00000001	31274794	0.113878	0.00016818		HD.1204949	37.186	47.1196	27.2524	0.578367441626335	-0.789941754780743	0.0523299	1.28125	GWHAZTZ00000010
	GWHAZTZ00000001	7375603	0.218866	0.00229465		GWHAZTZ00000001	31292088	0.0909091	6.83e-05		HD.01G0036760	1289.6	1200.16	1379.04	1.14905008705149	0.200441686379029	0.0524881	1.27994	GWHAZTZ00000001
	GWHAZTZ00000001	7375667	0.0155061	6e-08		GWHAZTZ00000001	31294655	0.0666667	1.975e-05		HD.01G0027430	29.3492	50.9784	7.71999	0.151436669141134	-2.72321351055043	0.0525952	1.27905	GWHAZTZ00000001
	GWHAZTZ00000001	7377128	0.0200729	1.6e-07		GWHAZTZ00000001	31295520	0.0575448	1.097e-05		HD.03006946	135.501	155.431	115.571	0.743555068994075	-0.427488500124712	0.0526392	1.27869	GWHAZTZ00000015
	GWHAZTZ00000001	7377869	0.00565685	0		GWHAZTZ00000001	31296410	0.0573643	1.083e-05		HD.13G0002050	227.198	199.662	254.734	1.27582418737084	0.351429534836407	0.0526934	1.27824	GWHAZTZ00000011
	GWHAZTZ00000001	7377930	0.0114977	2e-08		GWHAZTZ00000001	31297305	0.0694027	2.32e-05		HD.05G0000330	2837.3	2665	3009.6	1.12930661511644	0.175437241692472	0.0527155	1.27806	GWHAZTZ00000015
	GWHAZTZ00000001	7377932	0.0113137	2e-08		GWHAZTZ00000001	31487548	0.140671	0.00039157		HD.03G0015960	132.277	113.064	151.49	1.33986829126759	0.422091191075563	0.0527869	1.27747	GWHAZTZ00000004
	GWHAZTZ00000001	7382049	0.204275	0.00174126		GWHAZTZ00000001	31492940	0.112607	0.00016079		HD.10G0026740	122.135	141.456	102.815	0.726837143673744	-0.460295947158131	0.0528607	1.27687	GWHAZTZ00000007
	GWHAZTZ00000001	7382463	0.211851	0.00201428		GWHAZTZ00000001	31493003	0.138336	0.00036622		HD.03G0023060	630.159	684.64	575.679	0.840849686534165	-0.250080172972491	0.0529583	1.27607	GWHAZTZ00000004
	GWHAZTZ00000001	7382772	0.0401331	2.59e-06		GWHAZTZ00000001	31493041	0.333174	0.012322		HD.02G0019710	777.125	837.368	716.883	0.856114708217971	-0.22412398296884	0.0530176	1.27558	GWHAZTZ00000005
	GWHAZTZ00000001	7382780	0.253833	0.00415139		GWHAZTZ00000001	31508715	0.257447	0.00439288		HD.14G0010670	754.588	695.589	813.587	1.16963803490278	0.226062131479438	0.0532261	1.27388	GWHAZTZ00000009
	GWHAZTZ00000001	7382826	0.21354	0.0020793		GWHAZTZ00000001	31509478	0.110785	0.00015063		HD.1200077	1595.53	1489.85	1701.22	1.14187218890255	0.191401177184378	0.0532283	1.27386	GWHAZTZ00000010
	GWHAZTZ00000001	7387407	0.255545	0.00426452		GWHAZTZ00000001	31509808	0.0554116	9.43e-06		HD.03G0001870	7.19353	11.4081	2.979	0.261131032811835	-1.93715417717017	0.053377	1.27265	GWHAZTZ00000004
	GWHAZTZ00000001	7387434	0.269374	0.0052653		GWHAZTZ00000001	31510145	0.0807393	4.25e-05		HD.12G0023000	79.5065	95.6305	63.3826	0.662786151360246	-0.593384636523267	0.0535761	1.27103	GWHAZTZ00000012
	GWHAZTZ00000001	7387463	0.286533	0.00674058		GWHAZTZ00000001	31510654	0.0980803	9.254e-05		HD.13G0022430	2105.93	1957.33	2254.53	1.15183661870042	0.203936093423558	0.0536093	1.27076	GWHAZTZ00000011
	GWHAZTZ00000001	7387470	0.317686	0.0101857		GWHAZTZ00000001	31601660	0.137748	0.00036003		HD.06G0009090	67.0636	87.6491	46.478	0.530273125288954	-0.915192461616764	0.0538311	1.26897	GWHAZTZ00000002
	GWHAZTZ00000001	7387508	0.328917	0.0117042		GWHAZTZ00000001	31601672	0.0506568	6.58e-06		HD.04G0021720	1359.86	1261.05	1458.67	1.15671030951555	0.210027596203848	0.0538322	1.26896	GWHAZTZ00000014
	GWHAZTZ00000001	7436390	0.102138	0.00010883		GWHAZTZ00000001	31601677	0.0543928	8.75e-06		HD.11G0021220	330.147	364.023	296.271	0.813879532362454	-0.297112827330896	0.0538805	1.26857	GWHAZTZ00000008
	GWHAZTZ00000001	7436400	0.0866951	5.649e-05		GWHAZTZ00000001	31601731	0.100154	0.00010062		HD.14G0008570	441.513	401.447	481.578	1.19960565976663	0.26256023400317	0.0539225	1.26823	GWHAZTZ00000009
	GWHAZTZ00000001	7436413	0.0180578	1.1e-07		GWHAZTZ00000001	31601777	0.111803	0.00015625		HD.1206395	24.4042	16.4579	32.3505	1.96565511941939	0.975010218346944	0.0540069	1.26755	GWHAZTZ00000010
	GWHAZTZ00000001	7436479	0.00702191	0		GWHAZTZ00000001	31602824	0.0344085	1.4e-06		HD.10G0004340	1661.89	1772.12	1551.67	0.875599652253015	-0.191656713338982	0.05423	1.26576	GWHAZTZ00000007
	GWHAZTZ00000001	7436614	0.168923	0.00081425		GWHAZTZ00000001	31602863	0.258915	0.00449395		HD.03G0008160	325.507	291.722	359.292	1.23162331990234	0.300561089147655	0.0542577	1.26554	GWHAZTZ00000004
	GWHAZTZ00000001	7436926	0.0288444	6.9e-07		GWHAZTZ00000001	31602896	0.323345	0.0109311		HD.06002892	23.4055	33.3741	13.4369	0.402614595068639	-1.31252862294731	0.0543896	1.26448	GWHAZTZ00000004
	GWHAZTZ00000001	7436989	0.0622254	1.499e-05		GWHAZTZ00000001	31602960	0.0351954	1.53e-06		HD.01G0020740	672.012	802.752	541.273	0.674272094738945	-0.568597203012262	0.0544924	1.26366	GWHAZTZ00000001
	GWHAZTZ00000001	7450465	0.197046	0.00150755		GWHAZTZ00000001	31639271	0.013032	3e-08		HD.03G0015290	407.396	446.619	368.173	0.824355277871722	-0.278661855588555	0.0545461	1.26324	GWHAZTZ00000004
	GWHAZTZ00000001	7450478	0.149278	0.00049657		GWHAZTZ00000001	31642025	0.434297	0.0355753		HD.01G0012140	32.2468	41.3848	23.1087	0.558384815702999	-0.840668384371016	0.0547082	1.26195	GWHAZTZ00000001
	GWHAZTZ00000001	7450511	0.00348901	0		GWHAZTZ00000001	31749131	0.0186276	1.2e-07		HD.03G0021630	739.543	797.595	681.49	0.854432203446885	-0.226962071834768	0.0548193	1.26107	GWHAZTZ00000004
	GWHAZTZ00000001	7450532	0.0475281	5.1e-06		GWHAZTZ00000001	31815913	0.158065	0.00062422		HD.05G0021150	832.982	770.408	895.557	1.16244584094888	0.21716350175648	0.0549564	1.25998	GWHAZTZ00000015
	GWHAZTZ00000001	7450647	0.00772664	0		GWHAZTZ00000001	32020125	0.0431611	3.47e-06		HD.04G0025810	2250.3	2097.95	2402.65	1.1452381114894	0.195647586576238	0.0549665	1.2599	GWHAZTZ00000014
	GWHAZTZ00000001	7450712	0.00565685	0		GWHAZTZ00000001	32021906	0.0827465	4.688e-05		HD.05G0020680	485.654	382.979	588.328	1.53618880355747	0.61935553976788	0.0550008	1.25963	GWHAZTZ00000015
	GWHAZTZ00000001	7452681	0.31427	0.00975461		GWHAZTZ00000001	32022071	0.221878	0.00242356		HD.09G0001570	2283.66	2425.68	2141.64	0.882901956768829	-0.179674854450412	0.0550233	1.25945	GWHAZTZ00000010
	GWHAZTZ00000001	7453282	0.119422	0.0002034		GWHAZTZ00000001	32127757	0.440637	0.0376985		HD.08G0000280	2337.64	2480.93	2194.34	0.884484233011156	-0.177091669506236	0.0550587	1.25917	GWHAZTZ00000003
	GWHAZTZ00000001	7453484	0.393959	0.0240883		GWHAZTZ00000001	34031598	0.00280489	0		HD.04G0022780	20.2717	27.36	13.1834	0.481849850157016	-1.05334443843429	0.0551924	1.25812	GWHAZTZ00000014
	GWHAZTZ00000001	7453544	0.145581	0.00044918		GWHAZTZ00000001	34044860	0.032908	1.17e-06		HD.11G0016880	6359.64	5918.9	6800.38	1.14892531583979	0.200285020813065	0.055211	1.25797	GWHAZTZ00000008
	GWHAZTZ00000001	7453567	0.0507666	6.64e-06		GWHAZTZ00000001	34044866	0.00639901	0		HD.05G0029070	6.85887	1.34527	12.3725	9.19699214712002	3.201162108566	0.0552172	1.25793	GWHAZTZ00000015
	GWHAZTZ00000001	7453569	0.0507666	6.64e-06		GWHAZTZ00000001	34044946	0.012	2e-08		HD.12G0001740	395.098	356.912	433.283	1.21397615647679	0.279740086115419	0.0552645	1.25755	GWHAZTZ00000012
	GWHAZTZ00000001	7453615	0.0873485	5.821e-05		GWHAZTZ00000001	34045765	0.0655556	1.847e-05		HD.09G0019780	57.1708	44.8168	69.5247	1.55130928825343	0.633486348621345	0.0552658	1.25754	GWHAZTZ00000010
	GWHAZTZ00000001	7453616	0.174697	0.00093141		GWHAZTZ00000001	34045844	0.11682	0.00018624		HD.04G0006010	450.65	409.589	491.71	1.20049612747116	0.263630749768107	0.0552686	1.25752	GWHAZTZ00000007
	GWHAZTZ00000001	7453709	0.0336718	1.29e-06		GWHAZTZ00000001	34045898	0.107075	0.00013145		HD.06G0012170	343.153	308.661	377.645	1.22349447705464	0.291007588998942	0.0553734	1.2567	GWHAZTZ00000015
	GWHAZTZ00000001	7454267	0.1523	0.00053802		GWHAZTZ00000001	34045907	0.1016	0.00010656		HD.13G0015780	1228.36	1349.41	1107.3	0.820581979673392	-0.285280622501044	0.0553764	1.25668	GWHAZTZ00000011
	GWHAZTZ00000001	7454270	0.489535	0.0574297		GWHAZTZ00000001	34046128	0.0980769	9.253e-05		HD.12G0014170	776.701	897.402	656	0.730999019763091	-0.452058623297716	0.0553841	1.25662	GWHAZTZ00000012
	GWHAZTZ00000001	7455500	0.299985	0.00809835		GWHAZTZ00000001	34046196	0.0765711	3.438e-05		HD.10G0000180	200.767	175.869	225.665	1.28313789935818	0.359676225789529	0.0553868	1.25659	GWHAZTZ00000007
	GWHAZTZ00000001	7455563	0.192847	0.0013831		GWHAZTZ00000001	34046230	0.27384	0.00562323		HD.05G0015190	656.487	603.259	709.715	1.176468028436	0.234462114575321	0.0554639	1.25599	GWHAZTZ00000015
	GWHAZTZ00000001	7455759	0.402507	0.0262478		GWHAZTZ00000001	34046478	0.212246	0.00202936		HD.04G0011650	4210.86	3964.18	4457.55	1.12445762867337	0.169229299128612	0.0554802	1.25586	GWHAZTZ00000014
	GWHAZTZ00000001	7455761	0.48569	0.0556461		GWHAZTZ00000001	34057323	0.170884	0.00085272		HD.04G0020240	127.325	168.228	86.4228	0.513723621835942	-0.960935682245799	0.0555121	1.25561	GWHAZTZ00000014
	GWHAZTZ00000001	7459217	0.403702	0.0265609		GWHAZTZ00000001	34057746	0.0735402	2.925e-05		HD.04G0033670	84.8676	100.53	69.205	0.688400281934664	-0.538680406652682	0.0555167	1.25558	GWHAZTZ00000013
	GWHAZTZ00000001	7459351	0.108354	0.00013784		GWHAZTZ00000001	34057984	0.121161	0.0002155		HD.09G0019380	565.555	516.807	614.304	1.18865392452209	0.249328736907492	0.0556036	1.2549	GWHAZTZ00000010
	GWHAZTZ00000001	7572100	0.125708	0.00024972		GWHAZTZ00000001	34059403	0.0509853	6.76e-06		HD.05G0020450	13.3426	19.1109	7.57423	0.396329928666263	-1.33522617903724	0.0556172	1.25479	GWHAZTZ00000015
	GWHAZTZ00000001	7572474	0.318198	0.0102516		GWHAZTZ00000001	34064622	0.259272	0.00451883		HD.13G0024730	442.423	391.225	493.621	1.26173264569224	0.335406243445586	0.0556691	1.25439	GWHAZTZ00000011
	GWHAZTZ00000001	7573538	0.353553	0.015625		GWHAZTZ00000001	34064876	0.169447	0.0008244		HD.05G0007890	1389.18	1500.39	1277.98	0.851766007827977	-0.231470938744758	0.0556976	1.25416	GWHAZTZ00000015
	GWHAZTZ00000001	7573669	0.190216	0.00130914		GWHAZTZ00000001	34064910	0.00894427	1e-08		HD.10G0000490	870.686	937.304	804.069	0.857852807430223	-0.221197967217961	0.0557704	1.2536	GWHAZTZ00000007
	GWHAZTZ00000001	7573684	0.13296	0.00031253		GWHAZTZ00000001	34122482	0.209791	0.00193709		HD.09G0001580	2345.34	2200.23	2490.45	1.13190561712174	0.178753665424845	0.0557767	1.25355	GWHAZTZ00000010
	GWHAZTZ00000001	7573709	0.413333	0.0291877		GWHAZTZ00000001	34127515	0.0390174	2.32e-06		HD.11G0008040	1203.88	1287.31	1120.45	0.870385178635122	-0.200274105040453	0.055793	1.25342	GWHAZTZ00000008
	GWHAZTZ00000001	7573741	0.178638	0.00101833		GWHAZTZ00000001	34127516	0.132041	0.00030397		HD.06G0004550	861.045	795.725	926.366	1.16417851631933	0.219312299536177	0.055793	1.25342	GWHAZTZ00000002
	GWHAZTZ00000001	7573742	0.178638	0.00101833		GWHAZTZ00000001	34127518	0.0937974	7.74e-05		HD.03G0032530	4544.88	4807.64	4282.12	0.890689630384177	-0.167005296935057	0.0558134	1.25326	GWHAZTZ00000004
	GWHAZTZ00000001	7573771	0.141421	0.0004		GWHAZTZ00000001	34127570	0.00326048	0		HD.07G0005780	191.472	153.092	229.852	1.50139487425647	0.586303462774905	0.0558595	1.2529	GWHAZTZ00000005
	GWHAZTZ00000001	7573772	0.223917	0.00251391		GWHAZTZ00000001	34128074	0.134752	0.00032972		HD.09G0006300	412.925	374.035	451.815	1.20795004322288	0.272560790850969	0.0559426	1.25226	GWHAZTZ00000010
	GWHAZTZ00000001	7575199	0.135601	0.0003381		GWHAZTZ00000001	34166555	0.204242	0.00174013		HD.11G0004100	866.093	801.653	930.533	1.1607675266044	0.215079064539601	0.0559445	1.25224	GWHAZTZ00000008
	GWHAZTZ00000001	7575348	0.0735391	2.925e-05		GWHAZTZ00000001	34170288	0.128565	0.00027321		HD.12G0024100	104.57	121.772	87.3677	0.717471931545088	-0.479005702141254	0.0561657	1.25053	GWHAZTZ00000002
	GWHAZTZ00000001	7575417	0.0144222	4e-08		GWHAZTZ00000001	34361946	0.222039	0.00243063		HD.02G0013330	178.505	155.403	201.607	1.29731637592589	0.375530351848398	0.0561696	1.2505	GWHAZTZ00000005
	GWHAZTZ00000001	7575490	0.0694534	2.327e-05		GWHAZTZ00000001	34364851	0.0235294	3.1e-07		HD.10G0029960	2363.86	2207.7	2520.01	1.14146505382697	0.190886691851467	0.0561731	1.25047	GWHAZTZ00000007
	GWHAZTZ00000001	7575525	0.0678823	2.123e-05		GWHAZTZ00000001	34381601	0.0769231	3.501e-05		HD.06G0037930	703.924	606.612	801.235	1.3208367062884	0.401452118674239	0.0562004	1.25026	GWHAZTZ00000002
	GWHAZTZ00000001	7575531	0.0961665	8.553e-05		GWHAZTZ00000001	34381669	0.133333	0.00031605		HD.04013460	40.1037	26.9577	53.2497	1.97530806012488	0.982077667039854	0.0562646	1.24976	GWHAZTZ00000002
	GWHAZTZ00000001	7587515	0.0314484	9.8e-07		GWHAZTZ00000001	34400698	0.127822	0.00026694		HD.03G0015760	427.818	388.501	467.135	1.20240275666667	0.265920221939088	0.0562772	1.24967	GWHAZTZ00000004
	GWHAZTZ00000001	7587553	0.098896	9.566e-05		GWHAZTZ00000001	34400934	0.219392	0.00231679		HD.05G0021080	24.6422	16.7584	32.5261	1.94088581509624	0.956715244872773	0.056405	1.24868	GWHAZTZ00000015
	GWHAZTZ00000001	7587635	0.220475	0.00236286		GWHAZTZ00000001	34401082	0.0505949	6.55e-06		HD.05G0015420	130.992	150.418	111.567	0.741713442695006	-0.431066178463037	0.056505	1.24791	GWHAZTZ00000015
	GWHAZTZ00000001	7587653	0.0088716	1e-08		GWHAZTZ00000001	34402697	0.0344828	1.41e-06		HD.03G0006290	6.55996	11.1384	1.98157	0.177905412376801	-2.49081769282421	0.0565367	1.24767	GWHAZTZ00000004
	GWHAZTZ00000001	7587845	0.141404	0.0003998		GWHAZTZ00000001	34405293	0.150231	0.00050938		HD.08G0020670	3894.95	3643	4146.9	1.1383202650106	0.186906515235542	0.056556	1.24752	GWHAZTZ00000003
	GWHAZTZ00000001	7587859	0.110111	0.000147		GWHAZTZ00000001	34407308	0.0831202	4.773e-05		HD.01G0025650	71.4033	92.7166	50.09	0.540248517125654	-0.88830488770707	0.0565885	1.24727	GWHAZTZ00000001
	GWHAZTZ00000001	7587872	0.0960243	8.502e-05		GWHAZTZ00000001	34437550	0.155624	0.00058655		HD.01G0026540	44.3002	29.8716	58.7288	1.96604118403756	0.975293543135478	0.0567933	1.2457	GWHAZTZ00000011
	GWHAZTZ00000001	7587953	0.103207	0.00011346		GWHAZTZ00000001	34438081	0.100368	0.00010148		HD.10G0009740	3950.34	3726.44	4174.24	1.12016906969935	0.163716498004743	0.0568217	1.24549	GWHAZTZ00000007
	GWHAZTZ00000001	7588036	0.128944	0.00027644		GWHAZTZ00000001	34438166	0.0217497	2.2e-07		HD.08G0030000	3193.67	3385.26	3002.09	0.886812029276772	-0.173299754925444	0.0568644	1.24516	GWHAZTZ00000003
	GWHAZTZ00000001	7588475	0.00086314	0		GWHAZTZ00000001	34438676	0.0789086	3.877e-05		HD.07G0025200	201.283	239.08	163.485	0.683809805865101	-0.548332983652295	0.0568663	1.24514	GWHAZTZ00000006
	GWHAZTZ00000001	7588504	0.235914	0.00309754		GWHAZTZ00000001	34438866	0.0174647	9e-08		HD.06003822	220.246	191.298	249.195	1.30265209353559	0.381451826844965	0.0568925	1.24495	GWHAZTZ00000004
	GWHAZTZ00000001	7588556	0.0909196	6.833e-05		GWHAZTZ00000001	34438952	0.0621075	1.488e-05		HD.1101414	175.438	197.886	152.989	0.773115679177547	-0.371243798085845	0.0569603	1.24443	GWHAZTZ00000009
	GWHAZTZ00000001	7588673	0.0760092	3.338e-05		GWHAZTZ00000001	34438979	0.0123421	2e-08		HD.09010667	75.8297	61.6339	90.0256	1.46064912885052	0.546609661467121	0.0570089	1.24406	GWHAZTZ00000007
	GWHAZTZ00000001	7588795	0.0011428	0		GWHAZTZ00000001	34439226	0.0335221	1.26e-06		HD.09G0015560	372.18	407.96	336.401	0.824593520521583	-0.278244970003983	0.0571337	1.24311	GWHAZTZ00000010
	GWHAZTZ00000001	7588873	0.105585	0.00012428		GWHAZTZ00000001	34439742	0.06	1.296e-05		HD.02G0012560	25.1807	37.3048	13.0566	0.34999697182515	-1.51458565497758	0.0571645	1.24287	GWHAZTZ00000005
	GWHAZTZ00000001	7589067	0.0383256	2.16e-06		GWHAZTZ00000001	34439953	0.271257	0.00541405		HD.07G0006570	1886.76	1766.55	2006.96	1.13609245890667	0.184080250844479	0.0571821	1.24274	GWHAZTZ00000006
	GWHAZTZ00000001	7589072	0.00804979	0		GWHAZTZ00000001	34467893	0.111111	0.00015242		HD.13G0018620	2542.49	2696.59	2388.39	0.885707420213792	-0.175097889466693	0.0572628	1.24213	GWHAZTZ00000011
	GWHAZTZ00000001	7589502	0.150787	0.00051696		GWHAZTZ00000001	34467944	0.0477841	5.21e-06		HD.03G0014630	498.795	454.828	542.762	1.19333579194337	0.255000059132215	0.057326	1.24165	GWHAZTZ00000004
	GWHAZTZ00000001	7592893	0.156379	0.00059802		GWHAZTZ00000001	34486196	0.0771389	3.541e-05		HD.14G0023650	837.768	773.331	902.205	1.16664842655666	0.222369865517626	0.0573394	1.24155	GWHAZTZ00000009
	GWHAZTZ00000001	7593534	0.0667526	1.986e-05		GWHAZTZ00000001	34711996	0.177569	0.0009942		HD.03G0011300	1003.45	929.681	1077.21	1.15869076190108	0.212495582910236	0.0573514	1.24146	GWHAZTZ00000004
	GWHAZTZ00000001	7595849	0.341898	0.0136642		GWHAZTZ00000001	34712013	0.204958	0.00176467		HD.01G0006160	300.59	268.81	332.371	1.23645301693566	0.306207420866782	0.0573745	1.24128	GWHAZTZ00000001
	GWHAZTZ00000001	7595991	0.004	0		GWHAZTZ00000001	34712052	0.166461	0.0007678		HD.10001397	75.9385	93.8941	57.9829	0.617535061906698	-0.695407043691436	0.0574748	1.24052	GWHAZTZ00000008
	GWHAZTZ00000001	7597088	0.096762	8.766e-05		GWHAZTZ00000001	34713174	0.0526316	7.67e-06		HD.06G0002650	510.28	555.219	465.341	0.838121561470524	-0.254768586748221	0.0577002	1.23882	GWHAZTZ00000002
	GWHAZTZ00000001	7597795	0.196419	0.00148844		GWHAZTZ00000001	34713599	0.146834	0.00046484		HD.05004898	467.411	425.394	509.428	1.19754538640727	0.26008033446156	0.0577409	1.23852	GWHAZTZ00000003
	GWHAZTZ00000001	7597958	0.07615	3.363e-05		GWHAZTZ00000001	34716438	0.195814	0.0014702		HD.08G0014270	189.59	165.282	213.897	1.29413212404288	0.371984916380452	0.057829	1.23785	GWHAZTZ00000003
	GWHAZTZ00000001	7598093	0.0112239	2e-08		GWHAZTZ00000001	34717193	0.123052	0.00022927		HD.01011608	1541.66	1641.25	1442.07	0.878638118294715	-0.186659005106309	0.0579403	1.23702	GWHAZTZ00000001
	GWHAZTZ00000001	7599895	0.404061	0.0266556		GWHAZTZ00000001	34717375	0.125718	0.0002498		HD.1402370	771.306	871.721	670.892	0.7696170272221	-0.377787376838217	0.0579623	1.23685	GWHAZTZ00000012
	GWHAZTZ00000001	7600041	0.446594	0.0397787		GWHAZTZ00000001	34717475	0.0203961	1.7e-07		HD.04008476	756.969	699.095	814.842	1.16556665480588	0.221031509664752	0.0580418	1.23626	GWHAZTZ00000002
	GWHAZTZ00000001	7600116	0.188562	0.0012642		GWHAZTZ00000001	34720570	0.00501611	0		HD.13G0009490	1825.8	1944.61	1706.99	0.877804667098136	-0.188028154170967	0.0580829	1.23595	GWHAZTZ00000011
	GWHAZTZ00000001	7600652	0.370389	0.0188206		GWHAZTZ00000001	34720647	0.20078	0.00162511		HD.02G0003630	110.108	79.838	140.378	1.75828425719997	0.814168326056594	0.058129	1.23561	GWHAZTZ00000005
	GWHAZTZ00000001	7600677	0.045916	4.44e-06		GWHAZTZ00000001	34720697	0.109994	0.00014638		HD.06G0007520	204.868	229.389	180.346	0.786202080638081	-0.347027913111784	0.0582693	1.23456	GWHAZTZ00000008
	GWHAZTZ00000001	7600868	0.282843	0.0064		GWHAZTZ00000001	34779168	0.0588235	1.197e-05		HD.12G0014430	651.286	578.913	723.66	1.25003335259691	0.321966588474749	0.0583214	1.23417	GWHAZTZ00000012
	GWHAZTZ00000001	7600958	0.432121	0.0348675		GWHAZTZ00000001	34779242	0.122385	0.00022435		HD.10003420	314.129	280.369	347.89	1.24082857652837	0.311303817422348	0.0584851	1.23295	GWHAZTZ00000008
	GWHAZTZ00000001	7600968	0.326357	0.0113441		GWHAZTZ00000001	34779397	0.00639098	0		HD.02G0011920	3444.8	3185.2	3704.41	1.16300687841585	0.217859629422562	0.0585435	1.23252	GWHAZTZ00000005
	GWHAZTZ00000001	7645643	0.362619	0.0172903		GWHAZTZ00000001	34790199	0.0735177	2.921e-05		HD.14G0016370	485.852	528.08	443.623	0.840068423904211	-0.251421254130497	0.0586686	1.23159	GWHAZTZ00000009
	GWHAZTZ00000001	7645700	0.0335422	1.27e-06		GWHAZTZ00000001	34978668	0.164086	0.00072492		HD.10G0028560	649.748	701.244	598.252	0.853129723042428	-0.229162966989017	0.0586747	1.23155	GWHAZTZ00000007
	GWHAZTZ00000001	7645708	0.037141	1.9e-06		GWHAZTZ00000001	35039428	0.0563794	1.01e-05		HD.08G0008760	19.7047	34.2814	5.12787	0.149581649614256	-2.74099489582716	0.0587691	1.23085	GWHAZTZ00000003
	GWHAZTZ00000001	7649002	0.554807	0.0947474		GWHAZTZ00000001	35272880	0.172152	0.00087831		HD.14G0019940	1159.33	1080.49	1238.17	1.14592932438597	0.196518068089473	0.0588323	1.23038	GWHAZTZ00000009
	GWHAZTZ00000001	7649068	0.0509117	6.72e-06		GWHAZTZ00000001	35440189	0.0847678	5.163e-05		HD.01G0029240	37.5244	51.9899	23.0588	0.443525087389545	-1.17291238398256	0.0588476	1.23027	GWHAZTZ00000001
	GWHAZTZ00000001	7649238	0.589256	0.120563		GWHAZTZ00000001	35440670	0.0931695	7.535e-05		HD.09G0020220	995.298	897.374	1093.22	1.21824593720561	0.284805411216383	0.0590161	1.22903	GWHAZTZ00000010
	GWHAZTZ00000001	7649894	0.0404451	2.68e-06		GWHAZTZ00000001	35544533	0.0793977	3.974e-05		HD.11G0019910	1297.52	1202.59	1392.46	1.15788642371315	0.211493747297966	0.0590818	1.22855	GWHAZTZ00000008
	GWHAZTZ00000001	7650204	0.0504851	6.5e-06		GWHAZTZ00000001	35549589	0.183358	0.00113033		HD.03000703	272.569	242.947	302.191	1.24385672297425	0.314820314279597	0.0591053	1.22837	GWHAZTZ00000015
	GWHAZTZ00000001	7650270	0.069569	2.342e-05		GWHAZTZ00000001	35550275	0.0622254	1.499e-05		HD.08G0003800	199.897	167.13	232.664	1.39211151478985	0.477274782587813	0.0591138	1.22831	GWHAZTZ00000003
	GWHAZTZ00000001	7657057	0.490555	0.0579098		GWHAZTZ00000001	35550488	0.118083	0.00019443		HD.1302960	7.95079	12.3129	3.58867	0.291455839052774	-1.77865078986983	0.0592044	1.22765	GWHAZTZ00000011
	GWHAZTZ00000001	7657593	0.0492935	5.9e-06		GWHAZTZ00000001	35550541	0.133869	0.00032116		HD.06011738	176.629	153.741	199.518	1.29775499930153	0.376018045390023	0.0592512	1.2273	GWHAZTZ00000004
	GWHAZTZ00000001	7657874	0.0664252	1.947e-05		GWHAZTZ00000001	35555610	0.0209912	1.9e-07		HD.06006599	16.0262	22.2481	9.80428	0.440679876284599	-1.18219707766227	0.0592726	1.22715	GWHAZTZ00000004
	GWHAZTZ00000001	7658072	0.0402782	2.63e-06		GWHAZTZ00000001	35572674	0.0155283	6e-08		HD.01G0000670	1537.35	1637.48	1437.22	0.877703513717156	-0.18819441199063	0.0593536	1.22655	GWHAZTZ00000001
	GWHAZTZ00000001	7658836	0.0782275	3.745e-05		GWHAZTZ00000001	35573331	0.0188679	1.3e-07		HD.14G0006720	1118.36	1198.2	1038.51	0.86673117752905	-0.206343493577919	0.0593581	1.22652	GWHAZTZ00000009
	GWHAZTZ00000001	7658846	0.087306	5.81e-05		GWHAZTZ00000001	35573847	0.319744	0.0104522		HD.03G0000090	397.221	360.071	434.371	1.2063462944937	0.270644107598306	0.0593733	1.22641	GWHAZTZ00000004
	GWHAZTZ00000001	7659106	0.00950118	1e-08		GWHAZTZ00000001	35616661	0.100087	0.00010035		HD.11G0005900	5.74022	1.981	9.49944	4.79526736800693	2.26161125731723	0.0594895	1.22556	GWHAZTZ00000004
	GWHAZTZ00000001	7660097	0.0411109	2.86e-06		GWHAZTZ00000001	35735183	0.0336497	1.28e-06		HD.02G0008520	85.5225	101.109	69.9363	0.691693801997809	-0.531794565842651	0.0595295	1.22527	GWHAZTZ00000005
	GWHAZTZ00000001	7670029	0.186676	0.00121438		GWHAZTZ00000001	35768443	0.127579	0.00026492		HD.03G0031600	970.597	900.775	1040.42	1.15502564550346	0.207924884740829	0.0596039	1.22473	GWHAZTZ00000004
	GWHAZTZ00000001	7670132	0.0685679	2.21e-05		GWHAZTZ00000001	35768764	0.120017	0.00020748		HD.06G0036680	1178.06	1258.75	1097.36	0.87178558612344	-0.197954744143537	0.0596128	1.22466	GWHAZTZ00000002
	GWHAZTZ00000001	7670835	0.157739	0.0006191		GWHAZTZ00000001	35769041	0.21133	0.00199453		HD.12G0007770	1963.84	2250.07	1677.61	0.745582064428782	-0.423560939657612	0.05973	1.22381	GWHAZTZ00000012
	GWHAZTZ00000001	7670889	0.176777	0.00097656		GWHAZTZ00000001	35797548	0.131533	0.00029933		HD.10007356	6.28009	2.33747	10.2227	4.37341944588287	2.12876172104105	0.0597543	1.22363	GWHAZTZ00000008
	GWHAZTZ00000001	7671083	0.0339955	1.34e-06		GWHAZTZ00000001	35798721	0.365621	0.01787		HD.08003095	7.90108	12.2044	3.59781	0.294797330233712	-1.76220463584117	0.05978	1.22344	GWHAZTZ00000006
	GWHAZTZ00000001	7671323	0.287505	0.00683253		GWHAZTZ00000001	35798760	0.285324	0.00662753		HD.14G0002000	1274	1188.89	1359.12	1.14318434163071	0.193058060868938	0.0597988	1.22331	GWHAZTZ00000006
	GWHAZTZ00000001	7671775	0.274827	0.00570476		GWHAZTZ00000001	35799688	0.589256	0.120563		HD.03011610	73.8547	59.5155	88.1939	1.48186417880197	0.567413222577303	0.0598643	1.22283	GWHAZTZ00000015
	GWHAZTZ00000001	7672124	0.0797762	4.05e-05		GWHAZTZ00000001	35800227	0.511933	0.0686833		HD.03G0014850	78.6236	57.9853	99.2618	1.71184483865179	0.775551942012315	0.0599388	1.22229	GWHAZTZ00000015
	GWHAZTZ00000001	7672142	0.326357	0.0113441		GWHAZTZ00000001	35800383	0.0895806	6.44e-05		HD.02G0003320	1854.53	1971.68	1737.39	0.881171085843372	-0.18250593869873	0.0600357	1.22159	GWHAZTZ00000005
	GWHAZTZ00000001	7672229	0.11628	0.00018282		GWHAZTZ00000001	35801487	0.0195542	1.5e-07		HD.11G0024530	621.407	671.859	570.956	0.849816178559643	-0.234777285355265	0.060073	1.22132	GWHAZTZ00000008
	GWHAZTZ00000001	7672414	0.132526	0.00030846		GWHAZTZ00000001	36336146	0.304356	0.00858075		HD.12G0013030	232.462	205.859	259.064	1.25845242679853	0.331650679415778	0.0600936	1.22117	GWHAZTZ00000012
	GWHAZTZ00000001	7672416	0.421178	0.0314675		GWHAZTZ00000001	36366884	0.0241746	3.4e-07		HD.02G0006680	1.97931	3.95863	0	0	-Inf	0.0601866	1.2205	GWHAZTZ00000012
	GWHAZTZ00000001	7672450	0.392837	0.023815		GWHAZTZ00000001	36366903	0.0846111	5.125e-05		HD.08G0013620	341.71	306.787	376.633	1.22766979814108	0.29592257647048	0.0602377	1.22013	GWHAZTZ00000003
	GWHAZTZ00000001	7672462	0.362737	0.0173127		GWHAZTZ00000001	36404061	0.00411523	0		HD.10006102	16.6715	23.1037	10.2393	0.44318754826284	-1.17401074669477	0.0602593	1.21998	GWHAZTZ00000008
	GWHAZTZ00000001	7672550	0.360486	0.016887		GWHAZTZ00000001	36404642	0.141421	0.0004		HD.02G0016000	1114.48	1214.35	1014.61	0.835520155853793	-0.259253463010754	0.0603163	1.21957	GWHAZTZ00000005
	GWHAZTZ00000001	7672608	0.19167	0.00134963		GWHAZTZ00000001	36404653	0.0942809	7.901e-05		HD.10G0005190	380.171	344.076	416.267	1.20981060535441	0.274781212704433	0.0603299	1.21947	GWHAZTZ00000007
	GWHAZTZ00000001	7672868	0.039598	2.46e-06		GWHAZTZ00000001	36404679	0.282843	0.0064		HD.02G0016620	383.359	347.768	418.951	1.2046875172119	0.268658975640085	0.060371	1.21917	GWHAZTZ00000005
	GWHAZTZ00000001	7672922	0.0594643	1.25e-05		GWHAZTZ00000001	36405123	0.110585	0.00014955		HD.06G0018190	491.919	449.676	534.162	1.18788211147226	0.248391666413489	0.0603739	1.21915	GWHAZTZ00000002
	GWHAZTZ00000001	7673477	0.505965	0.0655363		GWHAZTZ00000001	36405663	0.0833413	4.824e-05		HD.02002428	210.86	185.308	236.413	1.27578319308448	0.351383177975957	0.0604269	1.21877	GWHAZTZ00000014
	GWHAZTZ00000001	7675800	0.0491046	5.81e-06		GWHAZTZ00000001	36405677	0.0931394	7.525e-05		HD.01G0023080	260.327	231.699	288.955	1.24711830943616	0.318598334726917	0.0604472	1.21862	GWHAZTZ00000001
	GWHAZTZ00000001	7675883	0.125358	0.00024695		GWHAZTZ00000001	36405760	0.0377062	2.02e-06		HD.06002479	10.5371	15.5552	5.51889	0.354792839566007	-1.49495120144583	0.0604599	1.21853	GWHAZTZ00000004
	GWHAZTZ00000001	7675904	0.0867359	5.66e-05		GWHAZTZ00000001	36405796	0.0783786	3.774e-05		HD.02002245	15.3321	9.13548	21.5288	2.3566093948973	1.23671265347831	0.0604607	1.21853	GWHAZTZ00000014
	GWHAZTZ00000001	7676532	0.0802587	4.149e-05		GWHAZTZ00000001	36405808	0.0588364	1.198e-05		HD.13G0003950	1522.65	1621.52	1423.78	0.878053834130376	-0.187618699714442	0.0605407	1.21795	GWHAZTZ00000011
	GWHAZTZ00000001	7676586	0.0755085	3.251e-05		GWHAZTZ00000001	36481352	0.165635	0.00075267		HD.06G0007570	38.991	49.1184	28.8637	0.587634933753172	-0.767007931031328	0.060578	1.21769	GWHAZTZ00000002
	GWHAZTZ00000001	7676654	0.00383602	0		GWHAZTZ00000001	36481367	0.0534048	8.13e-06		HD.04G0033210	49.8538	37.3573	62.3503	1.66902671682635	0.739007048723513	0.0606054	1.21749	GWHAZTZ00000014
	GWHAZTZ00000001	7677050	0.112422	0.00015974		GWHAZTZ00000001	36501509	0.0753735	3.228e-05		HD.08G0013630	417.106	378.12	456.092	1.20620957379964	0.270480591163208	0.0606214	1.21737	GWHAZTZ00000003
	GWHAZTZ00000001	7677086	0.129762	0.00028352		GWHAZTZ00000001	36501769	0.151754	0.00053035		HD.1403316	173.616	196.173	151.059	0.770025891024688	-0.377021139696778	0.0606897	1.21688	GWHAZTZ00000012
	GWHAZTZ00000001	7677120	0.147638	0.0004751		GWHAZTZ00000001	36508904	0.0306735	8.9e-07		HD.05G0027280	735.503	614.53	856.475	1.3937068253663	0.478927113521048	0.0607684	1.21632	GWHAZTZ00000015
	GWHAZTZ00000001	7677225	0.100709	0.00010287		GWHAZTZ00000001	36509375	0.266335	0.00503167		HD.03G0008590	622.642	672.281	573.002	0.852323909359989	-0.230526291641131	0.0608675	1.21561	GWHAZTZ00000005
	GWHAZTZ00000001	7677473	0.0777236	3.649e-05		GWHAZTZ00000001	36541665	0.0277778	6e-07		HD.04G0010080	518.748	590.472	447.025	0.757063117530069	-0.401514509931786	0.0608975	1.2154	GWHAZTZ00000014
	GWHAZTZ00000001	7677474	0.0661826	1.919e-05		GWHAZTZ00000001	36541682	0.0238095	3.2e-07		HD.04G0019940	7.08188	11.1848	2.979	0.26634443192614	-1.90863497399022	0.0609602	1.21495	GWHAZTZ00000014
	GWHAZTZ00000001	7677496	0.0530048	7.89e-06		GWHAZTZ00000001	36541787	0.119048	0.00020086		HD.09G0010670	674.896	748.922	600.869	0.802312078216097	-0.317764578757208	0.0609953	1.2147	GWHAZTZ00000010
	GWHAZTZ00000001	7677758	0.528544	0.0780416		GWHAZTZ00000001	36542071	0.0268328	5.2e-07		HD.05000283	441.043	401.419	480.666	1.19741626871458	0.259924776684911	0.0610775	1.21412	GWHAZTZ00000003
	GWHAZTZ00000001	7677970	0.754247	0.323635		GWHAZTZ00000001	36549159	0.117193	0.00018863		HD.15G0002090	1073.22	1149.03	997.406	0.868042072710238	-0.204163125236709	0.0610919	1.21402	GWHAZTZ00000013
	GWHAZTZ00000001	7677974	0.0707107	2.5e-05		GWHAZTZ00000001	36553147	0.141033	0.00039562		HD.01011794	4077.44	3843.92	4310.96	1.12149921769342	0.165428614066435	0.0611131	1.21387	GWHAZTZ00000001
	GWHAZTZ00000001	7677984	0.031427	9.8e-07		GWHAZTZ00000001	36628327	0.00922296	1e-08		HD.04G0031520	1297.78	1398.41	1197.15	0.856077530593614	-0.224186634782211	0.0611417	1.21366	GWHAZTZ00000014
	GWHAZTZ00000001	7679068	0.26264	0.00475818		GWHAZTZ00000001	36628356	0.0607671	1.364e-05		HD.13G0016330	587.984	635.14	540.829	0.85151032993523	-0.23190406309754	0.0611832	1.21337	GWHAZTZ00000011
	GWHAZTZ00000001	7679079	0.204191	0.0017384		GWHAZTZ00000001	36633468	0.0844534	5.087e-05		HD.1404562	924.926	1012.64	837.209	0.826756704216079	-0.274465255529244	0.0613535	1.21216	GWHAZTZ00000012
	GWHAZTZ00000001	7679086	0.141421	0.0004		GWHAZTZ00000001	36633479	0.0798596	4.067e-05		HD.02G0010390	50964.6	47671.9	54257.3	1.13814072819374	0.186678954230401	0.061389	1.21191	GWHAZTZ00000005
	GWHAZTZ00000001	7679090	0.0606092	1.349e-05		GWHAZTZ00000001	36634344	0.188848	0.00127188		HD.06001490	13.2518	18.994	7.5096	0.39536638695212	-1.33873787288149	0.0614275	1.21164	GWHAZTZ00000004
	GWHAZTZ00000001	7679138	0.31427	0.00975461		GWHAZTZ00000001	36634660	0.113263	0.00016457		HD.03G0031970	75.9632	89.9137	62.0127	0.689691503225526	-0.535976901533204	0.0614452	1.21151	GWHAZTZ00000004
	GWHAZTZ00000001	7679146	0.31427	0.00975461		GWHAZTZ00000001	36634796	0.121642	0.00021895		HD.11G0021360	1343.08	1454.76	1231.4	0.846456826124382	-0.240491610138805	0.0616304	1.2102	GWHAZTZ00000008
	GWHAZTZ00000001	7679156	0.328555	0.0116528		GWHAZTZ00000001	36636044	0.0899808	6.555e-05		HD.11G0002330	93.6016	77.5743	109.629	1.41321200535713	0.498977910211307	0.0617576	1.20931	GWHAZTZ00000008
	GWHAZTZ00000001	7680640	0.225454	0.00258365		GWHAZTZ00000001	36646710	0.16556	0.00075131		HD.02G0027160	117.077	135.01	99.1432	0.73433939504266	-0.44548109670112	0.0617928	1.20906	GWHAZTZ00000005
	GWHAZTZ00000001	7680705	0.208153	0.00187727		GWHAZTZ00000001	36649697	0.158815	0.00063617		HD.14G0004280	407.065	366.701	447.428	1.22014218188619	0.287049273321061	0.0618042	1.20898	GWHAZTZ00000009
	GWHAZTZ00000001	7680818	0.0756264	3.271e-05		GWHAZTZ00000001	36649761	0.135868	0.00034077		HD.06G0028450	34.4862	25.1003	43.872	1.74786361223342	0.805592614111274	0.0618157	1.2089	GWHAZTZ00000002
	GWHAZTZ00000001	7680820	0.0756264	3.271e-05		GWHAZTZ00000001	36649780	0.0935667	7.665e-05		HD.12G0016490	265.781	298.821	232.742	0.778867493684063	-0.36055018696656	0.0618982	1.20832	GWHAZTZ00000012
	GWHAZTZ00000001	7680826	0.329983	0.0118568		GWHAZTZ00000001	36649782	0.0935667	7.665e-05		HD.08009155	9.95403	5.03139	14.8767	2.95676832603301	1.56402120728062	0.0620274	1.20742	GWHAZTZ00000006
	GWHAZTZ00000001	7680840	0.303046	0.00843399		GWHAZTZ00000001	36652700	0.0853932	5.317e-05		HD.07G0009500	127.321	148.28	106.363	0.717309153584463	-0.479333053763046	0.0621057	1.20687	GWHAZTZ00000006
	GWHAZTZ00000001	7680847	0.381613	0.0212077		GWHAZTZ00000001	36721982	0.217239	0.00222714		HD.1407741	50.1173	61.5758	38.6588	0.627824598660173	-0.671566538936745	0.0621072	1.20686	GWHAZTZ00000012
	GWHAZTZ00000001	7680853	0.31427	0.00975461		GWHAZTZ00000001	36722303	0.0665584	1.963e-05		HD.01G0020490	687.628	750.293	624.963	0.832959405591426	-0.263681907554655	0.0621188	1.20678	GWHAZTZ00000001
	GWHAZTZ00000001	7680933	0.256423	0.00432345		GWHAZTZ00000001	36722348	0.0751896	3.196e-05		HD.11G0020300	8.50136	14.0925	2.91023	0.20650937608339	-2.27572080950449	0.0622129	1.20612	GWHAZTZ00000008
	GWHAZTZ00000001	7681092	0.151608	0.00052831		GWHAZTZ00000001	36722351	0.115751	0.00017951		HD.08G0016350	970.5	1101.67	839.333	0.761874881249812	-0.392374004021217	0.0623054	1.20547	GWHAZTZ00000003
	GWHAZTZ00000001	7681211	0.201892	0.0016614		GWHAZTZ00000001	36722490	0.0908782	6.821e-05		HD.02004982	118.879	140.339	97.4189	0.694166785198433	-0.526645758784339	0.0623084	1.20545	GWHAZTZ00000014
	GWHAZTZ00000001	7681327	0.115173	0.00017595		GWHAZTZ00000001	36722863	0.0992792	9.715e-05		HD.03G0015570	544.96	479.237	610.684	1.2742832097792	0.349685952583628	0.062543	1.20382	GWHAZTZ00000004
	GWHAZTZ00000001	7713761	0.232335	0.0029138		GWHAZTZ00000001	36723210	0.0784279	3.783e-05		HD.02010725	35.5564	26.1116	45.0012	1.72341938529626	0.785273816747916	0.0625867	1.20352	GWHAZTZ00000014
	GWHAZTZ00000001	7714508	0.0785674	3.81e-05		GWHAZTZ00000001	36723394	0.180895	0.00107079		HD.01002884	320.543	275.714	365.372	1.32518707269865	0.406196034999634	0.0626358	1.20318	GWHAZTZ00000001
	GWHAZTZ00000001	7714671	0.163178	0.00070901		GWHAZTZ00000001	36736057	0.17124	0.00085985		HD.09G0020970	167.774	146.29	189.258	1.29371955723502	0.371524914675493	0.0627136	1.20264	GWHAZTZ00000010
	GWHAZTZ00000001	7719809	0.0290095	7.1e-07		GWHAZTZ00000001	36744704	0.0919109	7.136e-05		HD.05G0009060	142.032	121.723	162.34	1.33368156562098	0.415414244828723	0.0627354	1.20249	GWHAZTZ00000015
	GWHAZTZ00000001	7719890	0.0586381	1.182e-05		GWHAZTZ00000001	36744718	0.157135	0.00060966		HD.03G0025390	302.904	333.344	272.463	0.817364594937807	-0.290948342125681	0.0629667	1.20089	GWHAZTZ00000004
	GWHAZTZ00000001	7720239	0.0824072	4.612e-05		GWHAZTZ00000001	36745190	0.455589	0.0430819		HD.07G0005980	1735.28	1626.06	1844.5	1.13434177520878	0.18185538729043	0.0630163	1.20055	GWHAZTZ00000006
	GWHAZTZ00000001	7720269	0.0654728	1.838e-05		GWHAZTZ00000001	36745580	0.120726	0.00021242		HD.06G0003740	661.613	609.117	714.108	1.17236583876933	0.229422835477082	0.0630564	1.20027	GWHAZTZ00000002
	GWHAZTZ00000001	7720321	0.0608991	1.375e-05		GWHAZTZ00000001	36747477	0.316228	0.01		HD.02G0013610	183.567	206.091	161.043	0.781418834996663	-0.355832064821634	0.0631167	1.19986	GWHAZTZ00000005
	GWHAZTZ00000001	7720381	0.0931846	7.54e-05		GWHAZTZ00000001	36755800	0.17639	0.00096804		HD.06G0008730	1441.29	1348.88	1533.7	1.13701080047582	0.185245958468419	0.063152	1.19961	GWHAZTZ00000002
	GWHAZTZ00000001	7720488	0.113911	0.00016837		GWHAZTZ00000001	36756399	0.188562	0.0012642		HD.09G0021900	1199.01	1119.37	1278.65	1.14229279364088	0.191932491149574	0.0632186	1.19915	GWHAZTZ00000010
	GWHAZTZ00000001	7720832	0.14285	0.00041641		GWHAZTZ00000001	36756415	0.363418	0.0174432		HD.06G0007100	4205.04	3967.37	4442.7	1.11980809636239	0.163251516079465	0.0633076	1.19854	GWHAZTZ00000002
	GWHAZTZ00000001	7720882	0.0235702	3.1e-07		GWHAZTZ00000001	36756423	0.335876	0.0127267		HD.01G0002360	215.534	190.408	240.661	1.26392241790195	0.33790791071184	0.063329	1.1984	GWHAZTZ00000001
	GWHAZTZ00000001	7720921	0.0152066	5e-08		GWHAZTZ00000001	36889950	0.351364	0.0152416		HD.09G0015420	1430.47	1531.57	1329.37	0.867978313120401	-0.204269098236633	0.0633351	1.19836	GWHAZTZ00000012
	GWHAZTZ00000001	7720971	0.058019	1.133e-05		GWHAZTZ00000001	36895210	0.0878411	5.954e-05		HD.02G0025680	2442.85	2297.76	2587.95	1.12629081161643	0.171579383641368	0.063342	1.19831	GWHAZTZ00000005
	GWHAZTZ00000001	7720989	0.303455	0.00847961		GWHAZTZ00000001	36899017	0.397917	0.0250709		HD.14G0009030	272.629	218.882	326.375	1.49110476405277	0.576381623999412	0.0633985	1.19792	GWHAZTZ00000009
	GWHAZTZ00000001	7720997	0.370389	0.0188206		GWHAZTZ00000001	36899117	0.0878411	5.954e-05		HD.06G0014000	1054.85	1129.53	980.178	0.867774971954602	-0.204607117810465	0.0634258	1.19773	GWHAZTZ00000002
	GWHAZTZ00000001	7720998	0.370389	0.0188206		GWHAZTZ00000001	36899431	0.0372162	1.92e-06		HD.01G0024100	685.27	630.443	740.098	1.1739325700255	0.231349543300056	0.0634509	1.19756	GWHAZTZ00000001
	GWHAZTZ00000001	7721011	0.471405	0.0493827		GWHAZTZ00000001	36899437	0.0566558	1.03e-05		HD.04G0012140	1432.25	1339.78	1524.72	1.13803268390702	0.186541991944548	0.0635614	1.19681	GWHAZTZ00000014
	GWHAZTZ00000001	7721037	0.263987	0.00485654		GWHAZTZ00000001	36957426	0.0473348	5.02e-06		HD.02006377	1833.59	1715.91	1951.28	1.13717273034192	0.18545140839101	0.063649	1.19621	GWHAZTZ00000014
	GWHAZTZ00000001	7721052	0.324091	0.0110323		GWHAZTZ00000001	36958131	0.129577	0.00028191		HD.03G0003980	678.066	732.404	623.729	0.85161997845318	-0.231718300008801	0.0636751	1.19603	GWHAZTZ00000004
	GWHAZTZ00000001	7721053	0.294628	0.0075352		GWHAZTZ00000001	36959868	0.07643	3.412e-05		HD.05G0031860	2771.29	2611.89	2930.69	1.12205841971723	0.166147791492372	0.0637124	1.19578	GWHAZTZ00000015
	GWHAZTZ00000001	7721073	0.294628	0.0075352		GWHAZTZ00000001	36959948	0.113137	0.00016384		HD.14G0001580	2878.67	2712.5	3044.84	1.12252090103713	0.166742307809978	0.0638435	1.19488	GWHAZTZ00000009
	GWHAZTZ00000001	7721100	0.296985	0.00777924		GWHAZTZ00000001	36964099	0.0800391	4.104e-05		HD.01G0038350	874.389	810.583	938.195	1.15743149236905	0.210926803814331	0.0639452	1.19419	GWHAZTZ00000001
	GWHAZTZ00000001	7721225	0.204275	0.00174126		GWHAZTZ00000001	36968243	0.194444	0.00142949		HD.04G0007870	2114.06	2299.44	1928.68	0.838758980364375	-0.253671786948263	0.0639494	1.19416	GWHAZTZ00000014
	GWHAZTZ00000001	7721233	0.166895	0.00077584		GWHAZTZ00000001	37025120	0.0364029	1.76e-06		HD.01G0027250	599.136	446.705	751.567	1.68246762979865	0.750578748058051	0.0641721	1.19265	GWHAZTZ00000001
	GWHAZTZ00000001	7721486	0.278557	0.00602085		GWHAZTZ00000001	37025359	0.0785674	3.81e-05		HD.06G0009750	44.5292	29.4806	59.5779	2.02091627602081	1.01500955394348	0.0641744	1.19264	GWHAZTZ00000002
	GWHAZTZ00000001	7721770	0.308362	0.0090416		GWHAZTZ00000001	37025591	0.400195	0.02565		HD.13G0008300	1507.04	1410.16	1603.93	1.13740853654872	0.185750537247248	0.0642052	1.19243	GWHAZTZ00000011
	GWHAZTZ00000001	7721823	0.153068	0.00054895		GWHAZTZ00000001	37026453	0.141421	0.0004		HD.09G0019440	864.949	801.178	928.72	1.15919234420845	0.213119971876895	0.0642096	1.1924	GWHAZTZ00000010
	GWHAZTZ00000001	7721944	0.48824	0.0568244		GWHAZTZ00000001	37031005	0.121626	0.00021883		HD.15G0001890	15.2061	24.5794	5.83286	0.237306777781337	-2.07517478857429	0.0644609	1.1907	GWHAZTZ00000013
	GWHAZTZ00000001	7721973	0.400331	0.0256849		GWHAZTZ00000001	37031514	0.0931695	7.535e-05		HD.05G0003070	310.639	342.091	279.187	0.816119197733559	-0.293148215459841	0.0645006	1.19044	GWHAZTZ00000015
	GWHAZTZ00000001	7722042	0.406346	0.0272638		GWHAZTZ00000001	37034800	0.070799	2.513e-05		HD.01000669	796.37	737.923	854.816	1.15840902364631	0.212144745723573	0.0645095	1.19038	GWHAZTZ00000001
	GWHAZTZ00000001	7722059	0.487118	0.0563037		GWHAZTZ00000001	37058727	0.107475	0.00013342		HD.06G0025430	9.70431	14.3834	5.0252	0.349374958974037	-1.5171518863425	0.064588	1.18985	GWHAZTZ00000015
	GWHAZTZ00000001	7722118	0.330638	0.0119512		GWHAZTZ00000001	37062347	0.0694444	2.326e-05		HD.03G0015070	394.701	430.592	358.81	0.833295549287874	-0.263099820342791	0.0646718	1.18929	GWHAZTZ00000004
	GWHAZTZ00000001	7722182	0.25713	0.00437129		GWHAZTZ00000001	37062553	0.0538462	8.41e-06		HD.03G0011480	767.859	825.676	710.042	0.859952691366178	-0.217670799966517	0.0646969	1.18912	GWHAZTZ00000004
	GWHAZTZ00000001	7722247	0.265165	0.00494385		GWHAZTZ00000001	37067398	0.677322	0.210466		HD.03G0018160	167.853	189.41	146.297	0.772385314441273	-0.372607360666331	0.0647575	1.18871	GWHAZTZ00000004
	GWHAZTZ00000001	7726584	0.140133	0.00038563		GWHAZTZ00000001	37069109	0.0885696	6.154e-05		HD.11G0021060	297.068	266.774	327.362	1.22711603815325	0.295271679117223	0.0648233	1.18827	GWHAZTZ00000008
	GWHAZTZ00000001	7726601	0.269769	0.00529627		GWHAZTZ00000001	37069124	0.0419475	3.1e-06		HD.04G0000180	2599.01	2442.31	2755.72	1.12832420916835	0.174181666809578	0.0648767	1.18791	GWHAZTZ00000006
	GWHAZTZ00000001	7726682	0.233889	0.00299254		GWHAZTZ00000001	37069154	0.0968504	8.798e-05		HD.02G0005630	174.85	197.282	152.418	0.772592205344949	-0.372220972542621	0.0648916	1.18781	GWHAZTZ00000005
	GWHAZTZ00000001	7726714	0.264012	0.00485845		GWHAZTZ00000001	37230235	0.0367497	1.82e-06		HD.09011210	1215.56	1107.75	1323.38	1.1946586027941	0.256598398603862	0.06493	1.18755	GWHAZTZ00000007
	GWHAZTZ00000001	7726995	0.0286278	6.7e-07		GWHAZTZ00000001	37328048	0.0489746	5.75e-06		HD.1205320	113.643	150.791	76.496	0.507298619505402	-0.979092860370252	0.0650094	1.18702	GWHAZTZ00000010
	GWHAZTZ00000001	7727026	0.166378	0.00076627		GWHAZTZ00000001	37330680	0.0868377	5.686e-05		HD.11G0000930	539.003	491.939	586.066	1.19133952675542	0.252584633822856	0.065066	1.18665	GWHAZTZ00000008
	GWHAZTZ00000001	7727050	0.176777	0.00097656		GWHAZTZ00000001	37689326	0.203066	0.00170039		HD.03G0032970	156.761	132.706	180.817	1.36253660510652	0.446294989006086	0.0651811	1.18588	GWHAZTZ00000004
	GWHAZTZ00000001	7727051	0.0707107	2.5e-05		GWHAZTZ00000001	37689438	0.130916	0.00029375		HD.03G0010330	98.5366	117.629	79.444	0.675377011020221	-0.566235022221838	0.0651824	1.18587	GWHAZTZ00000004
	GWHAZTZ00000001	7727087	0.205704	0.00179048		GWHAZTZ00000001	37689439	0.120712	0.00021233		HD.04G0034940	1222.4	1139.43	1305.37	1.1456324391781	0.19614424895328	0.0651834	1.18586	GWHAZTZ00000014
	GWHAZTZ00000001	7727090	0.231417	0.002868		GWHAZTZ00000001	37689565	0.0851064	5.246e-05		HD.03G0018880	143.17	176.512	109.829	0.622216293934557	-0.68451191976629	0.065291	1.18515	GWHAZTZ00000004
	GWHAZTZ00000001	7727107	0.031427	9.8e-07		GWHAZTZ00000001	37700723	0.199062	0.00157018		HD.09G0023750	295.475	337.241	253.709	0.752307871085323	-0.41060491012305	0.065301	1.18508	GWHAZTZ00000010
	GWHAZTZ00000001	7727380	0.0966984	8.743e-05		GWHAZTZ00000001	37705429	0.303046	0.00843399		HD.05G0026810	1344.81	1256.15	1433.47	1.14116095470244	0.190502290464772	0.0653415	1.18481	GWHAZTZ00000015
	GWHAZTZ00000001	7727435	0.146931	0.00046608		GWHAZTZ00000001	37705860	0.0112461	2e-08		HD.08G0022630	20.6135	13.6185	27.6086	2.02728825869433	1.01955123918533	0.0654264	1.18425	GWHAZTZ00000003
	GWHAZTZ00000001	7727498	0.0883884	6.104e-05		GWHAZTZ00000001	37709867	0.471405	0.0493827		HD.14G0020270	2513.49	2368.46	2658.53	1.12247261363569	0.16668024616556	0.0654542	1.18406	GWHAZTZ00000009
	GWHAZTZ00000001	7727602	0.271964	0.00547075		GWHAZTZ00000001	37726211	0.0240455	3.3e-07		HD.05G0031090	723.859	778.783	668.935	0.858949503284023	-0.219354775517926	0.065493	1.18381	GWHAZTZ00000015
	GWHAZTZ00000001	7727854	0.0692272	2.297e-05		GWHAZTZ00000001	37726241	0.0516898	7.14e-06		HD.09G0009850	16.3454	9.91948	22.7714	2.29562415071042	1.19888645721728	0.0655678	1.18331	GWHAZTZ00000006
	GWHAZTZ00000001	7728021	0.0801152	4.12e-05		GWHAZTZ00000001	37778340	0.0243902	3.5e-07		HD.07002300	196.922	172.608	221.236	1.28172347671438	0.35808504370084	0.0656016	1.18309	GWHAZTZ00000005
	GWHAZTZ00000001	7728086	0.0503649	6.43e-06		GWHAZTZ00000001	37781833	0.219322	0.0023138		HD.03G0030650	2062.8	1933.5	2192.09	1.13374142476449	0.181091638739214	0.0656028	1.18308	GWHAZTZ00000004
	GWHAZTZ00000001	7728446	0.159941	0.00065439		GWHAZTZ00000001	37859391	0.528544	0.0780416		HD.03G0031200	1191.71	1270.82	1112.59	0.875490419695163	-0.191836703246121	0.0656386	1.18284	GWHAZTZ00000004
	GWHAZTZ00000001	7728515	0.28621	0.00671025		GWHAZTZ00000001	37861155	0.059523	1.255e-05		HD.09G0012520	384.66	349.849	419.471	1.19900624991839	0.261839178937935	0.0657126	1.18235	GWHAZTZ00000010
	GWHAZTZ00000001	7728517	0.28621	0.00671025		GWHAZTZ00000001	37861157	0.0769231	3.501e-05		HD.13G0004250	115.294	132.676	97.9127	0.737983288487515	-0.438339947828203	0.0657172	1.18232	GWHAZTZ00000011
	GWHAZTZ00000001	7728523	0.203983	0.00173131		GWHAZTZ00000001	37861382	0.370389	0.0188206		HD.03G0033350	2355.44	2076.5	2634.38	1.26866310371508	0.343309009188358	0.0657231	1.18228	GWHAZTZ00000005
	GWHAZTZ00000001	7728678	0.108146	0.00013678		GWHAZTZ00000001	37861392	0.380058	0.0208642		HD.05004655	1007.27	936.165	1078.37	1.1518983232143	0.204013377311191	0.0657248	1.18227	GWHAZTZ00000003
	GWHAZTZ00000001	7728690	0.148156	0.00048181		GWHAZTZ00000001	37863611	0.284225	0.00652601		HD.06G0034800	357.771	242.016	473.527	1.95658931086144	0.968340965284009	0.0658613	1.18137	GWHAZTZ00000002
	GWHAZTZ00000001	7728778	0.515178	0.0704415		GWHAZTZ00000001	38019898	0.14103	0.00039559		HD.14G0001980	1886.44	2004.59	1768.29	0.882120472261516	-0.180952395039541	0.0658626	1.18136	GWHAZTZ00000006
	GWHAZTZ00000001	7728912	0.496215	0.060629		GWHAZTZ00000001	38019964	0.0241477	3.4e-07		HD.03G0008440	933.305	868.467	998.143	1.14931664821196	0.200776329636901	0.0658656	1.18134	GWHAZTZ00000004
	GWHAZTZ00000001	7730042	0.236997	0.00315481		GWHAZTZ00000001	38020168	0.020035	1.6e-07		HD.04G0027810	800.87	720.694	881.046	1.22249653552413	0.289830376679152	0.065931	1.18091	GWHAZTZ00000014
	GWHAZTZ00000001	7730062	0.143163	0.00042007		GWHAZTZ00000001	38020681	0.00395063	0		HD.10G0027490	805.866	747.377	864.356	1.15651895974603	0.20978891742881	0.0660375	1.18021	GWHAZTZ00000007
	GWHAZTZ00000001	7730610	0.137493	0.00035737		GWHAZTZ00000001	38020791	0.0449078	4.07e-06		HD.03G0027970	323.774	291.645	355.904	1.22033482298822	0.287277034010955	0.066068	1.18001	GWHAZTZ00000004
	GWHAZTZ00000001	7730619	0.119967	0.00020713		GWHAZTZ00000001	38020824	0.0603194	1.324e-05		HD.08G0006030	444.021	405.34	482.703	1.1908588603628	0.252002436274482	0.0660885	1.17987	GWHAZTZ00000003
	GWHAZTZ00000001	7730929	0.0109231	1e-08		GWHAZTZ00000001	38020844	0.0717447	2.649e-05		HD.10G0001210	267.286	358.17	176.402	0.492510535262874	-1.02177350938649	0.0661248	1.17964	GWHAZTZ00000007
	GWHAZTZ00000001	7731121	0.111078	0.00015223		GWHAZTZ00000001	38020850	0.0855618	5.359e-05		HD.13G0004650	146.687	126.74	166.633	1.31475797876495	0.394797252011379	0.0661891	1.17921	GWHAZTZ00000011
	GWHAZTZ00000001	7731182	0.0142857	4e-08		GWHAZTZ00000001	38020899	0.115677	0.00017905		HD.01G0027370	2501.34	2652.29	2350.39	0.886173503371435	-0.174338904066791	0.0663662	1.17805	GWHAZTZ00000001
	GWHAZTZ00000001	7731228	0.0757614	3.295e-05		GWHAZTZ00000001	39167796	0.0888889	6.243e-05		HD.14G0015260	1571.71	1672.74	1470.69	0.87920956771459	-0.185721008851257	0.0664918	1.17723	GWHAZTZ00000009
	GWHAZTZ00000001	7731265	0.0673435	2.057e-05		GWHAZTZ00000001	39338458	0.138454	0.00036748		HD.05005452	80.2414	94.7623	65.7206	0.693531474354597	-0.527966737407108	0.0665016	1.17717	GWHAZTZ00000003
	GWHAZTZ00000001	7731346	0.243625	0.0035228		GWHAZTZ00000001	39339411	0.462107	0.0456007		HD.05G0018150	56.597	73.9842	39.2097	0.529974440619222	-0.916005311213531	0.0665151	1.17708	GWHAZTZ00000015
	GWHAZTZ00000001	7732058	0.0488957	5.72e-06		GWHAZTZ00000001	39770295	0.339411	0.013271		HD.1106273	64.0504	77.0332	51.0676	0.662929198325381	-0.593073297972252	0.0665465	1.17688	GWHAZTZ00000009
	GWHAZTZ00000001	7732088	0.0174338	9e-08		GWHAZTZ00000001	39770320	0.32249	0.010816		HD.15G0001310	12851.9	14321.3	11382.5	0.794795491492206	-0.331344406019311	0.0666268	1.17635	GWHAZTZ00000013
	GWHAZTZ00000001	7732120	0.0575676	1.098e-05		GWHAZTZ00000001	39845445	0.0981692	9.288e-05		HD.04G0018690	244.371	272.399	216.344	0.794216553337971	-0.332395664559196	0.0667104	1.17581	GWHAZTZ00000014
	GWHAZTZ00000001	7732127	0.026484	4.9e-07		GWHAZTZ00000001	39853621	0.0553861	9.41e-06		HD.08G0008150	84.4969	69.7588	99.235	1.42254376114318	0.508473034263426	0.0667641	1.17546	GWHAZTZ00000003
	GWHAZTZ00000001	7732144	0.00926888	1e-08		GWHAZTZ00000001	39854360	0.36594	0.0179324		HD.06G0027900	176.967	147.257	206.678	1.40351873364284	0.489048320532482	0.0668169	1.17511	GWHAZTZ00000002
	GWHAZTZ00000001	7732199	0.0583456	1.159e-05		GWHAZTZ00000001	39948718	0.0344828	1.41e-06		HD.05G0022920	102.248	118.795	85.7019	0.721425911149835	-0.4710768541627	0.0668514	1.17489	GWHAZTZ00000015
	GWHAZTZ00000001	7732289	0.00928658	1e-08		GWHAZTZ00000001	39948728	0.178571	0.00101683		HD.02009786	12.9988	7.55461	18.4429	2.44128055175956	1.28763809904139	0.066877	1.17472	GWHAZTZ00000014
	GWHAZTZ00000001	7732327	0.0542599	8.67e-06		GWHAZTZ00000001	39948969	0.206506	0.00181858		HD.14G0014570	2668.48	2513.21	2823.75	1.12356447646057	0.168082916863944	0.0668835	1.17468	GWHAZTZ00000009
	GWHAZTZ00000001	7732353	0.0228401	2.7e-07		GWHAZTZ00000001	39949071	0.157135	0.00060966		HD.13G0020270	11.7094	6.4886	16.9303	2.60923064617269	1.38362447860615	0.0670459	1.17363	GWHAZTZ00000011
	GWHAZTZ00000001	7732381	0.145075	0.00044297		GWHAZTZ00000001	39989943	0.00721501	0		HD.05G0010130	204.583	228.566	180.599	0.790140984674109	-0.33981799888499	0.0671009	1.17327	GWHAZTZ00000015
	GWHAZTZ00000001	7732434	0.303046	0.00843399		GWHAZTZ00000001	39990079	0.0162829	7e-08		HD.10G0014300	3831.89	4054.41	3609.36	0.890231466215626	-0.167747599544337	0.0671017	1.17327	GWHAZTZ00000007
	GWHAZTZ00000001	7732489	0.340862	0.0134994		GWHAZTZ00000001	40049070	0.00754247	0		HD.09G0018570	3705.88	3501.6	3910.16	1.11667795545064	0.159213179497312	0.0671328	1.17307	GWHAZTZ00000010
	GWHAZTZ00000001	7840288	0.0352563	1.55e-06		GWHAZTZ00000001	40054796	0.315922	0.00996132		HD.02G0004410	1671.54	1558.89	1784.19	1.14452927136024	0.194754360321511	0.0671649	1.17286	GWHAZTZ00000005
	GWHAZTZ00000001	7853676	0.0656326	1.856e-05		GWHAZTZ00000001	40055181	0.369871	0.0187155		HD.01G0028790	703.132	757.522	648.742	0.856399843366385	-0.223643563029611	0.0671826	1.17274	GWHAZTZ00000001
	GWHAZTZ00000001	7853701	0.0538748	8.42e-06		GWHAZTZ00000001	40055261	0.173913	0.00091481		HD.01G0026630	1261.84	1173.97	1349.7	1.14969110771004	0.201246298356474	0.0671863	1.17272	GWHAZTZ00000001
	GWHAZTZ00000001	7853992	0.162045	0.00068952		GWHAZTZ00000001	40055300	0.0526316	7.67e-06		HD.15G0000200	1589.02	1470.23	1707.8	1.16159119822156	0.216102426688199	0.0672203	1.1725	GWHAZTZ00000013
	GWHAZTZ00000001	7854009	0.151797	0.00053095		GWHAZTZ00000001	40055400	0.119664	0.00020505		HD.09G0004310	2329.4	2465.63	2193.17	0.889494746980149	-0.168942009381511	0.0672826	1.1721	GWHAZTZ00000010
	GWHAZTZ00000001	7854589	0.0114977	2e-08		GWHAZTZ00000001	40055706	0.0854788	5.339e-05		HD.02G0011100	516.829	474.693	558.965	1.17752879812921	0.235762343413556	0.0672948	1.17202	GWHAZTZ00000005
	GWHAZTZ00000001	7855520	0.0428587	3.37e-06		GWHAZTZ00000001	40056250	0.639763	0.167524		HD.14G0000900	1339.56	1426.78	1252.34	0.877738499696661	-0.188136906133126	0.0673241	1.17183	GWHAZTZ00000009
	GWHAZTZ00000001	7855567	0.0211027	2e-07		GWHAZTZ00000001	40056351	0.406586	0.0273282		HD.09G0009650	304.847	270.214	339.481	1.25634208262037	0.329229341383045	0.0673644	1.17157	GWHAZTZ00000010
	GWHAZTZ00000001	7855601	0.151394	0.00052533		GWHAZTZ00000001	40056455	0.23214	0.00290401		HD.09G0022190	370.839	404.661	337.017	0.832838676995961	-0.263891025992352	0.067388	1.17142	GWHAZTZ00000010
	GWHAZTZ00000001	7855691	0.0593483	1.241e-05		GWHAZTZ00000001	40056684	0.147641	0.00047515		HD.01G0029040	2289.48	2512.2	2066.77	0.822692157977597	-0.281575403294482	0.0674206	1.17121	GWHAZTZ00000001
	GWHAZTZ00000001	7855775	0.0758409	3.308e-05		GWHAZTZ00000001	40057323	0.0440709	3.77e-06		HD.03G0003120	2596.82	2411.93	2781.71	1.15331099761355	0.205781597304834	0.0674648	1.17092	GWHAZTZ00000004
	GWHAZTZ00000001	7856783	0.0478028	5.22e-06		GWHAZTZ00000001	40057471	0.0355884	1.6e-06		HD.15G0010640	301.674	271.524	331.824	1.22207953479455	0.289338180999298	0.0676992	1.16942	GWHAZTZ00000013
	GWHAZTZ00000001	7856839	0.053866	8.42e-06		GWHAZTZ00000001	40057738	0.181861	0.00109386		HD.06G0036210	658.444	589.853	727.034	1.23256667088594	0.301665685674241	0.067779	1.1689	GWHAZTZ00000002
	GWHAZTZ00000001	7856915	0.10803	0.0001362		GWHAZTZ00000001	40057886	0.0666667	1.975e-05		HD.15G0017750	1035.07	1107.36	962.781	0.86943942931197	-0.20184257117962	0.0677891	1.16884	GWHAZTZ00000013
	GWHAZTZ00000001	7856969	0.172559	0.00088665		GWHAZTZ00000001	40057889	0.0666667	1.975e-05		HD.12G0002480	73.8083	60.5079	87.1086	1.43962227010822	0.525690325190072	0.0678138	1.16868	GWHAZTZ00000012
	GWHAZTZ00000001	7857161	0.0808122	4.265e-05		GWHAZTZ00000001	40075710	0.0625	1.526e-05		HD.06G0006500	265.177	294.113	236.242	0.803234646142037	-0.316106596092571	0.0678638	1.16836	GWHAZTZ00000002
	GWHAZTZ00000001	7857932	0.109994	0.00014638		GWHAZTZ00000001	40075868	0.157135	0.00060966		HD.05G0007140	1092.51	1018.54	1166.48	1.14524659977792	0.195658279519694	0.0680143	1.1674	GWHAZTZ00000015
	GWHAZTZ00000001	7858608	0.141421	0.0004		GWHAZTZ00000001	40077176	0.0807868	4.26e-05		HD.05G0029180	307.66	276.408	338.912	1.22612942725155	0.294111274459812	0.0681212	1.16672	GWHAZTZ00000015
	GWHAZTZ00000001	7906109	0.141018	0.00039546		GWHAZTZ00000001	40126007	0.0740741	3.011e-05		HD.1300611	498.724	457.087	540.362	1.18218557753019	0.241456525166337	0.0681275	1.16668	GWHAZTZ00000011
	GWHAZTZ00000001	7906134	0.080218	4.141e-05		GWHAZTZ00000001	40126171	0.185602	0.00118666		HD.12G0001430	1842.36	1954.98	1729.73	0.884778752193368	-0.176611354967242	0.0681494	1.16654	GWHAZTZ00000012
	GWHAZTZ00000001	7907183	0.220397	0.00235951		GWHAZTZ00000001	40126977	0.218325	0.00227205		HD.11G0012040	2315.71	2452.65	2178.77	0.888333701193354	-0.170826370314883	0.0681532	1.16651	GWHAZTZ00000008
	GWHAZTZ00000001	7907701	0.0571399	1.066e-05		GWHAZTZ00000001	40127160	0.0869565	5.718e-05		HD.09G0000270	499.43	457.788	541.072	1.18192534934763	0.241138917472287	0.0682072	1.16617	GWHAZTZ00000010
	GWHAZTZ00000001	7907703	0.0571399	1.066e-05		GWHAZTZ00000001	40127319	0.207116	0.00184015		HD.08G0001010	2.65668	4.99111	0.322246	0.0645641262943051	-3.9531234055503	0.0682258	1.16605	GWHAZTZ00000003
	GWHAZTZ00000001	7907756	0.0336718	1.29e-06		GWHAZTZ00000001	40127929	0.141026	0.00039554		HD.02G0019120	193.234	145.182	241.286	1.66195485785786	0.732881196049851	0.0682536	1.16587	GWHAZTZ00000005
	GWHAZTZ00000001	7907765	0.0550992	9.22e-06		GWHAZTZ00000001	40128446	0.177369	0.00098972		HD.01G0020840	446.685	408.085	485.285	1.18917523405319	0.249961322881651	0.0682735	1.16575	GWHAZTZ00000001
	GWHAZTZ00000001	7907774	0.154278	0.00056652		GWHAZTZ00000001	40128607	0.0651112	1.797e-05		HD.03G0019380	20.7857	11.5496	30.0219	2.59939445242414	1.37817557624031	0.0683891	1.16501	GWHAZTZ00000004
	GWHAZTZ00000001	7907778	0.174057	0.00091784		GWHAZTZ00000001	40128929	0.124943	0.00024369		HD.04G0025620	1336.62	1216.67	1456.57	1.19717440016041	0.259633334335802	0.0684123	1.16487	GWHAZTZ00000014
	GWHAZTZ00000001	7983311	0.0653605	1.825e-05		GWHAZTZ00000001	40128947	0.0588235	1.197e-05		HD.06G0024040	1435.58	1339.77	1531.39	1.14302077373661	0.192851623932484	0.0684597	1.16456	GWHAZTZ00000002
	GWHAZTZ00000001	7983608	0.0202031	1.7e-07		GWHAZTZ00000001	40128990	0.0589256	1.206e-05		HD.08G0025810	98.1754	118.231	78.1193	0.660732115830134	-0.597862624210618	0.0685024	1.16429	GWHAZTZ00000003
	GWHAZTZ00000001	7983621	0.0599594	1.292e-05		GWHAZTZ00000001	40129009	0.086538	5.608e-05		HD.13G0016090	316.473	351.344	281.603	0.801501781446663	-0.319222367918132	0.068523	1.16416	GWHAZTZ00000011
	GWHAZTZ00000001	7983671	0.0603628	1.328e-05		GWHAZTZ00000001	40129011	0.0641298	1.691e-05		HD.03G0014280	640.11	713.151	567.069	0.795159793445781	-0.330683284746298	0.0685923	1.16372	GWHAZTZ00000004
	GWHAZTZ00000001	7983932	0.126188	0.00025356		GWHAZTZ00000001	40129322	0.340694	0.0134729		HD.06000672	618.914	667.41	570.417	0.854672222225698	-0.226556860896232	0.0686743	1.16321	GWHAZTZ00000004
	GWHAZTZ00000001	7983976	0.0765096	3.427e-05		GWHAZTZ00000001	40130137	0.0138889	4e-08		HD.1309024	100.541	116.608	84.4742	0.724428085147246	-0.465085616079647	0.0686755	1.1632	GWHAZTZ00000011
	GWHAZTZ00000001	7984083	0.0601411	1.308e-05		GWHAZTZ00000001	40130838	0.303046	0.00843399		HD.01G0005360	449.072	488.87	409.274	0.837182888950743	-0.2563852700092	0.0687022	1.16303	GWHAZTZ00000001
	GWHAZTZ00000001	7984151	0.0554594	9.46e-06		GWHAZTZ00000001	40132442	0.275158	0.00573227		HD.11G0002500	521.754	398.696	644.812	1.61730215806359	0.693589240478896	0.0688466	1.16212	GWHAZTZ00000008
	GWHAZTZ00000001	7988092	0.375805	0.0199457		GWHAZTZ00000001	40133012	0.116268	0.00018274		HD.05002948	147.677	167.808	127.545	0.760062154836328	-0.395810693689572	0.068966	1.16137	GWHAZTZ00000003
	GWHAZTZ00000001	7989079	0.0214275	2.1e-07		GWHAZTZ00000001	40133072	0.0335964	1.27e-06		HD.07G0008920	673.548	725.975	621.122	0.855569193427202	-0.225043558726098	0.0689845	1.16125	GWHAZTZ00000006
	GWHAZTZ00000001	7989130	0.272918	0.00554793		GWHAZTZ00000001	40133084	0.048217	5.41e-06		HD.14G0000240	11.2152	16.2537	6.17666	0.380015318505544	-1.39587051978759	0.0690409	1.16089	GWHAZTZ00000009
	GWHAZTZ00000001	7989532	0.151523	0.00052712		GWHAZTZ00000001	40178104	0.354315	0.0157601		HD.01012548	769.549	825.27	713.828	0.86496291098163	-0.209289822588929	0.06912	1.1604	GWHAZTZ00000001
	GWHAZTZ00000001	8047818	0.16809	0.00079831		GWHAZTZ00000001	40489748	0.0574298	1.088e-05		HD.03G0003860	35.3567	44.644	26.0694	0.5839392058695	-0.776109917487641	0.0691615	1.16014	GWHAZTZ00000004
	GWHAZTZ00000001	8050344	0.188562	0.0012642		GWHAZTZ00000001	40489816	0.0327869	1.16e-06		HD.06G0003010	228.582	260.588	196.576	0.754354096438208	-0.406686206329091	0.0691884	1.15997	GWHAZTZ00000002
	GWHAZTZ00000001	8050564	0.150844	0.00051774		GWHAZTZ00000001	40496993	0.0720194	2.69e-05		HD.04G0020380	42.1847	56.3707	27.9987	0.496689497269578	-1.00958385424729	0.0692133	1.15981	GWHAZTZ00000014
	GWHAZTZ00000001	8050571	0.155747	0.00058841		GWHAZTZ00000001	40497311	0.0376462	2.01e-06		HD.12G0021260	10.7646	16.2946	5.23472	0.321255755544815	-1.63820579335414	0.0692952	1.1593	GWHAZTZ00000012
	GWHAZTZ00000001	8050589	0.207717	0.00186159		GWHAZTZ00000001	40497762	0.072883	2.822e-05		HD.05G0031440	1794.39	1905.09	1683.68	0.883778999933115	-0.178242444231797	0.069305	1.15924	GWHAZTZ00000015
	GWHAZTZ00000001	8050607	0.176192	0.00096371		GWHAZTZ00000001	40525747	0.136398	0.00034612		HD.01G0031190	761.956	706.183	817.73	1.15795684717508	0.211581490350866	0.0693103	1.1592	GWHAZTZ00000001
	GWHAZTZ00000001	8050637	0.168607	0.00080817		GWHAZTZ00000001	40554373	0.261891	0.00470419		HD.04G0013740	860.77	716.815	1004.73	1.40165310548655	0.48712934156049	0.0693346	1.15905	GWHAZTZ00000014
	GWHAZTZ00000001	8050744	0.0775461	3.616e-05		GWHAZTZ00000001	40575480	0.168046	0.00079747		HD.02G0009170	48.9791	70.2643	27.6939	0.394138733721621	-1.34322455854996	0.0693478	1.15897	GWHAZTZ00000005
	GWHAZTZ00000001	8050962	0.0130695	3e-08		GWHAZTZ00000001	40578113	0.0404061	2.67e-06		HD.06G0011120	1968.55	1847.89	2089.2	1.13058888879159	0.177074423648474	0.0695115	1.15794	GWHAZTZ00000002
	GWHAZTZ00000001	8051003	0.175171	0.00094156		GWHAZTZ00000001	40578244	0.249195	0.00385619		HD.02G0005640	375.38	339.921	410.838	1.20862715940703	0.273369266727904	0.0695416	1.15776	GWHAZTZ00000005
	GWHAZTZ00000001	8051047	0.0671273	2.03e-05		GWHAZTZ00000001	40578245	0.0736546	2.943e-05		HD.12G0018120	648.335	580.569	716.1	1.2334454091929	0.302693865107414	0.0695453	1.15773	GWHAZTZ00000012
	GWHAZTZ00000001	8051154	0.101015	0.00010412		GWHAZTZ00000001	40578511	0.115862	0.0001802		HD.09G0015840	44.4856	58.4807	30.4906	0.521378564807082	-0.939596823640677	0.0695531	1.15768	GWHAZTZ00000010
	GWHAZTZ00000001	8051155	0.0454546	4.27e-06		GWHAZTZ00000001	40578669	0.146308	0.00045822		HD.1407189	402.809	366.197	439.421	1.19995767954043	0.262983525338959	0.0695776	1.15753	GWHAZTZ00000012
	GWHAZTZ00000001	8059097	0.0565685	1.024e-05		GWHAZTZ00000001	40578735	0.111453	0.0001543		HD.10G0014860	10.4387	17.6633	3.2142	0.181970389606909	-2.45822438206065	0.0696453	1.15711	GWHAZTZ00000007
	GWHAZTZ00000001	8059377	0.108981	0.00014106		GWHAZTZ00000001	40578797	0.0545945	8.88e-06		HD.12G0000420	2411.33	2702.99	2119.67	0.784196024823083	-0.350713766196033	0.0697105	1.1567	GWHAZTZ00000002
	GWHAZTZ00000001	8059380	0.129256	0.00027913		GWHAZTZ00000001	40578814	0.0853715	5.312e-05		HD.01001695	1385.03	1292.34	1477.72	1.14344338409154	0.193384934606204	0.0697283	1.15659	GWHAZTZ00000001
	GWHAZTZ00000001	8059381	0.129256	0.00027913		GWHAZTZ00000001	40579067	0.124319	0.00023886		HD.03G0001420	1032.39	1103.83	960.962	0.870573756835221	-0.199961563682214	0.0699907	1.15496	GWHAZTZ00000004
	GWHAZTZ00000001	8059392	0.302886	0.00841625		GWHAZTZ00000001	40579113	0.0846559	5.136e-05		HD.07G0019530	2743.99	2587.74	2900.24	1.12076079843831	0.164478399703882	0.0701817	1.15378	GWHAZTZ00000003
	GWHAZTZ00000001	8062213	0.235702	0.00308642		GWHAZTZ00000001	40579438	0.163957	0.00072264		HD.15G0011310	89.5139	114.603	64.4251	0.562160653952835	-0.830945612947063	0.070275	1.1532	GWHAZTZ00000013
	GWHAZTZ00000001	8062269	0.0523783	7.53e-06		GWHAZTZ00000001	40579644	0.00920733	1e-08		HD.02G0011940	1680.27	1787.56	1572.98	0.879957458124629	-0.184494317087656	0.0703792	1.15256	GWHAZTZ00000005
	GWHAZTZ00000001	8063044	0.235702	0.00308642		GWHAZTZ00000001	40579728	0.156536	0.00060042		HD.10G0009660	381.235	324.383	438.087	1.35052357402464	0.433518822987647	0.0704832	1.15191	GWHAZTZ00000013
	GWHAZTZ00000001	8063222	0.252538	0.00406732		GWHAZTZ00000001	40580246	0.0358269	1.65e-06		HD.07003587	18.1044	11.7516	24.4573	2.08119182825728	1.05740994773579	0.070613	1.15112	GWHAZTZ00000005
	GWHAZTZ00000001	8063348	0.221664	0.00241422		GWHAZTZ00000001	40580827	0.212132	0.002025		HD.05010867	452.645	407.965	497.325	1.21903835472967	0.285743518335313	0.0706548	1.15086	GWHAZTZ00000003
	GWHAZTZ00000001	8064014	0.179376	0.00103529		GWHAZTZ00000001	40630963	0.0317274	1.01e-06		HD.10G0023680	821.239	763.168	879.31	1.15218327769456	0.204370224410253	0.0706558	1.15085	GWHAZTZ00000007
	GWHAZTZ00000001	8064353	0.205813	0.00179429		GWHAZTZ00000001	40630988	0.183848	0.00114244		HD.01G0019580	539.753	483.714	595.792	1.23170370712636	0.300655249807777	0.0706876	1.15066	GWHAZTZ00000001
	GWHAZTZ00000001	8064358	0.0219886	2.3e-07		GWHAZTZ00000001	40631036	0.0584459	1.167e-05		HD.05G0031810	3031.01	2841.7	3220.31	1.13323464794162	0.18044661700284	0.0707179	1.15047	GWHAZTZ00000015
	GWHAZTZ00000001	8115136	0.0452515	4.19e-06		GWHAZTZ00000001	40648337	0.124541	0.00024058		HD.15G0009440	21.8167	33.5202	10.1133	0.301705826433218	-1.72878553733167	0.0707691	1.15016	GWHAZTZ00000013
	GWHAZTZ00000001	8115200	0.171162	0.00085828		GWHAZTZ00000001	40648999	0.0729635	2.834e-05		HD.01G0015670	371.59	404.881	338.298	0.835549830251984	-0.259202225052475	0.0707998	1.14997	GWHAZTZ00000001
	GWHAZTZ00000001	8121781	0.0714249	2.603e-05		GWHAZTZ00000001	40649222	0.127382	0.00026329		HD.15G0003250	552.199	506.856	597.541	1.17891757271947	0.237462851832532	0.0708284	1.14979	GWHAZTZ00000013
	GWHAZTZ00000001	8121802	0.291822	0.00725222		GWHAZTZ00000001	40649661	0.124054	0.00023683		HD.15G0001350	100.185	83.9331	116.437	1.3872601187844	0.472238326158509	0.0708419	1.14971	GWHAZTZ00000013
	GWHAZTZ00000001	8122041	0.183576	0.00113569		GWHAZTZ00000001	40653630	0.0262314	4.7e-07		HD.06G0019610	1356.42	1441.73	1271.11	0.881657415946446	-0.18170991566526	0.0708667	1.14956	GWHAZTZ00000002
	GWHAZTZ00000001	8122083	0.0659202	1.888e-05		GWHAZTZ00000001	40653773	0.0583316	1.158e-05		HD.04012116	19408.6	20397.7	18419.6	0.903019683343049	-0.1471706600584	0.0708723	1.14952	GWHAZTZ00000002
	GWHAZTZ00000001	8127882	0.0307438	8.9e-07		GWHAZTZ00000001	40655465	0.169706	0.00082944		HD.15G0006710	3.955	1.03248	6.87751	6.66116365015507	2.73577422619503	0.0709249	1.1492	GWHAZTZ00000013
	GWHAZTZ00000001	8127921	0.104421	0.00011889		GWHAZTZ00000001	40660234	0.0633484	1.61e-05		HD.11G0004780	18.586	25.1849	11.9871	0.475963019738534	-1.0710786081448	0.0709409	1.1491	GWHAZTZ00000008
	GWHAZTZ00000001	8131601	0.0405717	2.71e-06		GWHAZTZ00000001	40660905	0.145416	0.00044714		HD.04G0014900	2998.04	2830.79	3165.29	1.1181633121734	0.161130914885921	0.0710138	1.14866	GWHAZTZ00000014
	GWHAZTZ00000001	8132586	0.0740961	3.014e-05		GWHAZTZ00000001	40677638	0.229061	0.00275301		HD.10G0027180	100.907	117.296	84.5188	0.720559900561245	-0.472809727428969	0.0710173	1.14864	GWHAZTZ00000007
	GWHAZTZ00000001	8132693	0.12053	0.00021104		GWHAZTZ00000001	40680713	0.141421	0.0004		HD.02G0013110	1341.4	1254.83	1427.98	1.13798844198949	0.186485904947547	0.0710182	1.14863	GWHAZTZ00000005
	GWHAZTZ00000001	8132710	0.0654728	1.838e-05		GWHAZTZ00000001	40680803	0.236594	0.0031334		HD.1407555	16.2839	10.1154	22.4524	2.21963281981803	1.15032104016091	0.0711562	1.14779	GWHAZTZ00000012
	GWHAZTZ00000001	8154578	0.0235702	3.1e-07		GWHAZTZ00000001	40680859	0.165179	0.00074441		HD.11G0005090	350.163	382.596	317.731	0.830460980027307	-0.268015711460204	0.0711683	1.14771	GWHAZTZ00000010
	GWHAZTZ00000001	8154606	0.034284	1.38e-06		GWHAZTZ00000001	40686349	0.104031	0.00011713		HD.08G0014240	63.4637	46.1057	80.8216	1.75296110272797	0.809793983819038	0.0711813	1.14763	GWHAZTZ00000003
	GWHAZTZ00000001	8154663	0.00479394	0		GWHAZTZ00000001	40687945	0.303274	0.00845946		HD.01G0029880	354.511	388.296	320.726	0.825984709829664	-0.275813019365026	0.07127	1.14709	GWHAZTZ00000001
	GWHAZTZ00000001	8154671	0.0314947	9.8e-07		GWHAZTZ00000001	40693761	0.680918	0.21497		HD.14G0007750	1874.94	1729.45	2020.44	1.16825814204975	0.224359091946016	0.0712965	1.14693	GWHAZTZ00000009
	GWHAZTZ00000001	8154699	0.0532782	8.06e-06		GWHAZTZ00000001	40693786	0.477653	0.0520536		HD.09G0020070	1671.42	1570.55	1772.28	1.12844132446529	0.174331404702803	0.0712993	1.14691	GWHAZTZ00000010
	GWHAZTZ00000001	8154828	0.0956839	8.382e-05		GWHAZTZ00000001	40693803	0.487756	0.0565992		HD.03G0029850	131.333	149.789	112.878	0.753581058322512	-0.408165392420233	0.0713314	1.14672	GWHAZTZ00000004
	GWHAZTZ00000001	8154878	0.206183	0.00180721		GWHAZTZ00000001	40694581	0.205704	0.00179048		HD.10G0028690	147.825	128.182	167.468	1.30647863818341	0.385683535803125	0.0713856	1.14639	GWHAZTZ00000007
	GWHAZTZ00000001	8154906	0.0436827	3.64e-06		GWHAZTZ00000001	40695333	0.113752	0.00016743		HD.07G0001750	732.707	676.931	788.483	1.16478957564206	0.220069349216555	0.0714308	1.14611	GWHAZTZ00000006
	GWHAZTZ00000001	8154949	0.251141	0.00397803		GWHAZTZ00000001	40697186	0.224575	0.00254358		HD.01G0030370	580.502	626.51	534.495	0.853131126257658	-0.229160594067368	0.0714602	1.14594	GWHAZTZ00000001
	GWHAZTZ00000001	8154969	0.213291	0.00206961		GWHAZTZ00000001	40702068	0.109595	0.00014427		HD.12G0006840	3.935	0.948525	6.92147	7.29709090122874	2.86732142579433	0.0714938	1.14573	GWHAZTZ00000012
	GWHAZTZ00000001	8155022	0.093036	7.492e-05		GWHAZTZ00000001	40702413	0.0926791	7.378e-05		HD.01G0039720	39.235	56.4234	22.0466	0.390735155425609	-1.35573703062127	0.0714992	1.1457	GWHAZTZ00000001
	GWHAZTZ00000001	8155052	0.146486	0.00046045		GWHAZTZ00000001	40743557	0.0258173	4.4e-07		HD.09G0022940	832.115	965.124	699.106	0.724368313203679	-0.465204656528278	0.071522	1.14556	GWHAZTZ00000010
	GWHAZTZ00000001	8155447	0.0226274	2.6e-07		GWHAZTZ00000001	40790570	0.236741	0.00314121		HD.10G0007970	723.201	670.551	775.851	1.15703645427711	0.210434319567527	0.0715592	1.14533	GWHAZTZ00000007
	GWHAZTZ00000001	8155593	0.031241	9.5e-07		GWHAZTZ00000001	40790750	0.0292659	7.3e-07		HD.01G0019600	375.614	340.354	410.873	1.20719525165279	0.271659036333066	0.0715999	1.14509	GWHAZTZ00000001
	GWHAZTZ00000001	8155796	0.101015	0.00010412		GWHAZTZ00000001	40790945	0.226159	0.00261613		HD.06G0017340	549.805	502.304	597.306	1.18913293371038	0.249910003632419	0.0716512	1.14478	GWHAZTZ00000002
	GWHAZTZ00000001	8156147	0.0370389	1.88e-06		GWHAZTZ00000001	41070133	0.00842904	1e-08		HD.06G0036240	225.219	284.347	166.091	0.584113283726553	-0.775679900403314	0.0716534	1.14476	GWHAZTZ00000002
	GWHAZTZ00000001	8156262	0.0858465	5.431e-05		GWHAZTZ00000001	41070142	0.0724681	2.758e-05		HD.03G0012860	1898.99	1787.29	2010.68	1.12498556139278	0.169906485317243	0.0716762	1.14462	GWHAZTZ00000004
	GWHAZTZ00000001	8156290	0.32922	0.0117474		GWHAZTZ00000001	41073852	0.0942809	7.901e-05		HD.11G0017380	1298.74	1215.66	1381.82	1.13668678818555	0.184834777201516	0.0716796	1.1446	GWHAZTZ00000006
	GWHAZTZ00000001	8156354	0.235702	0.00308642		GWHAZTZ00000001	41075881	0.188562	0.0012642		HD.08G0028620	937.028	1003.95	870.109	0.866688174400715	-0.206415075102534	0.0717169	1.14438	GWHAZTZ00000003
	GWHAZTZ00000001	8156391	0.622927	0.150574		GWHAZTZ00000001	41080126	0.192847	0.0013831		HD.10G0000560	113.558	130.636	96.4805	0.738543229617695	-0.43724572524497	0.071768	1.14407	GWHAZTZ00000007
	GWHAZTZ00000001	8156433	0.615028	0.14308		GWHAZTZ00000001	41081041	0.511722	0.0685704		HD.04G0003370	288.452	187.263	389.642	2.08071980736266	1.05708270282221	0.0717759	1.14402	GWHAZTZ00000014
	GWHAZTZ00000001	8156496	0.182134	0.00110042		GWHAZTZ00000001	41081269	0.287054	0.00678978		HD.01009944	148.055	167.394	128.717	0.768945862099985	-0.379046066569309	0.0718087	1.14382	GWHAZTZ00000001
	GWHAZTZ00000001	8156497	0.159446	0.00064632		GWHAZTZ00000001	41081486	0.0044468	0		HD.04007356	7925.92	8342.3	7509.54	0.900175269429831	-0.151722164868451	0.0719277	1.1431	GWHAZTZ00000002
	GWHAZTZ00000001	8156524	0.11479	0.00017363		GWHAZTZ00000001	41081573	0.0279067	6.1e-07		HD.06G0038830	121.241	138.332	104.15	0.75289732845519	-0.409474954861062	0.0719868	1.14275	GWHAZTZ00000002
	GWHAZTZ00000001	8156544	0.19999	0.00159967		GWHAZTZ00000001	41097662	0.125587	0.00024876		HD.02G0019590	138.225	118.432	158.018	1.33424711444693	0.416025891238082	0.0720423	1.14241	GWHAZTZ00000005
	GWHAZTZ00000001	8156709	0.110345	0.00014825		GWHAZTZ00000001	41101244	0.248541	0.00381586		HD.02G0004370	134.788	153.327	116.25	0.758181863008292	-0.399384149669969	0.0720963	1.14209	GWHAZTZ00000005
	GWHAZTZ00000001	8156881	0.00354927	0		GWHAZTZ00000001	41106118	0.0833333	4.823e-05		HD.09G0003720	39.268	61.7332	16.8028	0.27218392576354	-1.87734622608359	0.07212	1.14194	GWHAZTZ00000010
	GWHAZTZ00000001	8157028	0.275654	0.00577376		GWHAZTZ00000001	41109040	0.105775	0.00012518		HD.07G0020500	149.244	169.069	129.418	0.765474780930385	-0.385573246915404	0.072147	1.14178	GWHAZTZ00000006
	GWHAZTZ00000001	8157086	0.045607	4.33e-06		GWHAZTZ00000001	41188262	0.0681549	2.158e-05		HD.05G0027990	97.4903	113.026	81.9544	0.725092455510765	-0.463763132031998	0.0722079	1.14142	GWHAZTZ00000015
	GWHAZTZ00000001	8157301	0.462621	0.0458036		GWHAZTZ00000001	41271227	0.181762	0.00109148		HD.13G0003870	249.701	222.837	276.565	1.24111070257601	0.311631804375952	0.0722921	1.14091	GWHAZTZ00000011
	GWHAZTZ00000001	8157408	0.30451	0.00859815		GWHAZTZ00000001	41271288	0.0678823	2.123e-05		HD.08G0010880	40.9318	31.1731	50.6905	1.62609446726357	0.701411072599795	0.072307	1.14082	GWHAZTZ00000003
	GWHAZTZ00000001	8157497	0.173675	0.00090981		GWHAZTZ00000001	41275965	0.2335	0.00297268		HD.07G0020850	621.164	546.415	695.913	1.27359813602602	0.348910129540069	0.0723398	1.14062	GWHAZTZ00000006
	GWHAZTZ00000001	8157599	0.294628	0.0075352		GWHAZTZ00000001	41276028	0.297291	0.00781132		HD.08G0000070	1615.53	1511.12	1719.94	1.13818919801973	0.186740392756333	0.0724111	1.14019	GWHAZTZ00000003
	GWHAZTZ00000001	8158058	0.484873	0.055273		GWHAZTZ00000001	41279874	0.179195	0.0010311		HD.02001548	469.235	519.613	418.858	0.806097008383565	-0.310974626987319	0.0724514	1.13995	GWHAZTZ00000014
	GWHAZTZ00000001	8158122	0.0270663	5.4e-07		GWHAZTZ00000001	41640802	0.0624484	1.521e-05		HD.06G0010050	170.925	192.543	149.308	0.775453362284162	-0.366888078325714	0.0724696	1.13984	GWHAZTZ00000002
	GWHAZTZ00000001	8158198	0.0395813	2.45e-06		GWHAZTZ00000001	41642663	0.0687027	2.228e-05		HD.07009986	592.437	520.746	664.127	1.27533857994841	0.350880308077853	0.0724741	1.13982	GWHAZTZ00000005
	GWHAZTZ00000001	8158209	0.0231542	2.9e-07		GWHAZTZ00000001	41642719	0.131307	0.00029727		HD.07G0012510	311.009	277.145	344.873	1.24437959009315	0.315426637567005	0.0724804	1.13978	GWHAZTZ00000006
	GWHAZTZ00000001	8158253	0.0990353	9.62e-05		GWHAZTZ00000001	41643259	0.29756	0.00783971		HD.1106524	158.644	137.826	179.463	1.30209565941765	0.380835441051883	0.0724946	1.13969	GWHAZTZ00000009
	GWHAZTZ00000001	8158363	0.0369729	1.87e-06		GWHAZTZ00000001	41643290	0.0645363	1.735e-05		HD.02G0028220	1700.38	1596.16	1804.6	1.1305885409944	0.177073979839616	0.0725642	1.13928	GWHAZTZ00000005
	GWHAZTZ00000001	8158529	0.0396373	2.47e-06		GWHAZTZ00000001	41643745	0.175805	0.00095527		HD.06G0010540	716.559	770.457	662.66	0.86008801790079	-0.217443787989723	0.072586	1.13915	GWHAZTZ00000002
	GWHAZTZ00000001	8158636	0.0255808	4.3e-07		GWHAZTZ00000001	41644397	0.154273	0.00056645		HD.01G0031970	813.565	742.12	885.01	1.19254413734965	0.254042662924344	0.0726807	1.13858	GWHAZTZ00000001
	GWHAZTZ00000001	8160139	0.251416	0.00399549		GWHAZTZ00000001	41645452	0.0942809	7.901e-05		HD.15G0001060	168.267	147.348	189.186	1.28393536793037	0.360572580409423	0.0728167	1.13777	GWHAZTZ00000013
	GWHAZTZ00000001	8160158	0.235702	0.00308642		GWHAZTZ00000001	41645570	0.164866	0.0007388		HD.01G0039670	877.881	938.934	816.827	0.869951316681042	-0.200993426280033	0.0728749	1.13742	GWHAZTZ00000001
	GWHAZTZ00000001	8160851	0.0637399	1.651e-05		GWHAZTZ00000001	41645755	0.0159798	7e-08		HD.05009740	2573.03	2426.63	2719.44	1.12066718372948	0.1643578894958	0.0728973	1.13729	GWHAZTZ00000003
	GWHAZTZ00000001	8160897	0.0467672	4.78e-06		GWHAZTZ00000001	41645912	0.184127	0.0011494		HD.05G0019330	1492.65	1587.02	1398.29	0.881080483099939	-0.18265428542863	0.0729814	1.13679	GWHAZTZ00000015
	GWHAZTZ00000001	8161207	0.0451466	4.15e-06		GWHAZTZ00000001	41646117	0.0913851	6.974e-05		HD.02G0004090	199.383	153.654	245.112	1.59521584796761	0.673751647641317	0.0730111	1.13661	GWHAZTZ00000005
	GWHAZTZ00000001	8161367	0.116571	0.00018466		GWHAZTZ00000001	41646191	0.302276	0.00834858		HD.06G0021590	251.508	224.804	278.212	1.23757456370121	0.307515449993282	0.0730569	1.13634	GWHAZTZ00000002
	GWHAZTZ00000001	8161394	0.0166289	8e-08		GWHAZTZ00000001	41646194	0.129059	0.00027743		HD.01G0032170	808.647	888.665	728.63	0.819914477492316	-0.286454659952157	0.0732608	1.13513	GWHAZTZ00000001
	GWHAZTZ00000001	8222508	0.138279	0.00036561		GWHAZTZ00000001	41646260	0.318609	0.0103046		HD.02001868	205.61	229.947	181.273	0.788325472675588	-0.343136702680993	0.0734191	1.13419	GWHAZTZ00000014
	GWHAZTZ00000001	8222515	0.21606	0.00217922		GWHAZTZ00000001	41680978	0.1424	0.00041119		HD.06G0031210	41.2969	31.6225	50.9714	1.6118716329011	0.688736854318043	0.0736379	1.1329	GWHAZTZ00000002
	GWHAZTZ00000001	8222643	0.0838052	4.933e-05		GWHAZTZ00000001	41683234	0.0542423	8.66e-06		HD.01G0027150	243.472	269.735	217.209	0.805266894810917	-0.312461070661779	0.0736502	1.13283	GWHAZTZ00000001
	GWHAZTZ00000001	8223012	0.0564497	1.015e-05		GWHAZTZ00000001	41683493	0.0482051	5.4e-06		HD.03G0028150	4125.9	4353.98	3897.83	0.895233799383331	-0.159663588865503	0.0736584	1.13278	GWHAZTZ00000004
	GWHAZTZ00000001	8223078	0.0775537	3.618e-05		GWHAZTZ00000001	41683504	0.122878	0.00022798		HD.03G0031050	3034.89	2864.08	3205.7	1.11927588080907	0.162565677797605	0.0736904	1.13259	GWHAZTZ00000004
	GWHAZTZ00000001	8225016	0.527524	0.0774407		GWHAZTZ00000001	41697183	0.0990606	9.63e-05		HD.12G0008610	69.3078	84.8597	53.756	0.633468860669456	-0.658654392114663	0.0736911	1.13259	GWHAZTZ00000012
	GWHAZTZ00000001	8225037	0.557829	0.0968285		GWHAZTZ00000001	41710002	0.0337036	1.29e-06		HD.12G0019030	332.271	364.714	299.828	0.822091522114039	-0.282629079143461	0.0738964	1.13138	GWHAZTZ00000012
	GWHAZTZ00000001	8225107	0.282843	0.0064		GWHAZTZ00000001	41710164	0.0807996	4.262e-05		HD.09G0010590	303.95	274.984	332.916	1.21067399111033	0.275810430079413	0.0739384	1.13113	GWHAZTZ00000010
	GWHAZTZ00000001	8225120	0.260513	0.00460593		GWHAZTZ00000001	41711026	0.103434	0.00011446		HD.11G0024850	56.2862	67.7136	44.8587	0.662478121959971	-0.594055283887983	0.0740097	1.13071	GWHAZTZ00000008
	GWHAZTZ00000001	8225122	0.275399	0.00575245		GWHAZTZ00000001	41711211	0.0475862	5.13e-06		HD.13G0010040	680.286	731.803	628.769	0.859204255711469	-0.218926955755579	0.0740556	1.13044	GWHAZTZ00000011
	GWHAZTZ00000001	8225147	0.0854744	5.338e-05		GWHAZTZ00000001	41711412	0.107252	0.00013232		HD.08G0025650	95.4654	79.6488	111.282	1.39715817723019	0.482495362613764	0.0741912	1.12965	GWHAZTZ00000003
	GWHAZTZ00000001	8226398	0.253004	0.00409744		GWHAZTZ00000001	41711418	0.316527	0.0100378		HD.06G0006690	261.68	289.888	233.473	0.805391433175557	-0.312237968246695	0.0742007	1.12959	GWHAZTZ00000002
	GWHAZTZ00000001	8226487	0.161624	0.00068238		GWHAZTZ00000001	41718208	0.244563	0.00357738		HD.08G0022580	417.328	379.981	454.675	1.19657461445316	0.258910361393973	0.0742851	1.1291	GWHAZTZ00000003
	GWHAZTZ00000001	8248554	0.18649	0.00120954		GWHAZTZ00000001	41727850	0.159329	0.00064444		HD.10G0026390	1962.63	1793.24	2132.02	1.18892283046037	0.24965507696315	0.0743451	1.12875	GWHAZTZ00000007
	GWHAZTZ00000001	8248634	0.101015	0.00010412		GWHAZTZ00000001	41728252	0.112799	0.00016189		HD.10G0004410	7415.08	6931.49	7898.67	1.13953281839685	0.188442474630931	0.0743562	1.12868	GWHAZTZ00000007
	GWHAZTZ00000001	8248882	0.0932779	7.57e-05		GWHAZTZ00000001	41733027	0.0234506	3e-07		HD.05G0003740	963.044	886.826	1039.26	1.17189088488327	0.22883824623945	0.0743673	1.12862	GWHAZTZ00000015
	GWHAZTZ00000001	8248954	0.0757614	3.295e-05		GWHAZTZ00000001	41733404	0.0112682	2e-08		HD.06G0019020	1488.47	1582.41	1394.53	0.881273448671279	-0.182338355161811	0.0743949	1.12846	GWHAZTZ00000002
	GWHAZTZ00000001	8249305	0.0384297	2.18e-06		GWHAZTZ00000001	41733477	0.114796	0.00017366		HD.14G0004080	2022.5	2156.47	1888.52	0.875746546994931	-0.191414700290638	0.0744118	1.12836	GWHAZTZ00000009
	GWHAZTZ00000001	8249340	0.0818755	4.494e-05		GWHAZTZ00000001	41734957	0.00569863	0		HD.15G0013160	369.737	402.862	336.611	0.835549874331967	-0.259202148942147	0.0744608	1.12807	GWHAZTZ00000015
	GWHAZTZ00000001	8249614	0.14717	0.00046912		GWHAZTZ00000001	41735619	0.0440698	3.77e-06		HD.10G0026000	116.572	133.771	99.3736	0.742862686376918	-0.428832532832617	0.074503	1.12783	GWHAZTZ00000007
	GWHAZTZ00000001	8250601	0.0456498	4.34e-06		GWHAZTZ00000001	41767720	0.385695	0.0221296		HD.03G0020430	681.611	733.35	629.872	0.858896595652691	-0.219443642125265	0.0745491	1.12756	GWHAZTZ00000004
	GWHAZTZ00000001	8250639	0.0411544	2.87e-06		GWHAZTZ00000001	41767754	0.591398	0.122327		HD.10G0028870	751.025	806.705	695.346	0.861959165500538	-0.214308570265904	0.0745952	1.12729	GWHAZTZ00000007
	GWHAZTZ00000001	8250770	0.181827	0.00109304		GWHAZTZ00000001	41768057	0.0106383	1e-08		HD.1300626	164.346	195.153	133.539	0.684276177878366	-0.547349372059449	0.0746218	1.12713	GWHAZTZ00000011
	GWHAZTZ00000001	8288794	0.121218	0.00021591		GWHAZTZ00000001	41768772	0.0767716	3.474e-05		HD.12G0003070	651.522	700.565	602.478	0.8599886772331	-0.217610429732153	0.0746798	1.1268	GWHAZTZ00000012
	GWHAZTZ00000001	8288800	0.0445255	3.93e-06		GWHAZTZ00000001	41768851	0.101664	0.00010682		HD.07002901	8.09769	12.2446	3.95074	0.32265075767723	-1.63195468153634	0.0746897	1.12674	GWHAZTZ00000005
	GWHAZTZ00000001	8288925	0.0385695	2.21e-06		GWHAZTZ00000001	41858109	0.232327	0.00291337		HD.09G0009170	529.843	487.006	572.68	1.17592110375546	0.233791268474412	0.0747905	1.12615	GWHAZTZ00000010
	GWHAZTZ00000001	8288995	0.0976198	9.081e-05		GWHAZTZ00000001	41858381	0.27551	0.00576166		HD.07G0020400	29.777	38.0019	21.5521	0.567130238767379	-0.818248013604161	0.0748164	1.126	GWHAZTZ00000006
	GWHAZTZ00000001	8289297	0.0972272	8.936e-05		GWHAZTZ00000001	41858567	0.0576093	1.101e-05		HD.05G0001500	4023.69	3783.92	4263.46	1.12672991131596	0.172141728195533	0.0748431	1.12585	GWHAZTZ00000015
	GWHAZTZ00000001	8290824	0.39598	0.0245862		GWHAZTZ00000001	41859033	0.061338	1.416e-05		HD.08003882	416.592	478.825	354.358	0.740057296643896	-0.434291123626832	0.0749034	1.1255	GWHAZTZ00000006
	GWHAZTZ00000001	8297481	0.206239	0.0018092		GWHAZTZ00000001	41859482	0.0951875	8.21e-05		HD.08007590	15218.6	14437.3	15999.9	1.10823249780517	0.148260578357842	0.0749541	1.1252	GWHAZTZ00000006
	GWHAZTZ00000001	8297539	0.058683	1.186e-05		GWHAZTZ00000001	41859592	0.195949	0.00147425		HD.08G0027570	20.8486	30.0356	11.6616	0.388259710430463	-1.36490608781584	0.0750007	1.12493	GWHAZTZ00000003
	GWHAZTZ00000001	8298380	0.212132	0.002025		GWHAZTZ00000001	41859800	0.0700862	2.413e-05		HD.12G0014670	36.4846	71.3745	1.59469	0.0223426179494635	-5.48405794927917	0.0751476	1.12408	GWHAZTZ00000012
	GWHAZTZ00000001	8298404	0.0169706	8e-08		GWHAZTZ00000001	41859849	0.030284	8.4e-07		HD.01G0005420	1018.73	950.122	1087.35	1.14442800098593	0.194626701960495	0.0751541	1.12405	GWHAZTZ00000001
	GWHAZTZ00000001	8298451	0.439827	0.0374221		GWHAZTZ00000001	41860131	0.110009	0.00014646		HD.11G0020390	1481.66	1307.19	1656.12	1.26692544537645	0.341331628858846	0.0751564	1.12403	GWHAZTZ00000008
	GWHAZTZ00000001	8298612	0.216291	0.00218856		GWHAZTZ00000001	41860188	0.0631007	1.585e-05		HD.09002298	839.33	987.308	691.352	0.700239827720605	-0.514078974250747	0.0752912	1.12326	GWHAZTZ00000007
	GWHAZTZ00000001	8298959	0.0181309	1.1e-07		GWHAZTZ00000001	41860309	0.00687176	0		HD.12G0022050	192.578	216.097	169.059	0.782329266789348	-0.354152157962871	0.0753066	1.12317	GWHAZTZ00000012
	GWHAZTZ00000001	8299390	0.312759	0.00956837		GWHAZTZ00000001	41860335	0.0254704	4.2e-07		HD.13G0009730	2231.66	2361.25	2102.08	0.890243185769521	-0.167728607145578	0.0753242	1.12307	GWHAZTZ00000011
	GWHAZTZ00000001	8299492	0.355366	0.015948		GWHAZTZ00000001	41860336	0.0329894	1.18e-06		HD.12G0017210	12.1468	17.4467	6.84683	0.392442947991519	-1.34944515969149	0.0753671	1.12282	GWHAZTZ00000012
	GWHAZTZ00000001	8299513	0.110919	0.00015136		GWHAZTZ00000001	41860822	0.128979	0.00027674		HD.06006596	14.5646	20.3571	8.77204	0.430906988314233	-1.21455159907417	0.0753758	1.12277	GWHAZTZ00000004
	GWHAZTZ00000001	8299588	0.117851	0.0001929		GWHAZTZ00000001	41861274	0.226181	0.00261713		HD.12G0015170	2270.1	2401.41	2138.79	0.890639616770223	-0.167086308789505	0.0753874	1.1227	GWHAZTZ00000012
	GWHAZTZ00000001	8299705	0.138896	0.00037218		GWHAZTZ00000001	41862791	0.115237	0.00017635		HD.13G0001490	1624.81	1524.3	1725.32	1.13187818471286	0.178718700424912	0.0754544	1.12232	GWHAZTZ00000011
	GWHAZTZ00000001	8300943	0.0933809	7.604e-05		GWHAZTZ00000001	41863156	0.10306	0.00011281		HD.10008581	138.344	108.83	167.858	1.54237994777194	0.625158200561456	0.0754701	1.12223	GWHAZTZ00000008
	GWHAZTZ00000001	8305491	0.02	1.6e-07		GWHAZTZ00000001	41931063	0.0942809	7.901e-05		HD.11G0006350	334.565	302.229	366.901	1.21398535772319	0.279751020878991	0.0754708	1.12222	GWHAZTZ00000008
	GWHAZTZ00000001	8483648	0.409241	0.028049		GWHAZTZ00000001	42074691	0.12	0.00020736		HD.06G0037660	41.1925	50.7504	31.6346	0.623337547140303	-0.681914477852302	0.0757983	1.12034	GWHAZTZ00000004
	GWHAZTZ00000001	8483655	0.227031	0.00265669		GWHAZTZ00000001	42076589	0.00990346	1e-08		HD.04G0020110	514.172	555.187	473.157	0.852247025919859	-0.230656435075567	0.0758145	1.12025	GWHAZTZ00000014
	GWHAZTZ00000001	8483816	0.101015	0.00010412		GWHAZTZ00000001	42457535	0.113971	0.00016872		HD.15G0014550	37.5224	28.1787	46.866	1.66316995551361	0.733935601847264	0.0758437	1.12008	GWHAZTZ00000003
	GWHAZTZ00000001	8484376	0.306413	0.00881512		GWHAZTZ00000001	42460240	0.118894	0.00019982		HD.06G0009260	501.088	461.009	541.166	1.17387315822964	0.231276527801163	0.0758528	1.12003	GWHAZTZ00000002
	GWHAZTZ00000001	8484585	0.159364	0.000645		GWHAZTZ00000001	42588207	0.0476191	5.14e-06		HD.08G0029840	618.813	568.579	669.048	1.17670056534749	0.234747244889406	0.075854	1.12002	GWHAZTZ00000003
	GWHAZTZ00000001	8484611	0.252932	0.00409273		GWHAZTZ00000001	42807030	0.0573067	1.078e-05		HD.05013570	259.012	231.262	286.762	1.23998929382771	0.310327664315095	0.0758725	1.11992	GWHAZTZ00000003
	GWHAZTZ00000001	8485110	0.0183664	1.1e-07		GWHAZTZ00000001	42807139	0.00395248	0		HD.04G0008510	63.5731	77.8339	49.3123	0.63355782647659	-0.658451790969361	0.0760016	1.11918	GWHAZTZ00000014
	GWHAZTZ00000001	8485158	0.111186	0.00015283		GWHAZTZ00000001	42807250	0.0353656	1.56e-06		HD.15G0005980	131.713	113.35	150.076	1.32400362135764	0.404907068147821	0.07604	1.11896	GWHAZTZ00000013
	GWHAZTZ00000001	8485215	0.122069	0.00022203		GWHAZTZ00000001	42807252	0.0432721	3.51e-06		HD.01G0004700	2579.67	2725.37	2433.96	0.89307509591152	-0.163146602694274	0.0760572	1.11886	GWHAZTZ00000001
	GWHAZTZ00000001	8485230	0.0471405	4.94e-06		GWHAZTZ00000001	42807364	0.112433	0.0001598		HD.07G0002140	442.027	487.852	396.202	0.812135183547242	-0.300208204421961	0.0760763	1.11875	GWHAZTZ00000006
	GWHAZTZ00000001	8485280	0.262094	0.00471874		GWHAZTZ00000001	42807949	0.024954	3.9e-07		HD.02G0014640	34.3109	19.1284	49.4933	2.58742367865533	1.3715163080035	0.0761423	1.11837	GWHAZTZ00000005
	GWHAZTZ00000001	8485296	0.0282843	6.4e-07		GWHAZTZ00000001	42808055	0.0522818	7.47e-06		HD.14G0013200	241.292	205.597	276.988	1.34723810811206	0.430004852310531	0.076169	1.11822	GWHAZTZ00000009
	GWHAZTZ00000001	8485310	0.289181	0.00699324		GWHAZTZ00000001	42808087	0.189633	0.00129318		HD.12G0021160	4141.97	3917.15	4366.79	1.11478576663075	0.156766487620451	0.0761698	1.11822	GWHAZTZ00000012
	GWHAZTZ00000001	8485793	0.0565685	1.024e-05		GWHAZTZ00000001	42808989	0.106115	0.0001268		HD.03G0003290	161.858	141.577	182.139	1.28650447633499	0.363456476873543	0.0762171	1.11795	GWHAZTZ00000004
	GWHAZTZ00000001	8486304	0.14379	0.00042748		GWHAZTZ00000001	42999497	0.200375	0.00161204		HD.03G0004290	564.61	511.204	618.015	1.20893930280873	0.273741813044399	0.0762429	1.1178	GWHAZTZ00000004
	GWHAZTZ00000001	8486404	0.362619	0.0172903		GWHAZTZ00000001	42999498	0.247379	0.00374502		HD.06G0034320	296.514	266.926	326.101	1.22168940803503	0.288877553207368	0.0762452	1.11779	GWHAZTZ00000014
	GWHAZTZ00000001	8495892	0.0905097	6.711e-05		GWHAZTZ00000001	42999554	0.159698	0.00065043		HD.1202394	202.757	127.261	278.253	2.18647267723468	1.12860532021682	0.0762845	1.11756	GWHAZTZ00000010
	GWHAZTZ00000001	8496937	0.424264	0.0324		GWHAZTZ00000001	42999564	0.0975667	9.062e-05		HD.01G0027770	176.166	152.218	200.115	1.3146639394578	0.39469405819437	0.0763193	1.11737	GWHAZTZ00000001
	GWHAZTZ00000001	8507735	0.267129	0.00509197		GWHAZTZ00000001	42999804	0.255655	0.00427186		HD.14G0000840	594.752	535.16	654.344	1.22270790982721	0.290079802579038	0.0763461	1.11721	GWHAZTZ00000009
	GWHAZTZ00000001	8507978	0.0315003	9.8e-07		GWHAZTZ00000001	42999833	0.0517818	7.19e-06		HD.15G0016650	5.30077	8.65478	1.94675	0.224933933272698	-2.15242677405006	0.0764584	1.11657	GWHAZTZ00000013
	GWHAZTZ00000001	8508076	0.0501213	6.31e-06		GWHAZTZ00000001	43000799	0.231046	0.00284967		HD.03G0011590	38.5125	28.8957	48.1293	1.66562355368002	0.736062375129108	0.0764969	1.11636	GWHAZTZ00000004
	GWHAZTZ00000001	8520337	0.113137	0.00016384		GWHAZTZ00000001	43000803	0.193613	0.00140519		HD.01G0019070	1745.38	1639.71	1851.05	1.12888901537306	0.174903657199096	0.0765066	1.1163	GWHAZTZ00000001
	GWHAZTZ00000001	8520984	0.0312461	9.5e-07		GWHAZTZ00000001	43000865	0.0101215	1e-08		HD.04G0026030	12.3962	7.05268	17.7397	2.51531443880107	1.33073876223482	0.0765592	1.116	GWHAZTZ00000014
	GWHAZTZ00000001	8522969	0.0409087	2.8e-06		GWHAZTZ00000001	43000941	0.0454546	4.27e-06		HD.05G0018430	87.0423	72.5429	101.542	1.39974834220325	0.485167471391095	0.0765911	1.11582	GWHAZTZ00000015
	GWHAZTZ00000001	8523242	0.383016	0.0215213		GWHAZTZ00000001	43000995	0.102544	0.00011057		HD.09G0015550	309.542	340.119	278.965	0.82019770675506	-0.285956384942945	0.0766163	1.11568	GWHAZTZ00000010
	GWHAZTZ00000001	8523299	0.218164	0.00226532		GWHAZTZ00000001	43001218	0.166378	0.00076627		HD.02G0017440	7300.26	6926.03	7674.5	1.10806699163937	0.148045106643647	0.0767038	1.11518	GWHAZTZ00000005
	GWHAZTZ00000001	8523300	0.387561	0.0225612		GWHAZTZ00000001	43002786	0.0597483	1.274e-05		HD.06G0036760	90.7519	105.311	76.1927	0.723501112972386	-0.46693285880969	0.0767184	1.1151	GWHAZTZ00000002
	GWHAZTZ00000001	8523316	0.20841	0.00188659		GWHAZTZ00000001	43002963	0.0883884	6.104e-05		HD.10G0008020	303.39	332.924	273.856	0.822579488525345	-0.281772996999599	0.0767275	1.11505	GWHAZTZ00000007
	GWHAZTZ00000001	8523318	0.384995	0.0219694		GWHAZTZ00000001	43003045	0.265165	0.00494385		HD.14G0014590	808.201	865.794	750.608	0.866958705199225	-0.205964817960577	0.0768205	1.11452	GWHAZTZ00000009
	GWHAZTZ00000001	8523389	0.0891846	6.326e-05		GWHAZTZ00000001	43003148	0.0942809	7.901e-05		HD.03003493	113.739	143.551	83.9278	0.584655666920015	-0.774340895633882	0.076835	1.11444	GWHAZTZ00000015
	GWHAZTZ00000001	8523413	0.0835094	4.863e-05		GWHAZTZ00000001	43003661	0.0625	1.526e-05		HD.05G0001160	1309.97	1227.37	1392.57	1.13460144869839	0.182185611205598	0.0768701	1.11424	GWHAZTZ00000015
	GWHAZTZ00000001	8523630	0.178013	0.00100417		GWHAZTZ00000001	43003807	0.216291	0.00218856		HD.03G0021990	331.019	299.929	362.109	1.20731636354933	0.27180376749242	0.0768743	1.11422	GWHAZTZ00000004
	GWHAZTZ00000001	8523798	0.17331	0.00090219		GWHAZTZ00000001	43003882	0.102857	0.00011193		HD.01G0015230	421.258	457.797	384.719	0.840370054481473	-0.250903340564166	0.0769343	1.11388	GWHAZTZ00000001
	GWHAZTZ00000001	8523808	0.303046	0.00843399		GWHAZTZ00000001	43004521	0.06	1.296e-05		HD.07G0016740	520.59	580.179	461.001	0.794583224382054	-0.331729760001873	0.0769669	1.1137	GWHAZTZ00000006
	GWHAZTZ00000001	8523809	0.282851	0.00640077		GWHAZTZ00000001	43100626	0.159653	0.00064969		HD.05G0022330	1066.04	995.431	1136.64	1.14185923219675	0.191384806979859	0.0770037	1.11349	GWHAZTZ00000015
	GWHAZTZ00000001	8525750	0.0915839	7.035e-05		GWHAZTZ00000001	43100802	0.306413	0.00881512		HD.10G0018420	77.4991	94.865	60.1332	0.633881263381087	-0.657715470254589	0.077011	1.11345	GWHAZTZ00000007
	GWHAZTZ00000001	8529089	0.373756	0.0195144		GWHAZTZ00000001	43113419	0.246176	0.00367267		HD.06G0007030	119.798	140.698	98.8979	0.702909590515202	-0.508588955665357	0.0770419	1.11327	GWHAZTZ00000002
	GWHAZTZ00000001	8529307	0.195296	0.0014547		GWHAZTZ00000001	43113494	0.237293	0.00317059		HD.10G0018030	1980.34	1862.4	2098.28	1.12665724839558	0.172048685653359	0.0770445	1.11326	GWHAZTZ00000007
	GWHAZTZ00000001	8538502	0.132223	0.00030565		GWHAZTZ00000001	43131012	0.0979071	9.189e-05		HD.09G0006880	303.791	268.616	338.965	1.26189398278091	0.335590708306931	0.0771321	1.11276	GWHAZTZ00000010
	GWHAZTZ00000001	8540430	0.0563392	1.007e-05		GWHAZTZ00000001	43155897	0.0396825	2.48e-06		HD.09G0003910	4.7743	7.88927	1.65933	0.210327100210258	-2.24929334457976	0.0771401	1.11272	GWHAZTZ00000010
	GWHAZTZ00000001	8542168	0.0964236	8.644e-05		GWHAZTZ00000001	43212852	0.0277778	6e-07		HD.10G0017370	39.4029	48.9953	29.8104	0.608432882507613	-0.716829969851384	0.0771726	1.11254	GWHAZTZ00000007
	GWHAZTZ00000001	8543553	0.377124	0.0202272		GWHAZTZ00000001	43251367	0.0736157	2.937e-05		HD.14G0022140	1700.5	1597.44	1803.55	1.12902691014442	0.175079872886142	0.0772439	1.11214	GWHAZTZ00000009
	GWHAZTZ00000001	8543661	0.102766	0.00011153		GWHAZTZ00000001	43252579	0.183761	0.00114028		HD.10002418	13.3253	8.00056	18.6501	2.33109734320285	1.22100925055162	0.0772558	1.11207	GWHAZTZ00000008
	GWHAZTZ00000001	8544464	0.00831211	0		GWHAZTZ00000001	43253427	0.0516016	7.09e-06		HD.09G0004240	2738.63	2893.96	2583.29	0.892649861295742	-0.163833700537105	0.0772651	1.11202	GWHAZTZ00000010
	GWHAZTZ00000001	8544600	0.0243386	3.5e-07		GWHAZTZ00000001	43253751	0.254982	0.00422704		HD.05G0019800	762.13	696.381	827.88	1.18883204141805	0.249544905050363	0.0774039	1.11124	GWHAZTZ00000015
	GWHAZTZ00000001	8544655	0.00814438	0		GWHAZTZ00000001	43274608	0.256009	0.00429557		HD.11G0001950	7270.6	6901.06	7640.13	1.10709492570368	0.146778928506619	0.0774178	1.11116	GWHAZTZ00000008
	GWHAZTZ00000001	8580895	0.151161	0.0005221		GWHAZTZ00000001	43303025	0.131889	0.00030258		HD.11G0002300	1200.93	1118.92	1282.94	1.14659554904406	0.197356583778919	0.0774264	1.11111	GWHAZTZ00000008
	GWHAZTZ00000001	8581052	0.329837	0.0118358		GWHAZTZ00000001	43780488	0.105883	0.00012569		HD.06G0012240	212.421	235.943	188.9	0.800614665127075	-0.320820052591425	0.0775149	1.11062	GWHAZTZ00000002
	GWHAZTZ00000001	8581200	0.132966	0.00031258		GWHAZTZ00000001	43785679	0.180503	0.00106154		HD.14G0019610	335.906	367.671	304.14	0.827208870658321	-0.273676438264797	0.0775525	1.1104	GWHAZTZ00000009
	GWHAZTZ00000001	8581240	0.109525	0.0001439		GWHAZTZ00000001	43785903	0.0971429	8.905e-05		HD.06G0035910	974.393	877.258	1071.53	1.22144920201662	0.288593865633324	0.0776	1.11014	GWHAZTZ00000002
	GWHAZTZ00000001	8583879	0.0974652	9.024e-05		GWHAZTZ00000001	43838437	0.111803	0.00015625		HD.12G0020150	1.82738	3.65475	0	0	-Inf	0.0776071	1.1101	GWHAZTZ00000012
	GWHAZTZ00000001	8585087	0.039598	2.46e-06		GWHAZTZ00000001	44009514	0.114531	0.00017206		HD.06G0037120	602.397	649.901	554.892	0.853811021532448	-0.228011308961945	0.077625	1.11	GWHAZTZ00000002
	GWHAZTZ00000001	8585187	0.106231	0.00012735		GWHAZTZ00000001	44010072	0.109162	0.000142		HD.15G0001630	1020.69	953.84	1087.53	1.14016281094223	0.189239850502039	0.0776718	1.10974	GWHAZTZ00000013
	GWHAZTZ00000001	8585202	0.0988455	9.546e-05		GWHAZTZ00000001	44010184	0.23026	0.00281109		HD.04G0004080	3445.31	3860.69	3029.93	0.78481732194281	-0.349571210815935	0.0777244	1.10944	GWHAZTZ00000014
	GWHAZTZ00000001	8585952	0.175362	0.00094569		GWHAZTZ00000001	44011642	0.0244444	3.6e-07		HD.04G0019020	384.098	418.778	349.418	0.834376076162599	-0.261230302437629	0.077904	1.10844	GWHAZTZ00000014
	GWHAZTZ00000001	8586149	0.161405	0.00067868		GWHAZTZ00000001	44012118	0.0519819	7.3e-06		HD.09G0019770	16.3666	22.2794	10.4538	0.469211873304712	-1.09168857397385	0.0779139	1.10839	GWHAZTZ00000010
	GWHAZTZ00000001	8586177	0.147078	0.00046794		GWHAZTZ00000001	44013749	0.0392837	2.38e-06		HD.06G0007740	2197.84	2071.11	2324.57	1.12238130256663	0.166562880821091	0.0779788	1.10802	GWHAZTZ00000002
	GWHAZTZ00000001	8586237	0.207336	0.00184799		GWHAZTZ00000001	44013882	0.0666667	1.975e-05		HD.02G0024760	862.037	921.004	803.07	0.871949727399246	-0.197683136631233	0.0780739	1.10749	GWHAZTZ00000005
	GWHAZTZ00000001	8586319	0.0926469	7.368e-05		GWHAZTZ00000001	44015634	0.0174611	9e-08		HD.08G0006900	3075.56	3261.31	2889.8	0.886085273461876	-0.174482549966305	0.0781102	1.10729	GWHAZTZ00000003
	GWHAZTZ00000001	8586365	0.00125996	0		GWHAZTZ00000001	44129289	0.1	0.0001		HD.12G0002110	261.928	234.918	288.938	1.22995238734109	0.298602468510514	0.0781287	1.10719	GWHAZTZ00000012
	GWHAZTZ00000001	8586424	0.125281	0.00024634		GWHAZTZ00000001	44147461	0.125	0.00024414		HD.02002737	490.444	449.955	530.934	1.17997128586786	0.238751752603995	0.0782136	1.10672	GWHAZTZ00000014
	GWHAZTZ00000001	8586429	0.131826	0.000302		GWHAZTZ00000001	45695067	0.094055	7.826e-05		HD.01G0011490	577.244	621.342	533.146	0.858055739066118	-0.220856727043236	0.0782493	1.10652	GWHAZTZ00000001
	GWHAZTZ00000001	8586430	0.12946	0.00028089		GWHAZTZ00000001	45696772	0.0492688	5.89e-06		HD.04G0019760	8.88219	13.2122	4.55215	0.344540388354465	-1.53725498376227	0.0782495	1.10652	GWHAZTZ00000014
	GWHAZTZ00000001	8606220	0.0848528	5.184e-05		GWHAZTZ00000001	48176596	0.0731157	2.858e-05		HD.01G0024200	201.68	238.765	164.595	0.689359745830397	-0.53667103782189	0.0782869	1.10631	GWHAZTZ00000001
	GWHAZTZ00000001	8606307	0.04	2.56e-06		GWHAZTZ00000001	48183216	0.115409	0.0001774		HD.10G0011620	1299.41	1218.97	1379.86	1.13199109306758	0.178862606546305	0.0784434	1.10544	GWHAZTZ00000007
	GWHAZTZ00000001	8606367	0.0452548	4.19e-06		GWHAZTZ00000001	48183273	0.0842531	5.039e-05		HD.12G0017800	3312.52	3492.12	3132.92	0.897140399142244	-0.156594315655841	0.0785171	1.10504	GWHAZTZ00000012
	GWHAZTZ00000001	8606432	0.0565685	1.024e-05		GWHAZTZ00000001	48183275	0.0595271	1.256e-05		HD.09G0021760	347.228	311.849	382.606	1.22689533844078	0.295012183676731	0.0785441	1.10489	GWHAZTZ00000010
	GWHAZTZ00000001	8606500	0.157135	0.00060966		GWHAZTZ00000001	48183389	0.0577357	1.111e-05		HD.06005584	442.205	404.724	479.686	1.18521679774934	0.245150978473876	0.0786034	1.10456	GWHAZTZ00000004
	GWHAZTZ00000001	8606526	0.381613	0.0212077		GWHAZTZ00000001	48183400	0.002938	0		HD.09004914	701.521	650.593	752.449	1.15655914733886	0.209839048412895	0.0786961	1.10405	GWHAZTZ00000007
	GWHAZTZ00000001	8606538	0.0897913	6.5e-05		GWHAZTZ00000001	48183444	0.0265861	5e-07		HD.01011951	7.37003	3.34196	11.3981	3.41060427418654	1.77002737154814	0.0786964	1.10405	GWHAZTZ00000001
	GWHAZTZ00000001	8606539	0.0897913	6.5e-05		GWHAZTZ00000001	48279480	0.125783	0.00025032		HD.04G0009510	4135.99	3879.71	4392.26	1.13210806163073	0.179011672426035	0.0787286	1.10387	GWHAZTZ00000014
	GWHAZTZ00000001	8606541	0.121218	0.00021591		GWHAZTZ00000001	48286237	0.209808	0.0019377		HD.02G0026630	210.618	234.469	186.768	0.796554059722836	-0.328155818450705	0.0787543	1.10373	GWHAZTZ00000004
	GWHAZTZ00000001	8606555	0.0707107	2.5e-05		GWHAZTZ00000001	48305242	0.157135	0.00060966		HD.04G0017270	223.194	247.37	199.019	0.804540363088365	-0.313763293370985	0.0787619	1.10368	GWHAZTZ00000014
	GWHAZTZ00000001	8606701	0.0648181	1.765e-05		GWHAZTZ00000001	48305683	0.0383949	2.17e-06		HD.10G0015630	242.407	273.938	210.877	0.769797024287307	-0.377450000582263	0.0788164	1.10338	GWHAZTZ00000007
	GWHAZTZ00000001	8606714	0.083189	4.789e-05		GWHAZTZ00000001	48310726	0.00287745	0		HD.05002178	6.93702	2.99442	10.8796	3.63329680774899	1.8612792258076	0.0789635	1.10257	GWHAZTZ00000003
	GWHAZTZ00000001	8606719	0.117851	0.0001929		GWHAZTZ00000001	48310884	0.0477987	5.22e-06		HD.12G0018020	1018.99	1087.4	950.584	0.874184089460629	-0.193990974216462	0.0790893	1.10188	GWHAZTZ00000012
	GWHAZTZ00000001	8606733	0.0693242	2.31e-05		GWHAZTZ00000001	48486770	0.0482473	5.42e-06		HD.04G0016760	529.408	572.509	486.307	0.849431528102032	-0.235430437117629	0.0791023	1.10181	GWHAZTZ00000014
	GWHAZTZ00000001	8606756	0.242437	0.00345456		GWHAZTZ00000001	48505125	0.0336718	1.29e-06		HD.13G0009750	1274.51	1357.93	1191.08	0.877124920049489	-0.189145769091095	0.0791171	1.10173	GWHAZTZ00000011
	GWHAZTZ00000001	8606758	0.0404061	2.67e-06		GWHAZTZ00000001	48505333	0.0781539	3.731e-05		HD.02G0009390	1115.8	1188.5	1043.09	0.877653978134386	-0.188275836703214	0.0791757	1.10141	GWHAZTZ00000005
	GWHAZTZ00000001	8606795	0.189199	0.00128137		GWHAZTZ00000001	48505794	0.0584604	1.168e-05		HD.08G0006740	884.196	823.279	945.113	1.14798602943297	0.199105085053307	0.079208	1.10123	GWHAZTZ00000003
	GWHAZTZ00000001	8606797	0.189199	0.00128137		GWHAZTZ00000001	48505917	0.131951	0.00030314		HD.01G0023640	587.641	542.349	632.933	1.16702210901966	0.222831892896914	0.0792531	1.10098	GWHAZTZ00000001
	GWHAZTZ00000001	8606798	0.273287	0.00557798		GWHAZTZ00000001	48627682	0.0706923	2.497e-05		HD.06G0034490	13.6929	23.4575	3.92833	0.16746605414543	-2.57805940814829	0.079274	1.10087	GWHAZTZ00000002
	GWHAZTZ00000001	8606813	0.243597	0.00352115		GWHAZTZ00000001	48686929	0.06562	1.854e-05		HD.05G0000380	595.121	550.374	639.867	1.16260439570238	0.217360268392603	0.0795127	1.09956	GWHAZTZ00000015
	GWHAZTZ00000001	8606814	0.252185	0.00404461		GWHAZTZ00000001	48761877	0.177005	0.00098162		HD.12G0005210	134.268	160.254	108.281	0.675686171258165	-0.565574765979559	0.0795577	1.09932	GWHAZTZ00000012
	GWHAZTZ00000001	8606828	0.373642	0.0194904		GWHAZTZ00000001	48935093	0.655252	0.184346		HD.02012788	1547.45	1450.25	1644.65	1.13404145718603	0.181473381888116	0.0795741	1.09923	GWHAZTZ00000014
	GWHAZTZ00000001	8606834	0.300063	0.00810681		GWHAZTZ00000001	48938429	0.222361	0.00244475		HD.11G0009600	242.828	268.478	217.178	0.808922310152127	-0.305926943703508	0.079587	1.09916	GWHAZTZ00000008
	GWHAZTZ00000001	8606878	0.12362	0.00023354		GWHAZTZ00000001	48960522	0.02	1.6e-07		HD.12G0013000	587.202	543.086	631.317	1.16246262592417	0.217184333200782	0.0796463	1.09883	GWHAZTZ00000012
	GWHAZTZ00000001	8606891	0.0964236	8.644e-05		GWHAZTZ00000001	48970504	0.0744912	3.079e-05		HD.06G0024150	1737.21	1867.08	1607.33	0.860881248356202	-0.216113851717433	0.0796538	1.09879	GWHAZTZ00000002
	GWHAZTZ00000001	8606923	0.0733563	2.896e-05		GWHAZTZ00000001	48970741	0.0526316	7.67e-06		HD.04G0017140	2382.45	2248.94	2515.95	1.11872638744751	0.161857232256775	0.0798149	1.09792	GWHAZTZ00000014
	GWHAZTZ00000001	8606930	0.208765	0.00189946		GWHAZTZ00000001	49058399	0.164471	0.00073174		HD.03G0007680	286.662	258.173	315.15	1.22069317587121	0.287700621066195	0.0798374	1.09779	GWHAZTZ00000004
	GWHAZTZ00000001	8606949	0.0303046	8.4e-07		GWHAZTZ00000001	49680901	0.103424	0.00011441		HD.10G0014220	569.407	525.015	613.799	1.1691064772355	0.225406330369265	0.0798552	1.0977	GWHAZTZ00000007
	GWHAZTZ00000001	8606991	0.0987787	9.52e-05		GWHAZTZ00000001	49728629	0.112239	0.0001587		HD.14G0018310	196.637	219.455	173.819	0.792045821997198	-0.336344198350351	0.0800158	1.09682	GWHAZTZ00000009
	GWHAZTZ00000001	8607020	0.0785674	3.81e-05		GWHAZTZ00000001	49732944	0.178809	0.00102224		HD.05G0000240	1082.58	1008.26	1156.9	1.1474195771359	0.19839303840314	0.0800714	1.09652	GWHAZTZ00000010
	GWHAZTZ00000001	8607038	0.104757	0.00012043		GWHAZTZ00000001	49734046	0.126263	0.00025416		HD.07012145	671.247	721.216	621.278	0.86143107422737	-0.215192728325082	0.0801019	1.09636	GWHAZTZ00000005
	GWHAZTZ00000001	8607091	0.0735259	2.923e-05		GWHAZTZ00000001	49736238	0.0831568	4.782e-05		HD.11G0008720	764.825	819.028	710.622	0.867641623098477	-0.204828830261949	0.0801156	1.09628	GWHAZTZ00000008
	GWHAZTZ00000001	8607306	0.174819	0.00093401		GWHAZTZ00000001	49736480	0.117886	0.00019313		HD.13G0010360	356.707	324.641	388.773	1.19754743660685	0.260082804355617	0.0801341	1.09618	GWHAZTZ00000011
	GWHAZTZ00000001	8607374	0.11764	0.00019152		GWHAZTZ00000001	49736584	0.072719	2.796e-05		HD.08002820	2260.31	2134.93	2385.69	1.11745282074634	0.160213921599068	0.0802022	1.09581	GWHAZTZ00000006
	GWHAZTZ00000001	8607397	0.225069	0.00256604		GWHAZTZ00000001	49736767	0.0588235	1.197e-05		HD.03G0022740	182.198	152.934	211.462	1.38270469163232	0.467493068701242	0.0804176	1.09465	GWHAZTZ00000004
	GWHAZTZ00000001	8607431	0.392837	0.023815		GWHAZTZ00000001	49778861	0.262626	0.00475721		HD.05G0005130	3027.81	2824.55	3231.07	1.14392236894075	0.19398914849356	0.0804409	1.09452	GWHAZTZ00000015
	GWHAZTZ00000001	8607438	0.390592	0.0232753		GWHAZTZ00000001	49779314	0.101314	0.00010536		HD.13G0005200	424.591	363.418	485.765	1.33665803068511	0.418630414915642	0.0804478	1.09449	GWHAZTZ00000011
	GWHAZTZ00000001	8607452	0.080353	4.169e-05		GWHAZTZ00000001	49844256	0.131531	0.0002993		HD.04G0018940	1734.16	1837.45	1630.88	0.887575057601334	-0.172058969015877	0.0804972	1.09422	GWHAZTZ00000014
	GWHAZTZ00000001	8607457	0.18911	0.00127896		GWHAZTZ00000001	50038631	0.171356	0.00086218		HD.05G0021050	234.428	259.59	209.267	0.806141724962555	-0.310894598657226	0.0804988	1.09421	GWHAZTZ00000015
	GWHAZTZ00000001	8607560	0.106256	0.00012747		GWHAZTZ00000001	50038826	0.305707	0.00873417		HD.07G0020930	182.092	206.921	157.262	0.760013009691443	-0.395903980467079	0.0805479	1.09395	GWHAZTZ00000006
	GWHAZTZ00000001	8607563	0.117482	0.00019049		GWHAZTZ00000001	50047395	0.0771626	3.545e-05		HD.09G0001680	19.9789	26.6286	13.3292	0.500558553175392	-0.998389255726493	0.0805532	1.09392	GWHAZTZ00000010
	GWHAZTZ00000001	8607569	0.0366718	1.81e-06		GWHAZTZ00000001	50047658	0.030303	8.4e-07		HD.09004475	132.897	115.303	150.491	1.30517855103355	0.384247183860377	0.0806363	1.09347	GWHAZTZ00000007
	GWHAZTZ00000001	8607631	0.0269689	5.3e-07		GWHAZTZ00000001	50158541	0.143831	0.00042797		HD.10G0024300	600.465	555.063	645.866	1.16358890415552	0.218581444249263	0.0807317	1.09296	GWHAZTZ00000007
	GWHAZTZ00000001	8607671	0.00666932	0		GWHAZTZ00000001	50237136	0.168576	0.00080757		HD.01G0020530	601.22	555.263	647.178	1.16553440007554	0.220991585407151	0.0808004	1.09259	GWHAZTZ00000001
	GWHAZTZ00000001	8607813	0.137795	0.00036053		GWHAZTZ00000001	50254265	0.206406	0.00181506		HD.10G0005930	896.263	836.348	956.179	1.14327837111354	0.193176720900343	0.0808113	1.09253	GWHAZTZ00000002
	GWHAZTZ00000001	8607828	0.0603283	1.325e-05		GWHAZTZ00000001	50262891	0.617442	0.14534		HD.13G0022180	469.457	430.508	508.406	1.18094490331656	0.239941657735767	0.0808237	1.09246	GWHAZTZ00000011
	GWHAZTZ00000001	8607847	0.0917983	7.101e-05		GWHAZTZ00000001	50266074	0.0191868	1.4e-07		HD.1502904	141.305	122.386	160.225	1.30917805250179	0.388661321876439	0.0808481	1.09233	GWHAZTZ00000013
	GWHAZTZ00000001	8607860	0.16127	0.00067642		GWHAZTZ00000001	50266086	0.0156863	6e-08		HD.12G0018300	841.34	899.368	783.312	0.870958274061348	-0.199324491157054	0.0808643	1.09224	GWHAZTZ00000012
	GWHAZTZ00000001	8607915	0.0848528	5.184e-05		GWHAZTZ00000001	50273107	0.0449977	4.1e-06		HD.05G0028420	359.806	392.155	327.456	0.835017429732881	-0.26012178289738	0.0808891	1.09211	GWHAZTZ00000015
	GWHAZTZ00000001	8607976	0.022764	2.7e-07		GWHAZTZ00000001	50273132	0.0645779	1.739e-05		HD.13G0011690	16.0465	21.9359	10.1572	0.46304139205003	-1.11078693069738	0.0811208	1.09087	GWHAZTZ00000004
	GWHAZTZ00000001	8607977	0.117851	0.0001929		GWHAZTZ00000001	50273150	0.106991	0.00013104		HD.10G0023250	326.478	296.682	356.273	1.20085768493716	0.264065185680415	0.0812028	1.09043	GWHAZTZ00000007
	GWHAZTZ00000001	8608002	0.0990009	9.606e-05		GWHAZTZ00000001	50273413	0.101556	0.00010637		HD.03012043	104.118	88.2318	120.005	1.36011005999212	0.443723398961133	0.0812462	1.0902	GWHAZTZ00000015
	GWHAZTZ00000001	8608064	0.0412373	2.89e-06		GWHAZTZ00000001	50273547	0.325427	0.0112154		HD.09G0004940	464.028	524.561	403.494	0.769202632900996	-0.378564394005302	0.0812628	1.09011	GWHAZTZ00000010
	GWHAZTZ00000001	8608250	0.0685328	2.206e-05		GWHAZTZ00000001	50480556	0.0312558	9.5e-07		HD.04G0003340	51.5282	33.9504	69.1059	2.03549382397868	1.02537884411175	0.0812901	1.08996	GWHAZTZ00000014
	GWHAZTZ00000001	8608305	0.00487302	0		GWHAZTZ00000001	50529792	0.666992	0.197917		HD.01G0030640	24.7365	17.2732	32.1997	1.86414037098733	0.898510499961318	0.0813636	1.08957	GWHAZTZ00000001
	GWHAZTZ00000001	8608317	0.00089131	0		GWHAZTZ00000001	50529959	0.102852	0.0001119		HD.12G0007590	3530.4	3718.74	3342.06	0.898708018016935	-0.154075621394855	0.081377	1.0895	GWHAZTZ00000012
	GWHAZTZ00000001	8615105	0.267129	0.00509197		GWHAZTZ00000001	50683766	0.0558777	9.75e-06		HD.03G0008200	595.504	549.71	641.297	1.16660933270913	0.222321520666107	0.0813942	1.08941	GWHAZTZ00000004
	GWHAZTZ00000001	8615117	0.196419	0.00148844		GWHAZTZ00000001	50683775	0.0370649	1.89e-06		HD.05G0011100	165.892	185.981	145.804	0.783968910481204	-0.351131651750872	0.0814061	1.08934	GWHAZTZ00000015
	GWHAZTZ00000001	8615131	0.307127	0.0088976		GWHAZTZ00000001	50687161	0.162675	0.00070031		HD.12G0003240	1148.88	1223.66	1074.1	0.877778700468745	-0.18807083164006	0.0815625	1.08851	GWHAZTZ00000012
	GWHAZTZ00000001	8615142	0.219317	0.00231359		GWHAZTZ00000001	50687294	0.190307	0.00131166		HD.08G0003210	61.7251	50.3154	73.1348	1.45352884452972	0.539559701296705	0.081621	1.0882	GWHAZTZ00000003
	GWHAZTZ00000001	8615174	0.0550992	9.22e-06		GWHAZTZ00000001	50776082	0.255196	0.00424129		HD.03G0017930	213.267	187.175	239.36	1.27880464668072	0.354795891435523	0.0816354	1.08812	GWHAZTZ00000004
	GWHAZTZ00000001	8629707	0.0543928	8.75e-06		GWHAZTZ00000001	50776246	0.2732	0.0055709		HD.07007679	3256.78	2932.3	3581.26	1.22131352720377	0.288433606613875	0.0816827	1.08787	GWHAZTZ00000005
	GWHAZTZ00000001	8629756	0.0252538	4.1e-07		GWHAZTZ00000001	50776289	0.145707	0.00045073		HD.03G0017900	874.975	935.167	814.782	0.871269331318448	-0.198809333705028	0.0816931	1.08781	GWHAZTZ00000004
	GWHAZTZ00000001	8629771	0.0135982	3e-08		GWHAZTZ00000001	50776294	0.328295	0.011616		HD.03G0016260	16.9912	29.0517	4.93076	0.169723555364668	-2.55874128929096	0.0817036	1.08776	GWHAZTZ00000004
	GWHAZTZ00000001	8629811	0.0448957	4.06e-06		GWHAZTZ00000001	50776383	0.0769231	3.501e-05		HD.05G0032270	1376.81	1114.46	1639.17	1.470825623664	0.556626215466041	0.0817543	1.08749	GWHAZTZ00000007
	GWHAZTZ00000001	8629969	0.259272	0.00451883		GWHAZTZ00000001	50776976	0.437168	0.0365252		HD.09G0014420	649.993	601.375	698.611	1.16168809811068	0.216222771228596	0.0818179	1.08715	GWHAZTZ00000010
	GWHAZTZ00000001	8630018	0.19426	0.00142408		GWHAZTZ00000001	50777082	0.204934	0.00176382		HD.03G0019030	171.655	198.185	145.125	0.732272473258891	-0.449547530153649	0.0818694	1.08688	GWHAZTZ00000004
	GWHAZTZ00000001	8630021	0.19426	0.00142408		GWHAZTZ00000001	50777196	0.0579231	1.126e-05		HD.06G0020670	995.458	931.047	1059.87	1.13836300976966	0.186960688473075	0.0818757	1.08685	GWHAZTZ00000002
	GWHAZTZ00000001	8630055	0.30052	0.00815635		GWHAZTZ00000001	50778852	0.161624	0.00068238		HD.01G0040020	281.637	310.429	252.845	0.814502431864194	-0.296009088667969	0.0818928	1.08675	GWHAZTZ00000001
	GWHAZTZ00000001	8630078	0.353553	0.015625		GWHAZTZ00000001	50851281	0.199636	0.0015884		HD.13G0016160	342.874	375.022	310.727	0.828557865189977	-0.271325638348985	0.0820318	1.08602	GWHAZTZ00000011
	GWHAZTZ00000001	8630153	0.162635	0.0006996		GWHAZTZ00000001	50856199	0.23621	0.00311308		HD.1207468	6.32565	2.59767	10.0536	3.87024564272649	1.95242513647219	0.0820755	1.08579	GWHAZTZ00000010
	GWHAZTZ00000001	8630157	0.426077	0.0329574		GWHAZTZ00000001	50908283	0.0447053	3.99e-06		HD.04012366	692.063	641.841	742.284	1.15649113307045	0.209754204733867	0.082095	1.08568	GWHAZTZ00000002
	GWHAZTZ00000001	8630179	0.348839	0.0148082		GWHAZTZ00000001	51299267	0.271823	0.00545939		HD.01002162	31.3854	40.2718	22.499	0.558678775506537	-0.839909082279511	0.0821064	1.08562	GWHAZTZ00000001
	GWHAZTZ00000001	8630200	0.322957	0.0108788		GWHAZTZ00000001	51299856	0.472771	0.0499577		HD.12G0023080	203.777	181.35	226.203	1.24732530312694	0.318837769902254	0.0821422	1.08543	GWHAZTZ00000012
	GWHAZTZ00000001	8630284	0.101015	0.00010412		GWHAZTZ00000001	51300781	0.0827025	4.678e-05		HD.03G0026780	204.097	155.945	252.25	1.61756154016255	0.693820600624843	0.0821601	1.08534	GWHAZTZ00000004
	GWHAZTZ00000001	8630296	0.244768	0.00358936		GWHAZTZ00000001	51304334	0.0264343	4.9e-07		HD.02G0019560	11.454	6.5658	16.3421	2.48898014940371	1.31555472430407	0.0822872	1.08467	GWHAZTZ00000005
	GWHAZTZ00000001	8630297	0.190375	0.00131353		GWHAZTZ00000001	51304356	0.0316612	1e-06		HD.10G0013330	1300.98	1219.07	1382.89	1.13438201741641	0.1819065678119	0.0823282	1.08445	GWHAZTZ00000007
	GWHAZTZ00000001	8630311	0.190375	0.00131353		GWHAZTZ00000001	51304382	0.161195	0.00067517		HD.03G0018770	499.123	539.867	458.378	0.849058243893037	-0.236064571387625	0.0823689	1.08424	GWHAZTZ00000004
	GWHAZTZ00000001	8630331	0.0639916	1.677e-05		GWHAZTZ00000001	51387800	0.189293	0.00128391		HD.06G0017490	527.603	485.009	570.196	1.1756396657953	0.233445941101525	0.0823822	1.08417	GWHAZTZ00000002
	GWHAZTZ00000001	8630333	0.0639916	1.677e-05		GWHAZTZ00000001	51393058	0.0595238	1.255e-05		HD.10000774	53.9679	64.7936	43.1422	0.665840313791355	-0.586751872732788	0.0824255	1.08394	GWHAZTZ00000008
	GWHAZTZ00000001	8630377	0.0294628	7.5e-07		GWHAZTZ00000001	51401175	0.0555556	9.53e-06		HD.02G0011990	14.504	20.2144	8.79358	0.435015264945143	-1.20086206800816	0.0824424	1.08385	GWHAZTZ00000005
	GWHAZTZ00000001	8630393	0.271678	0.00544775		GWHAZTZ00000001	51401185	0.117647	0.00019157		HD.01G0032100	289.312	317.815	260.809	0.820631568322629	-0.285193441526395	0.0824534	1.08379	GWHAZTZ00000001
	GWHAZTZ00000001	8630394	0.34611	0.0143502		GWHAZTZ00000001	51401253	0.130435	0.00028945		HD.12G0023670	1750.71	2009.49	1491.94	0.742448468292981	-0.429637199772814	0.0825722	1.08317	GWHAZTZ00000012
	GWHAZTZ00000001	8630454	0.403512	0.026511		GWHAZTZ00000001	51401814	0.050779	6.65e-06		HD.03G0000530	37.8673	49.2495	26.4852	0.537775078387072	-0.89492519560902	0.0826244	1.08289	GWHAZTZ00000004
	GWHAZTZ00000001	8630464	0.196419	0.00148844		GWHAZTZ00000001	51832640	0.00568182	0		HD.09G0020730	39.0139	48.3781	29.6498	0.612876108276978	-0.706332629517737	0.082639	1.08281	GWHAZTZ00000010
	GWHAZTZ00000001	8630470	0.204689	0.0017554		GWHAZTZ00000001	51833022	0.149711	0.00050237		HD.03G0027980	934.26	872.774	995.747	1.140899298762	0.19017145806999	0.0826563	1.08272	GWHAZTZ00000004
	GWHAZTZ00000001	8630499	0.478657	0.0524925		GWHAZTZ00000001	51834772	0.00951855	1e-08		HD.10G0000280	5.4096	8.88484	1.93435	0.217713528589469	-2.19949703636208	0.0826901	1.08255	GWHAZTZ00000007
	GWHAZTZ00000001	8630500	0.246581	0.0036969		GWHAZTZ00000001	51913019	0.233597	0.00297764		HD.13G0025730	188.294	216.216	160.372	0.741722552838001	-0.431048458577364	0.0827134	1.08242	GWHAZTZ00000011
	GWHAZTZ00000001	8630514	0.0505076	6.51e-06		GWHAZTZ00000001	51936482	0.0472203	4.97e-06		HD.07002672	57.9738	94.8047	21.1428	0.223013696820455	-2.16479577609549	0.0827347	1.08231	GWHAZTZ00000005
	GWHAZTZ00000001	8630515	0.181827	0.00109304		GWHAZTZ00000001	51978404	0.14386	0.00042831		HD.02G0027060	52.7562	67.8327	37.6796	0.555478800503091	-0.848196241765649	0.0827794	1.08208	GWHAZTZ00000005
	GWHAZTZ00000001	8630517	0.312759	0.00956837		GWHAZTZ00000001	52051245	0.174818	0.00093399		HD.12G0020530	2003.89	2119.75	1888.02	0.890679735679933	-0.167021323976968	0.0827875	1.08204	GWHAZTZ00000012
	GWHAZTZ00000001	8630587	0.10775	0.00013479		GWHAZTZ00000001	52051282	0.0664801	1.953e-05		HD.05G0020630	998.648	931.623	1065.67	1.14388956531356	0.19394777653499	0.0827986	1.08198	GWHAZTZ00000004
	GWHAZTZ00000001	8630589	0.197091	0.00150893		GWHAZTZ00000001	52053544	0.0121746	2e-08		HD.03G0010590	81.3978	95.2583	67.5372	0.708990055023143	-0.496162703909762	0.0828484	1.08172	GWHAZTZ00000004
	GWHAZTZ00000001	8630590	0.235702	0.00308642		GWHAZTZ00000001	52053568	0.227795	0.00269262		HD.1500940	26.7988	34.6857	18.9118	0.54523375682921	-0.8750532090053	0.0829574	1.08114	GWHAZTZ00000013
	GWHAZTZ00000001	8630620	0.202031	0.00166597		GWHAZTZ00000001	52053624	0.26583	0.0049936		HD.01014348	290.238	323.247	257.229	0.795766738753424	-0.329582495979266	0.0830103	1.08087	GWHAZTZ00000001
	GWHAZTZ00000001	8630627	0.130543	0.00029041		GWHAZTZ00000001	52055748	0.117013	0.00018747		HD.12G0005260	255.098	228.604	281.592	1.23178690954067	0.300752701537239	0.0830233	1.0808	GWHAZTZ00000012
	GWHAZTZ00000001	8630636	0.31493	0.00983684		GWHAZTZ00000001	52057263	0.106719	0.00012971		HD.10003484	34.7733	48.5852	20.9613	0.431433920477566	-1.21278848542436	0.0830352	1.08074	GWHAZTZ00000008
	GWHAZTZ00000001	8630668	0.424264	0.0324		GWHAZTZ00000001	52057319	0.0608991	1.375e-05		HD.03G0006610	306.801	277.898	335.703	1.20800803461379	0.272630050241574	0.0830942	1.08043	GWHAZTZ00000004
	GWHAZTZ00000001	8630683	0.329983	0.0118568		GWHAZTZ00000001	52057665	0.0269374	5.3e-07		HD.03G0003580	3339.41	3153.99	3524.83	1.11758057055715	0.160378844431506	0.0831197	1.0803	GWHAZTZ00000004
	GWHAZTZ00000001	8630692	0.405932	0.0271526		GWHAZTZ00000001	52057869	0.323163	0.0109065		HD.1300624	1438.68	1598.06	1279.29	0.800529099315828	-0.32097424907823	0.0832175	1.07979	GWHAZTZ00000011
	GWHAZTZ00000001	8630724	0.471405	0.0493827		GWHAZTZ00000001	52058570	0.0857099	5.397e-05		HD.08002687	56.0857	67.366	44.8054	0.665103550663688	-0.588349122094769	0.0832377	1.07968	GWHAZTZ00000006
	GWHAZTZ00000001	8630745	0.324091	0.0110323		GWHAZTZ00000001	52060556	0.206246	0.00180944		HD.04G0030330	148.319	167.692	128.946	0.768942745835227	-0.37905191331229	0.0834162	1.07875	GWHAZTZ00000014
	GWHAZTZ00000001	8630830	0.060081	1.303e-05		GWHAZTZ00000001	52060934	0.266837	0.0050697		HD.10G0002770	14.4155	8.87866	19.9524	2.24722604148835	1.16814524803032	0.0834582	1.07853	GWHAZTZ00000007
	GWHAZTZ00000001	8630864	0.159844	0.00065281		GWHAZTZ00000001	52060950	0.279184	0.00607519		HD.14G0022220	516.235	475.728	556.741	1.17029239513407	0.226869029217195	0.0834835	1.0784	GWHAZTZ00000009
	GWHAZTZ00000001	8630919	0.025713	4.4e-07		GWHAZTZ00000001	52062026	0.142783	0.00041563		HD.06G0035850	421.565	456.785	386.345	0.84579264915259	-0.241624073037069	0.0834912	1.07836	GWHAZTZ00000002
	GWHAZTZ00000001	8630922	0.405462	0.0270271		GWHAZTZ00000001	52068770	0.272125	0.00548368		HD.04013289	31.9016	40.4519	23.3513	0.577259480137576	-0.792708133799774	0.0835818	1.07789	GWHAZTZ00000002
	GWHAZTZ00000001	8630936	0.370389	0.0188206		GWHAZTZ00000001	52081855	0.400376	0.0256963		HD.04G0028140	321.726	291.681	351.77	1.20601245003172	0.270244800692652	0.0836401	1.07759	GWHAZTZ00000014
	GWHAZTZ00000001	8630978	0.100083	0.00010033		GWHAZTZ00000001	52082032	0.163956	0.00072262		HD.10002286	821.517	765.845	877.19	1.14538761150228	0.195835904488965	0.0838128	1.07669	GWHAZTZ00000008
	GWHAZTZ00000001	8630982	0.0135982	3e-08		GWHAZTZ00000001	52082328	0.210253	0.00195421		HD.14G0024950	2.52282	4.72752	0.318112	0.067289404458955	-3.89347683706324	0.0838472	1.07651	GWHAZTZ00000002
	GWHAZTZ00000001	8631011	0.0875466	5.874e-05		GWHAZTZ00000001	52154306	0.582625	0.115228		HD.10G0018580	146.683	128.042	165.324	1.29116724984029	0.368675890565206	0.0841006	1.0752	GWHAZTZ00000006
	GWHAZTZ00000001	8631012	0.329983	0.0118568		GWHAZTZ00000001	52155035	0.0450694	4.13e-06		HD.05G0015380	315.634	344.65	286.619	0.831623846276965	-0.26599696774895	0.0841171	1.07512	GWHAZTZ00000015
	GWHAZTZ00000001	8631087	0.454569	0.0426971		GWHAZTZ00000001	52155201	0.153846	0.0005602		HD.14G0023870	375.917	342.391	409.442	1.19583216006969	0.258014915600289	0.0841234	1.07508	GWHAZTZ00000009
	GWHAZTZ00000001	8631091	0.238095	0.00321368		GWHAZTZ00000001	53210777	0.172524	0.00088592		HD.14G0011510	5680.88	5397.12	5964.64	1.10515354171172	0.144246820727676	0.084142	1.07499	GWHAZTZ00000009
	GWHAZTZ00000001	8631132	0.196419	0.00148844		GWHAZTZ00000001	53210853	0.079196	3.934e-05		HD.14G0000120	728.723	780.813	676.633	0.866574902360625	-0.206603640834918	0.0842426	1.07447	GWHAZTZ00000009
	GWHAZTZ00000001	8631154	0.35211	0.0153714		GWHAZTZ00000001	53217193	0.186762	0.00121661		HD.05G0025730	1417.36	1329.98	1504.73	1.13139453647665	0.178102109312402	0.0843422	1.07396	GWHAZTZ00000015
	GWHAZTZ00000001	8631411	0.392837	0.023815		GWHAZTZ00000001	53217391	0.029472	7.5e-07		HD.11G0007360	714.271	778.569	649.973	0.834829946313584	-0.260445742325392	0.0843738	1.07379	GWHAZTZ00000008
	GWHAZTZ00000001	8631413	0.424264	0.0324		GWHAZTZ00000001	53233500	0.192847	0.0013831		HD.02005506	114.335	98.2746	130.396	1.32685036733543	0.408005683085607	0.0844947	1.07317	GWHAZTZ00000014
	GWHAZTZ00000001	8631415	0.102852	0.0001119		GWHAZTZ00000001	53288976	0.234162	0.00300652		HD.08G0000340	278.562	306.464	250.659	0.817906660703611	-0.289991882311314	0.0845872	1.0727	GWHAZTZ00000003
	GWHAZTZ00000001	8631439	0.168359	0.00080342		GWHAZTZ00000001	53301478	0.151482	0.00052655		HD.08009721	8.22564	4.05488	12.3964	3.05715347325111	1.6121889792908	0.0846507	1.07237	GWHAZTZ00000006
	GWHAZTZ00000001	8631440	0.168359	0.00080342		GWHAZTZ00000001	53302526	0.126565	0.0002566		HD.03G0011890	1675.44	1577.89	1773	1.12365575822831	0.16820012100057	0.084766	1.07178	GWHAZTZ00000004
	GWHAZTZ00000001	8631472	0.30918	0.00913792		GWHAZTZ00000001	53304211	0.25222	0.00404685		HD.01G0017050	101.038	85.9709	116.105	1.35051139981277	0.433505817843132	0.0848009	1.0716	GWHAZTZ00000001
	GWHAZTZ00000001	8631474	0.137413	0.00035655		GWHAZTZ00000001	53378023	0.189018	0.00127649		HD.07G0021300	992.433	1083.32	901.542	0.832200224090248	-0.264997418023742	0.0848226	1.07149	GWHAZTZ00000006
	GWHAZTZ00000001	8631492	0.207347	0.00184838		GWHAZTZ00000001	53378509	0.086517	5.603e-05		HD.02G0012800	92.116	106.895	77.3374	0.723491804979897	-0.466951419501228	0.084844	1.07138	GWHAZTZ00000005
	GWHAZTZ00000001	8631603	0.214275	0.00210807		GWHAZTZ00000001	53378533	0.0599521	1.292e-05		HD.08G0020750	67.4462	55.2899	79.6025	1.43973067594024	0.525798958316513	0.0849326	1.07093	GWHAZTZ00000003
	GWHAZTZ00000001	8631610	0.225454	0.00258365		GWHAZTZ00000001	53378800	0.113616	0.00016663		HD.09G0006860	324.257	286.177	362.338	1.266130780359	0.340426430382944	0.0849901	1.07063	GWHAZTZ00000010
	GWHAZTZ00000001	8631629	0.24513	0.00361067		GWHAZTZ00000001	54425773	0.212132	0.002025		HD.03G0010650	148.722	167.598	129.846	0.77475090722009	-0.368195555703611	0.0850693	1.07023	GWHAZTZ00000004
	GWHAZTZ00000001	8636077	0.215027	0.00213781		GWHAZTZ00000001	54426109	0.0999738	9.99e-05		HD.03G0013570	576.065	729.446	422.684	0.579457980448722	-0.787224047281473	0.0850888	1.07013	GWHAZTZ00000004
	GWHAZTZ00000001	8636091	0.147892	0.00047838		GWHAZTZ00000001	54426190	0.0948673	8.1e-05		HD.13G0003470	237.794	262.417	213.17	0.812332487895308	-0.299857751149292	0.0851157	1.06999	GWHAZTZ00000011
	GWHAZTZ00000001	8636332	0.0942809	7.901e-05		GWHAZTZ00000001	54428110	0.107137	0.00013175		HD.10G0010680	364.481	332.535	396.427	1.19213500170772	0.253547621090179	0.0852235	1.06944	GWHAZTZ00000007
	GWHAZTZ00000001	8636334	0.0942809	7.901e-05		GWHAZTZ00000001	54445498	0.359011	0.0166124		HD.02G0019240	2.49244	4.66263	0.322246	0.0691125935020528	-3.85490757138197	0.0852623	1.06924	GWHAZTZ00000005
	GWHAZTZ00000001	8636455	0.117851	0.0001929		GWHAZTZ00000001	54455974	0.0588235	1.197e-05		HD.04G0014200	1566.7	1669.33	1464.07	0.877041383141517	-0.189283177138136	0.0852913	1.0691	GWHAZTZ00000014
	GWHAZTZ00000001	8636534	0.148344	0.00048426		GWHAZTZ00000001	54604733	0.163178	0.00070901		HD.05004143	67.2602	55.0537	79.4667	1.44344058992967	0.529511729411315	0.0852979	1.06906	GWHAZTZ00000003
	GWHAZTZ00000001	8637397	0.700372	0.240611		GWHAZTZ00000001	54623272	0.0833333	4.823e-05		HD.05G0028840	300.707	266	335.413	1.26094929093598	0.334510258865028	0.0853028	1.06904	GWHAZTZ00000015
	GWHAZTZ00000001	8637670	0.205996	0.00180067		GWHAZTZ00000001	54623496	0.0344828	1.41e-06		HD.07G0008270	459.373	420.982	497.764	1.18238939311308	0.241705232638141	0.0853531	1.06878	GWHAZTZ00000006
	GWHAZTZ00000001	8637707	0.226334	0.0026242		GWHAZTZ00000001	54624328	0.0625	1.526e-05		HD.03002181	40.7217	30.3427	51.1006	1.6841127294923	0.751988711347457	0.0853711	1.06869	GWHAZTZ00000015
	GWHAZTZ00000001	8637874	0.306498	0.00882492		GWHAZTZ00000001	55011578	0.115708	0.00017925		HD.03G0014110	10603.6	10056.3	11151	1.10885899923292	0.149075926328994	0.0854503	1.06829	GWHAZTZ00000004
	GWHAZTZ00000001	8637881	0.348114	0.0146854		GWHAZTZ00000001	55070309	0.161075	0.00067315		HD.05011676	102.5	139.064	65.9356	0.474140207050662	-1.07661435621442	0.0855034	1.06802	GWHAZTZ00000003
	GWHAZTZ00000001	8638817	0.164824	0.00073804		GWHAZTZ00000001	55071001	0.185842	0.00119283		HD.03G0018010	1198.87	1276.12	1121.63	0.878938464946482	-0.186165930001188	0.0855093	1.06799	GWHAZTZ00000004
	GWHAZTZ00000001	8639469	0.0613058	1.413e-05		GWHAZTZ00000001	55071386	0.471699	0.0495063		HD.10G0009960	54.196	36.2488	72.1432	1.99022202967827	0.992929387174731	0.0855484	1.06779	GWHAZTZ00000003
	GWHAZTZ00000001	8639563	0.159353	0.00064482		GWHAZTZ00000001	55101043	0.0883884	6.104e-05		HD.09008764	15.5669	21.3684	9.76533	0.456998432605022	-1.12973887769338	0.0855655	1.0677	GWHAZTZ00000007
	GWHAZTZ00000001	8639578	0.306413	0.00881512		GWHAZTZ00000001	55101695	0.122799	0.0002274		HD.06G0031660	1984.2	2098.84	1869.56	0.890757150311897	-0.166895935638401	0.0856049	1.0675	GWHAZTZ00000002
	GWHAZTZ00000001	8690830	0.105376	0.0001233		GWHAZTZ00000001	55101953	0.0523773	7.53e-06		HD.01G0015090	526.489	568.318	484.66	0.852796918776687	-0.229725869353153	0.0856811	1.06711	GWHAZTZ00000001
	GWHAZTZ00000001	8690901	0.00699301	0		GWHAZTZ00000001	55102084	0.034413	1.4e-06		HD.05012302	868.176	792.48	943.873	1.19103795055868	0.252219383152085	0.0856875	1.06708	GWHAZTZ00000003
	GWHAZTZ00000001	8690904	0.013576	3e-08		GWHAZTZ00000001	55111172	0.225567	0.0025888		HD.14G0008180	93.7422	110.596	76.8885	0.695219941378233	-0.524458630521473	0.0856907	1.06707	GWHAZTZ00000009
	GWHAZTZ00000001	8690963	0.0545335	8.84e-06		GWHAZTZ00000001	55111226	0.202719	0.00168878		HD.13G0007060	12.9813	20.336	5.62661	0.276682290251401	-1.85369779132313	0.085717	1.06693	GWHAZTZ00000011
	GWHAZTZ00000001	8690986	0.023212	2.9e-07		GWHAZTZ00000001	55415044	0.0213542	2.1e-07		HD.11G0000620	13.975	24.425	3.52491	0.144315416410128	-2.79270267177033	0.0858816	1.0661	GWHAZTZ00000008
	GWHAZTZ00000001	8695179	0.0846111	5.125e-05		GWHAZTZ00000001	55415062	0.248149	0.00379184		HD.15G0008460	22.8944	29.7781	16.0107	0.537668902309107	-0.895210063448513	0.0858857	1.06608	GWHAZTZ00000013
	GWHAZTZ00000001	8695294	0.125193	0.00024565		GWHAZTZ00000001	55415347	0.15175	0.00053029		HD.02G0020350	756.783	809.896	703.67	0.868840450106513	-0.202836823455956	0.0859438	1.06579	GWHAZTZ00000005
	GWHAZTZ00000001	8695533	0.150064	0.00050711		GWHAZTZ00000001	55416218	0.133333	0.00031605		HD.06G0031610	632.175	586.23	678.121	1.15674835737931	0.210075050230286	0.0860739	1.06513	GWHAZTZ00000002
	GWHAZTZ00000001	8696448	0.0357026	1.62e-06		GWHAZTZ00000001	55417074	0.323718	0.0109817		HD.03G0011830	336.147	366.105	306.188	0.836341066724169	-0.257836689751243	0.0861006	1.06499	GWHAZTZ00000007
	GWHAZTZ00000001	8696670	0.017815	1e-07		GWHAZTZ00000001	55417181	0.0927985	7.416e-05		HD.02G0001400	7694.28	7315.06	8073.49	1.10368031324189	0.14232234848372	0.0862766	1.06411	GWHAZTZ00000005
	GWHAZTZ00000001	8696729	0.175035	0.00093864		GWHAZTZ00000001	55457265	0.0298459	7.9e-07		HD.04G0027980	299.498	348.389	250.607	0.719331472956837	-0.475271367071431	0.0862879	1.06405	GWHAZTZ00000014
	GWHAZTZ00000001	8696882	0.459317	0.0445093		GWHAZTZ00000001	55458626	0.328555	0.0116528		HD.11G0000030	202.557	180.043	225.071	1.250095696587	0.322038539452941	0.0863131	1.06392	GWHAZTZ00000008
	GWHAZTZ00000001	8696964	0.125353	0.00024691		GWHAZTZ00000001	55459303	0.417346	0.030338		HD.12G0018320	3061.89	3339.71	2784.07	0.833627049549904	-0.262526003909175	0.0864372	1.0633	GWHAZTZ00000012
	GWHAZTZ00000001	8697673	0.0838852	4.952e-05		GWHAZTZ00000001	55460490	0.265701	0.00498392		HD.04001908	609.815	564.139	655.491	1.16193027290357	0.216523495631843	0.0865006	1.06298	GWHAZTZ00000002
	GWHAZTZ00000001	8698320	0.059225	1.23e-05		GWHAZTZ00000001	55567541	0.0979071	9.189e-05		HD.10G0012240	6.76792	11.2229	2.31296	0.206093236882291	-2.27863093244819	0.0866194	1.06238	GWHAZTZ00000007
	GWHAZTZ00000001	8699905	0.0644535	1.726e-05		GWHAZTZ00000001	55979466	0.190807	0.00132548		HD.14G0022570	976.543	1040.52	912.561	0.877020350822568	-0.18931777480555	0.0866667	1.06215	GWHAZTZ00000009
	GWHAZTZ00000001	8699934	0.130724	0.00029202		GWHAZTZ00000001	55979523	0.0465848	4.71e-06		HD.06007675	185.245	206.271	164.22	0.796137446240206	-0.328910573802655	0.0867603	1.06168	GWHAZTZ00000004
	GWHAZTZ00000001	8701842	0.0439675	3.74e-06		GWHAZTZ00000001	55979527	0.0848528	5.184e-05		HD.04G0024600	822.862	766.732	878.991	1.1464124787213	0.197126218560706	0.0867849	1.06156	GWHAZTZ00000014
	GWHAZTZ00000001	8705290	0.0452491	4.19e-06		GWHAZTZ00000001	55979623	0.160929	0.00067072		HD.1407667	53.368	42.6987	64.0373	1.49974900041688	0.584721069951692	0.0870312	1.06032	GWHAZTZ00000012
	GWHAZTZ00000001	8705666	0.11428	0.00017056		GWHAZTZ00000001	56173305	0.133092	0.00031377		HD.01G0028560	538.483	488.911	588.054	1.20278176168617	0.266374896965019	0.087048	1.06024	GWHAZTZ00000001
	GWHAZTZ00000001	8705716	0.0163849	7e-08		GWHAZTZ00000001	56175612	0.00941851	1e-08		HD.01G0001900	1036.31	960.047	1112.57	1.15886754495262	0.21271568009744	0.087099	1.05999	GWHAZTZ00000001
	GWHAZTZ00000001	8705741	0.0286654	6.8e-07		GWHAZTZ00000001	56175636	0.00446429	0		HD.03G0004900	27.704	19.5999	35.8082	1.82695514190534	0.869441211225822	0.0871226	1.05987	GWHAZTZ00000004
	GWHAZTZ00000001	8705804	0.0152217	5e-08		GWHAZTZ00000001	56175707	0.0335592	1.27e-06		HD.13G0000990	1699.3	1600.45	1798.15	1.12352499173024	0.168032216235009	0.087131	1.05983	GWHAZTZ00000011
	GWHAZTZ00000001	8707449	0.0388195	2.27e-06		GWHAZTZ00000001	56175726	0.100131	0.00010053		HD.01G0026080	610.361	656.059	564.664	0.860690968621635	-0.216432764427399	0.0871323	1.05982	GWHAZTZ00000001
	GWHAZTZ00000001	8707898	0.126532	0.00025633		GWHAZTZ00000001	56175780	0.0164256	7e-08		HD.02G0018330	4.22118	7.10527	1.33708	0.188181512090732	-2.4098031975605	0.0871476	1.05974	GWHAZTZ00000008
	GWHAZTZ00000001	8707919	0.106943	0.0001308		GWHAZTZ00000001	56175787	0.00016867	0		HD.09G0016340	30.2069	20.0868	40.327	2.00763730563761	1.00549865941804	0.0872007	1.05948	GWHAZTZ00000010
	GWHAZTZ00000001	8711323	0.00565685	0		GWHAZTZ00000001	56175834	0.0819586	4.512e-05		HD.03G0014700	70.9957	58.7099	83.2814	1.41852356888083	0.504390121303155	0.087294	1.05902	GWHAZTZ00000004
	GWHAZTZ00000001	8711398	0.004	0		GWHAZTZ00000001	56176555	0.0465116	4.68e-06		HD.03G0000650	261.369	236.01	286.728	1.21489832833877	0.280835583510917	0.087359	1.05869	GWHAZTZ00000004
	GWHAZTZ00000001	8713078	0.0339411	1.33e-06		GWHAZTZ00000001	56176619	0.0185185	1.2e-07		HD.06004177	2.44839	4.57868	0.318112	0.0694768580144642	-3.84732367794644	0.0873793	1.05859	GWHAZTZ00000004
	GWHAZTZ00000001	8713168	0.104171	0.00011776		GWHAZTZ00000001	56176772	0.0281897	6.3e-07		HD.08002318	3816.56	4308.79	3324.32	0.771519391123386	-0.374225677396628	0.0873891	1.05854	GWHAZTZ00000006
	GWHAZTZ00000001	8713180	0.00969293	1e-08		GWHAZTZ00000001	56176774	0.0235118	3.1e-07		HD.06G0004500	402.028	293.377	510.68	1.74069715739627	0.799665227959357	0.0873954	1.05851	GWHAZTZ00000002
	GWHAZTZ00000001	8734228	0.0798398	4.063e-05		GWHAZTZ00000001	56176777	0.0251244	4e-07		HD.12G0021920	222.081	266.349	177.814	0.667596935028675	-0.582950763657614	0.0874383	1.0583	GWHAZTZ00000012
	GWHAZTZ00000001	8735066	0.0619763	1.475e-05		GWHAZTZ00000001	56176792	0.0282051	6.3e-07		HD.09G0010400	3430.99	3248.09	3613.88	1.1126166008316	0.153956536642283	0.0875107	1.05794	GWHAZTZ00000010
	GWHAZTZ00000001	8735295	0.031241	9.5e-07		GWHAZTZ00000001	56176819	0.0225434	2.6e-07		HD.02G0022670	2.09711	4.19423	0	0	-Inf	0.0876	1.0575	GWHAZTZ00000005
	GWHAZTZ00000001	8735418	0.00894427	1e-08		GWHAZTZ00000001	56176877	0.116816	0.00018622		HD.15G0006610	2.09711	4.19423	0	0	-Inf	0.0876	1.0575	GWHAZTZ00000013
	GWHAZTZ00000001	8735558	0.377124	0.0202272		GWHAZTZ00000001	56176883	0.0124069	2e-08		HD.13G0018110	787.796	733.583	842.01	1.14780485340328	0.198877379854153	0.0876011	1.05749	GWHAZTZ00000011
	GWHAZTZ00000001	8737795	0.164213	0.00072716		GWHAZTZ00000001	56187954	0.117851	0.0001929		HD.02013021	399.409	433.265	365.553	0.843716308631678	-0.245170106536339	0.0876119	1.05744	GWHAZTZ00000014
	GWHAZTZ00000001	8737887	0.165308	0.00074676		GWHAZTZ00000001	56189653	0.0870285	5.736e-05		HD.11G0026310	392.319	332.521	452.117	1.35966334963164	0.443249486814411	0.087619	1.0574	GWHAZTZ00000008
	GWHAZTZ00000001	8737980	0.116387	0.00018349		GWHAZTZ00000001	56191878	0.123744	0.00023447		HD.06G0036500	249.902	293.485	206.32	0.702998402198164	-0.508406684598663	0.087662	1.05719	GWHAZTZ00000002
	GWHAZTZ00000001	8744760	0.33544	0.0126607		GWHAZTZ00000001	56191890	0.0157135	6e-08		HD.12G0005870	22.1896	29.134	15.2453	0.52328053035145	-0.934343513152299	0.0876828	1.05709	GWHAZTZ00000012
	GWHAZTZ00000001	8744786	0.0629812	1.573e-05		GWHAZTZ00000001	56192021	0.17393	0.00091516		HD.06005557	400.322	435.014	365.63	0.840501868171839	-0.250677068764109	0.0879773	1.05563	GWHAZTZ00000004
	GWHAZTZ00000001	8751567	0.0282843	6.4e-07		GWHAZTZ00000001	56193126	0.262899	0.00477698		HD.05002735	7133.71	6781.44	7485.98	1.10389275408814	0.142600017532009	0.0881012	1.05502	GWHAZTZ00000003
	GWHAZTZ00000001	8751712	0.0368782	1.85e-06		GWHAZTZ00000001	56209127	0.208975	0.00190712		HD.13G0006300	95.4406	114.363	76.5184	0.669083476028947	-0.57974187962582	0.0881732	1.05466	GWHAZTZ00000011
	GWHAZTZ00000001	8753009	0.0931717	7.536e-05		GWHAZTZ00000001	56209281	0.436653	0.0363533		HD.13G0023890	361.154	330.152	392.156	1.18780473040052	0.248297683244897	0.088223	1.05442	GWHAZTZ00000011
	GWHAZTZ00000001	8759124	0.15653	0.00060034		GWHAZTZ00000001	56209335	0.48096	0.0535101		HD.11G0008740	380.808	413.752	347.864	0.840753794517072	-0.250244709903142	0.0883721	1.05368	GWHAZTZ00000008
	GWHAZTZ00000001	8760941	0.0376308	2.01e-06		GWHAZTZ00000001	56425628	0.133706	0.0003196		HD.12G0016250	771.465	718.149	824.781	1.14848191422616	0.199728137985608	0.088449	1.05331	GWHAZTZ00000012
	GWHAZTZ00000001	8762276	0.0791168	3.918e-05		GWHAZTZ00000001	56429819	0.0863971	5.572e-05		HD.02G0002710	6634.1	6301.97	6966.23	1.10540552835363	0.144575732888539	0.0884943	1.05308	GWHAZTZ00000005
	GWHAZTZ00000001	8762279	0.290095	0.00708209		GWHAZTZ00000001	56437079	0.135982	0.00034192		HD.06G0029170	1045.8	973.048	1118.55	1.14953213395568	0.201046795634629	0.088513	1.05299	GWHAZTZ00000002
	GWHAZTZ00000001	8762285	0.336718	0.0128547		GWHAZTZ00000001	56473700	0.297533	0.00783687		HD.01G0029440	317.877	288.353	347.401	1.20477619756435	0.268765172470511	0.0885262	1.05293	GWHAZTZ00000001
	GWHAZTZ00000001	8762288	0.336718	0.0128547		GWHAZTZ00000001	56473843	0.0238095	3.2e-07		HD.1405874	83.087	100.061	66.1131	0.660728983313935	-0.597869464011787	0.0885362	1.05288	GWHAZTZ00000012
	GWHAZTZ00000001	8763066	0.0628917	1.564e-05		GWHAZTZ00000001	56475366	0.316776	0.0100696		HD.08G0020360	134.441	114.262	154.621	1.35321560158054	0.436391715553086	0.0886238	1.05245	GWHAZTZ00000003
	GWHAZTZ00000001	8763124	0.0611919	1.402e-05		GWHAZTZ00000001	56478280	0.163434	0.00071346		HD.02G0017530	808.409	751.565	865.253	1.15126869479379	0.203224583606345	0.0886533	1.05231	GWHAZTZ00000005
	GWHAZTZ00000001	8763313	0.697924	0.237264		GWHAZTZ00000001	56692900	0.0894076	6.39e-05		HD.10G0002150	967.054	1031.42	902.69	0.875193650934556	-0.192325822705767	0.0886807	1.05217	GWHAZTZ00000007
	GWHAZTZ00000001	8763349	0.326357	0.0113441		GWHAZTZ00000001	56692913	0.135765	0.00033974		HD.01009221	9.66733	14.1389	5.19577	0.367480649668311	-1.44425981055075	0.0887037	1.05206	GWHAZTZ00000001
	GWHAZTZ00000001	8763363	0.308556	0.0090643		GWHAZTZ00000001	56693414	0.212493	0.00203882		HD.04G0024910	55.9705	42.5779	69.363	1.62908571323325	0.704062512275587	0.0887617	1.05177	GWHAZTZ00000014
	GWHAZTZ00000001	8763661	0.0235702	3.1e-07		GWHAZTZ00000001	56693465	0.0349399	1.49e-06		HD.1206618	142.437	123.593	161.281	1.30493905818635	0.383982433227895	0.0887668	1.05175	GWHAZTZ00000010
	GWHAZTZ00000001	8763711	0.251243	0.00398452		GWHAZTZ00000001	56693594	0.042566	3.28e-06		HD.07G0001840	4065.36	3857.19	4273.53	1.10793858252709	0.147877909239576	0.0888122	1.05153	GWHAZTZ00000006
	GWHAZTZ00000001	8763727	0.103709	0.00011568		GWHAZTZ00000001	56693939	0.349416	0.0149064		HD.10G0023460	2160.56	2009.33	2311.79	1.15052791159619	0.202295983503723	0.088835	1.05142	GWHAZTZ00000007
	GWHAZTZ00000001	8763754	0.0448957	4.06e-06		GWHAZTZ00000001	56693948	0.272367	0.00550324		HD.12G0009360	16.3414	10.633	22.0499	2.07372420253667	1.05222403393393	0.0888415	1.05138	GWHAZTZ00000012
	GWHAZTZ00000001	8763772	0.0339242	1.32e-06		GWHAZTZ00000001	56693956	0.372807	0.0193168		HD.10G0015780	79.5899	65.3598	93.8199	1.43543639195899	0.521489402270269	0.0888766	1.05121	GWHAZTZ00000007
	GWHAZTZ00000001	8763777	0.0147314	5e-08		GWHAZTZ00000001	56694232	0.0154166	6e-08		HD.13G0008010	232.392	198.931	265.853	1.33640731823438	0.418359788078497	0.0888818	1.05119	GWHAZTZ00000011
	GWHAZTZ00000001	8763978	0.150419	0.00051193		GWHAZTZ00000001	56694332	0.180243	0.00105544		HD.02G0003770	2021.44	1906.15	2136.73	1.12096517430204	0.164741457766717	0.0889404	1.0509	GWHAZTZ00000005
	GWHAZTZ00000001	8764051	0.146108	0.00045572		GWHAZTZ00000001	56698940	0.158111	0.00062495		HD.15G0003390	240.233	177.972	302.494	1.69967489033162	0.765258817562212	0.0889606	1.0508	GWHAZTZ00000013
	GWHAZTZ00000001	8764088	0.169621	0.00082778		GWHAZTZ00000001	56698966	0.150231	0.00050938		HD.14G0008040	9.97144	16.1049	3.83802	0.238314180430963	-2.06906329598714	0.089021	1.05051	GWHAZTZ00000009
	GWHAZTZ00000001	8764168	0.048766	5.66e-06		GWHAZTZ00000001	56699000	0.304746	0.0086249		HD.02G0008920	624.249	577.098	671.399	1.16340517358018	0.218353624855146	0.0890843	1.0502	GWHAZTZ00000005
	GWHAZTZ00000001	8764307	0.203251	0.00170658		GWHAZTZ00000001	56699185	0.138231	0.00036511		HD.05004225	22.7677	31.8391	13.6963	0.430171633048383	-1.21701570311047	0.0891084	1.05008	GWHAZTZ00000003
	GWHAZTZ00000001	8764348	0.101015	0.00010412		GWHAZTZ00000001	56699191	0.101015	0.00010412		HD.10G0019080	1580.13	1672.36	1487.9	0.889701108779935	-0.168607344543404	0.0891271	1.04999	GWHAZTZ00000007
	GWHAZTZ00000001	8764419	0.168359	0.00080342		GWHAZTZ00000001	56699199	0.0689082	2.255e-05		HD.04011221	6.67664	11.7114	1.64192	0.140198759448903	-2.83445451119384	0.0891798	1.04973	GWHAZTZ00000002
	GWHAZTZ00000001	8764525	0.22756	0.00268153		GWHAZTZ00000001	56699223	0.0269374	5.3e-07		HD.02G0033260	48.8516	38.6149	59.0883	1.53019544328605	0.613715932036808	0.0892128	1.04957	GWHAZTZ00000005
	GWHAZTZ00000001	8765141	0.053033	7.91e-06		GWHAZTZ00000001	56699531	0.175682	0.0009526		HD.12G0024080	140.671	167.303	114.038	0.681625248694223	-0.552949318168551	0.0893368	1.04897	GWHAZTZ00000002
	GWHAZTZ00000001	8765225	0.0336718	1.29e-06		GWHAZTZ00000001	56702092	0.00038197	0		HD.08G0027350	1448.51	1312.43	1584.59	1.20737235034176	0.271870667931678	0.0893629	1.04884	GWHAZTZ00000003
	GWHAZTZ00000001	8765228	0.031427	9.8e-07		GWHAZTZ00000001	56702132	0.108247	0.0001373		HD.08G0011140	1218.86	1142.62	1295.09	1.13343425528814	0.18070071016068	0.0893684	1.04882	GWHAZTZ00000003
	GWHAZTZ00000001	8765254	0.282843	0.0064		GWHAZTZ00000001	56702248	0.178064	0.00100533		HD.05G0007020	87.7752	114.34	61.2106	0.535340121197026	-0.901472315047989	0.0894545	1.0484	GWHAZTZ00000015
	GWHAZTZ00000001	8765257	0.345579	0.0142622		GWHAZTZ00000001	56702315	0.108049	0.0001363		HD.10G0028450	7.10675	10.9123	3.30124	0.302526447618929	-1.72486682297688	0.0894894	1.04823	GWHAZTZ00000007
	GWHAZTZ00000001	8765264	0.228259	0.00271464		GWHAZTZ00000001	56705697	0.014285	4e-08		HD.1304818	2287.01	2411.69	2162.34	0.896604839993719	-0.157455807615548	0.0896082	1.04765	GWHAZTZ00000011
	GWHAZTZ00000001	8765265	0.154181	0.0005651		GWHAZTZ00000001	56705870	0.119382	0.00020312		HD.03G0013160	1701.82	1603.41	1800.23	1.12275093011597	0.16703791728395	0.0896346	1.04752	GWHAZTZ00000004
	GWHAZTZ00000001	8765308	0.14532	0.00044597		GWHAZTZ00000001	56706368	0.478421	0.0523892		HD.08G0016580	110.677	95.2995	126.055	1.32272497279888	0.403513120855792	0.0896439	1.04748	GWHAZTZ00000003
	GWHAZTZ00000001	8765316	0.391051	0.0233849		GWHAZTZ00000001	56736742	0.224633	0.00254619		HD.10G0014560	227.401	202.932	251.871	1.24116137354135	0.311690704245253	0.0896695	1.04736	GWHAZTZ00000008
	GWHAZTZ00000001	8765407	0.136822	0.00035045		GWHAZTZ00000001	56737589	0.155906	0.00059082		HD.01G0020830	420.39	386.346	454.434	1.17623677349095	0.234178500274711	0.0896919	1.04725	GWHAZTZ00000001
	GWHAZTZ00000001	8765437	0.0452548	4.19e-06		GWHAZTZ00000001	56737668	0.032574	1.13e-06		HD.03G0005140	29.1748	37.1761	21.1734	0.569544769036832	-0.812118845528364	0.0897486	1.04697	GWHAZTZ00000004
	GWHAZTZ00000001	8765461	0.122637	0.00022619		GWHAZTZ00000001	56737672	0.044699	3.99e-06		HD.01G0023500	2081.93	2200.76	1963.1	0.892011116594923	-0.164866405194214	0.089768	1.04688	GWHAZTZ00000001
	GWHAZTZ00000001	8765649	0.157135	0.00060966		GWHAZTZ00000001	56737697	0.0380952	2.11e-06		HD.06001175	105.346	121.582	89.1099	0.732919102496755	-0.448274128271244	0.0897994	1.04673	GWHAZTZ00000004
	GWHAZTZ00000001	8765666	0.212132	0.002025		GWHAZTZ00000001	56739717	0.093255	7.563e-05		HD.01G0031130	525.15	464.485	585.816	1.26121637008597	0.33481580086222	0.0898228	1.04661	GWHAZTZ00000001
	GWHAZTZ00000001	8766034	0.060083	1.303e-05		GWHAZTZ00000001	56740071	0.0514259	6.99e-06		HD.05G0011480	33.8512	57.0432	10.6592	0.186861158505887	-2.41996137735314	0.0899171	1.04616	GWHAZTZ00000015
	GWHAZTZ00000001	8766124	0.112468	0.00016		GWHAZTZ00000001	56740972	0.166667	0.0007716		HD.08G0013750	1208.28	1133.56	1283	1.1318298683201	0.17865711490363	0.0899245	1.04612	GWHAZTZ00000003
	GWHAZTZ00000001	8826623	0.115917	0.00018055		GWHAZTZ00000001	56740986	0.0514259	6.99e-06		HD.09G0011050	11.3391	16.0584	6.6199	0.412239362765353	-1.2784458273827	0.0899713	1.0459	GWHAZTZ00000010
	GWHAZTZ00000001	8826637	0.0339411	1.33e-06		GWHAZTZ00000001	56741036	0.31427	0.00975461		HD.07G0007840	591.642	635.131	548.153	0.863055985853678	-0.212473945803363	0.0899913	1.0458	GWHAZTZ00000006
	GWHAZTZ00000001	8826858	0.118794	0.00019915		GWHAZTZ00000001	56756236	0.235702	0.00308642		HD.14G0003050	191.848	170.059	213.637	1.25625368750799	0.32912783107102	0.0900234	1.04564	GWHAZTZ00000009
	GWHAZTZ00000001	8826879	0.0764199	3.411e-05		GWHAZTZ00000001	56756257	0.170058	0.00083635		HD.12G0013340	986.585	910.712	1062.46	1.16662353638564	0.222339085628375	0.0900288	1.04562	GWHAZTZ00000012
	GWHAZTZ00000001	8828447	0.0767899	3.477e-05		GWHAZTZ00000001	56756285	0.210819	0.00197531		HD.07G0002350	2072.21	1958.88	2185.55	1.11571530606707	0.157968945695133	0.0901519	1.04503	GWHAZTZ00000006
	GWHAZTZ00000001	8829285	0.284762	0.00657553		GWHAZTZ00000001	56756637	0.124226	0.00023815		HD.06000926	6.77823	3.14664	10.4098	3.3082286422353	1.72605894721169	0.0901926	1.04483	GWHAZTZ00000004
	GWHAZTZ00000001	8829321	0.172848	0.00089261		GWHAZTZ00000001	56757096	0.0942809	7.901e-05		HD.14G0007680	10.4526	15.0259	5.87922	0.391271941944086	-1.35375643639787	0.0902073	1.04476	GWHAZTZ00000009
	GWHAZTZ00000001	8829357	0.175266	0.0009436		GWHAZTZ00000001	56757149	0.202031	0.00166597		HD.06G0009570	490.703	529.079	452.327	0.854931815263195	-0.226118731852884	0.0902335	1.04463	GWHAZTZ00000002
	GWHAZTZ00000001	8829616	0.211762	0.00201091		GWHAZTZ00000001	56757208	0.173005	0.00089585		HD.06G0006350	1635.82	1775.11	1496.52	0.843055966726387	-0.246299686450168	0.0902981	1.04432	GWHAZTZ00000002
	GWHAZTZ00000001	8829643	0.0263581	4.8e-07		GWHAZTZ00000001	56757209	0.122799	0.0002274		HD.08G0009260	102.855	87.665	118.046	1.34655226610926	0.429270228794823	0.0903756	1.04395	GWHAZTZ00000003
	GWHAZTZ00000001	8829682	0.0863581	5.562e-05		GWHAZTZ00000001	56757248	0.149071	0.00049383		HD.05G0021280	527.937	486.077	569.797	1.17223567963312	0.229262654790471	0.0904023	1.04382	GWHAZTZ00000015
	GWHAZTZ00000001	8829853	0.471405	0.0493827		GWHAZTZ00000001	56757361	0.052597	7.65e-06		HD.05011599	5.09173	8.24911	1.93435	0.234491972362051	-2.09238956076802	0.0904175	1.04375	GWHAZTZ00000003
	GWHAZTZ00000001	8829869	0.45712	0.0436636		GWHAZTZ00000001	56761259	0.249348	0.00386564		HD.15G0018700	2258.1	2113.19	2403	1.13714289347428	0.185413554805053	0.0904478	1.0436	GWHAZTZ00000013
	GWHAZTZ00000001	8829919	0.0391284	2.34e-06		GWHAZTZ00000001	56896709	0.0588235	1.197e-05		HD.12G0023820	1249.18	1161.13	1337.23	1.1516622094038	0.20371762625983	0.0905413	1.04315	GWHAZTZ00000012
	GWHAZTZ00000001	8829948	0.0304496	8.6e-07		GWHAZTZ00000001	56936035	0.0217571	2.2e-07		HD.06G0019170	1077.12	949.943	1204.3	1.26775983879425	0.342281470874348	0.0905483	1.04312	GWHAZTZ00000002
	GWHAZTZ00000001	8829991	0.0242383	3.5e-07		GWHAZTZ00000001	56946444	0.0181818	1.1e-07		HD.05G0028460	538.483	491.119	585.847	1.19288227064001	0.25445166587895	0.0905555	1.04309	GWHAZTZ00000015
	GWHAZTZ00000001	8830015	0.0484767	5.52e-06		GWHAZTZ00000001	56947948	0.0833333	4.823e-05		HD.03G0005940	4.24895	1.33297	7.16494	5.37516421374636	2.4263088303744	0.0906561	1.0426	GWHAZTZ00000004
	GWHAZTZ00000001	8830124	0.141627	0.00040233		GWHAZTZ00000001	56949605	0.18007	0.0010514		HD.03G0008570	24.2623	15.5346	32.9899	2.12364335516401	1.0865415001633	0.090686	1.04246	GWHAZTZ00000004
	GWHAZTZ00000001	8830174	0.183144	0.00112505		GWHAZTZ00000001	56958358	0.158603	0.00063278		HD.04G0013820	554.731	513.167	596.294	1.16198858034219	0.216595890459617	0.0907056	1.04237	GWHAZTZ00000014
	GWHAZTZ00000001	8830188	0.172185	0.00087899		GWHAZTZ00000001	56958925	0.0609575	1.381e-05		HD.10006136	698.143	648.21	748.076	1.15406314605821	0.206722165068876	0.0908324	1.04176	GWHAZTZ00000008
	GWHAZTZ00000001	8830556	0.0923987	7.289e-05		GWHAZTZ00000001	56960376	0.127475	0.00026406		HD.11G0000370	578.988	535.978	621.997	1.16048851566302	0.214732245665598	0.0909284	1.0413	GWHAZTZ00000008
	GWHAZTZ00000001	8830657	0.253833	0.00415139		GWHAZTZ00000001	56960392	0.351243	0.0152205		HD.06G0015280	46.3171	36.3171	56.3171	1.55070348127987	0.632922846925815	0.0909528	1.04118	GWHAZTZ00000002
	GWHAZTZ00000001	8830693	0.248883	0.0038369		GWHAZTZ00000001	56960405	0.239344	0.00328165		HD.06G0013630	806.536	860.576	752.495	0.874408651630433	-0.193620419400678	0.0910895	1.04053	GWHAZTZ00000002
	GWHAZTZ00000001	8830715	0.28247	0.00636632		GWHAZTZ00000001	56960465	0.321412	0.0106721		HD.05G0002290	31.3034	57.7796	4.82717	0.0835445600019443	-3.58131029941443	0.091145	1.04027	GWHAZTZ00000015
	GWHAZTZ00000001	8830952	0.598321	0.128156		GWHAZTZ00000001	56960466	0.321412	0.0106721		HD.03G0013580	503.487	542.303	464.672	0.856848678923071	-0.222887650693256	0.0913735	1.03918	GWHAZTZ00000004
	GWHAZTZ00000001	8830955	0.576161	0.110199		GWHAZTZ00000001	56960521	0.479551	0.0528856		HD.04G0032230	64.0919	75.7824	52.4014	0.691472338794759	-0.532256554982043	0.0914102	1.03901	GWHAZTZ00000014
	GWHAZTZ00000001	8830979	0.598321	0.128156		GWHAZTZ00000001	57003483	0.23722	0.0031667		HD.06G0004410	1870.47	1687.65	2053.3	1.21666574692935	0.282932872667959	0.091501	1.03857	GWHAZTZ00000002
	GWHAZTZ00000001	8831064	0.405474	0.0270303		GWHAZTZ00000001	57089275	0.358142	0.0164521		HD.03G0000400	484.1	445.441	522.759	1.1735762047943	0.230911524612967	0.0915076	1.03854	GWHAZTZ00000004
	GWHAZTZ00000001	8831106	0.360288	0.0168499		GWHAZTZ00000001	57090032	0.0571429	1.066e-05		HD.05G0029430	322.532	385.954	259.11	0.671350456881875	-0.574862019347399	0.0915554	1.03832	GWHAZTZ00000007
	GWHAZTZ00000001	8831164	0.430413	0.0343195		GWHAZTZ00000001	57090038	0.0464509	4.66e-06		HD.01005590	96.0587	110.201	81.9161	0.743331606263733	-0.427922142554467	0.0916175	1.03802	GWHAZTZ00000001
	GWHAZTZ00000001	8831205	0.408102	0.0277379		GWHAZTZ00000001	57101000	0.0701754	2.425e-05		HD.03G0015390	6.28232	2.7745	9.79013	3.5286116311685	1.81910065181781	0.091618	1.03802	GWHAZTZ00000004
	GWHAZTZ00000001	8831281	0.370569	0.0188572		GWHAZTZ00000001	57101400	0.338162	0.0130768		HD.02004402	2912.7	2756.64	3068.76	1.11322186676905	0.154741152597674	0.0917637	1.03733	GWHAZTZ00000014
	GWHAZTZ00000001	8831677	0.106163	0.00012702		GWHAZTZ00000001	57101402	0.03125	9.5e-07		HD.04009678	301.404	271.905	330.903	1.21698311649602	0.283309153329845	0.0918321	1.03701	GWHAZTZ00000002
	GWHAZTZ00000001	8831748	0.088502	6.135e-05		GWHAZTZ00000001	57101825	0.0610599	1.39e-05		HD.03G0011880	6.68726	2.98212	10.3924	3.48490966847251	1.80112126081802	0.0919626	1.03639	GWHAZTZ00000004
	GWHAZTZ00000001	8831792	0.054438	8.78e-06		GWHAZTZ00000001	57101853	0.101499	0.00010613		HD.06004651	73.5488	50.4744	96.6231	1.91429889673195	0.936816108385215	0.0920433	1.03601	GWHAZTZ00000004
	GWHAZTZ00000001	8831823	0.0645619	1.737e-05		GWHAZTZ00000001	57102171	0.0261438	4.7e-07		HD.14G0024580	1712.03	1810.19	1613.87	0.891545402794522	-0.165619824554102	0.0921546	1.03548	GWHAZTZ00000002
	GWHAZTZ00000001	8831838	0.030314	8.4e-07		GWHAZTZ00000001	57102234	0.137342	0.00035581		HD.05G0007750	687.001	637.274	736.728	1.15606144046254	0.209218073872438	0.0922401	1.03508	GWHAZTZ00000015
	GWHAZTZ00000001	8835678	0.0134901	3e-08		GWHAZTZ00000001	57102288	0.132097	0.00030449		HD.14G0023420	1303.18	1384	1222.35	0.883202284792331	-0.17918419059929	0.0922759	1.03491	GWHAZTZ00000009
	GWHAZTZ00000001	8835714	0.0247606	3.8e-07		GWHAZTZ00000001	57103120	0.0780804	3.717e-05		HD.01G0033890	428.621	462.881	394.362	0.851972465005738	-0.231121290306668	0.0923105	1.03475	GWHAZTZ00000001
	GWHAZTZ00000001	8835910	0.0565685	1.024e-05		GWHAZTZ00000001	57134665	0.0555556	9.53e-06		HD.03G0004310	332.8	302.329	363.27	1.20156915816483	0.264919687394172	0.0924155	1.03425	GWHAZTZ00000004
	GWHAZTZ00000001	8851568	0.221028	0.00238664		GWHAZTZ00000001	57298064	0.102273	0.00010941		HD.08G0020370	1181.53	1254.15	1108.9	0.884186427933326	-0.177577505476135	0.0924932	1.03389	GWHAZTZ00000003
	GWHAZTZ00000001	8851599	0.230834	0.00283922		GWHAZTZ00000001	57458818	0.44338	0.0386461		HD.05G0027400	6367.16	6676.27	6058.05	0.907400678161469	-0.140188356975404	0.0925021	1.03385	GWHAZTZ00000015
	GWHAZTZ00000001	8877770	0.0126269	3e-08		GWHAZTZ00000001	57460002	0.422427	0.0318426		HD.13G0009440	1003.19	1078.46	927.924	0.860414958632077	-0.216895488121832	0.0925725	1.03352	GWHAZTZ00000011
	GWHAZTZ00000001	8878139	0.0127966	3e-08		GWHAZTZ00000001	57460451	0.380338	0.0209256		HD.06G0002760	449.427	484.498	414.355	0.855225641338987	-0.225622986358851	0.0929235	1.03187	GWHAZTZ00000002
	GWHAZTZ00000001	8878267	0.148148	0.00048171		GWHAZTZ00000001	57460470	0.552829	0.0934035		HD.1306576	15.8393	10.2731	21.4054	2.0836259018953	1.05909627669138	0.0929332	1.03183	GWHAZTZ00000011
	GWHAZTZ00000001	8878321	0.057422	1.087e-05		GWHAZTZ00000001	57505184	0.452936	0.0420871		HD.09G0020160	69.734	83.725	55.7431	0.665788279659205	-0.586864620964265	0.0929717	1.03165	GWHAZTZ00000010
	GWHAZTZ00000001	8878344	0.00952664	1e-08		GWHAZTZ00000001	57509190	0.171924	0.00087367		HD.09G0013180	3437.79	3617.31	3258.27	0.900743821897015	-0.150811243488258	0.0929839	1.03159	GWHAZTZ00000010
	GWHAZTZ00000001	8878512	0.0707107	2.5e-05		GWHAZTZ00000001	57549089	0.146759	0.00046389		HD.11G0012000	483.203	521.036	445.369	0.854775504158129	-0.226382530520857	0.0930176	1.03143	GWHAZTZ00000008
	GWHAZTZ00000001	8916493	0.0622254	1.499e-05		GWHAZTZ00000001	57560078	0.0861049	5.497e-05		HD.10G0014020	674.681	627.556	721.806	1.1501858813512	0.201867033720032	0.0930394	1.03133	GWHAZTZ00000007
	GWHAZTZ00000001	8916501	0.0452548	4.19e-06		GWHAZTZ00000001	57560080	0.164729	0.00073634		HD.03013114	15.5308	21.2872	9.77447	0.459171456522468	-1.12289513234541	0.0930518	1.03128	GWHAZTZ00000015
	GWHAZTZ00000001	8916582	0.079196	3.934e-05		GWHAZTZ00000001	57560118	0.108248	0.0001373		HD.03003444	60.0182	71.0224	49.014	0.69012085698293	-0.535079059805663	0.093084	1.03112	GWHAZTZ00000015
	GWHAZTZ00000001	8916756	0.0680387	2.143e-05		GWHAZTZ00000001	57560133	0.208036	0.00187307		HD.11G0003270	32.6058	24.2017	41.0098	1.69450456089993	0.760863519960798	0.0931329	1.0309	GWHAZTZ00000008
	GWHAZTZ00000001	8916794	0.0372588	1.93e-06		GWHAZTZ00000001	57571420	0.0972833	8.957e-05		HD.03G0013750	83.6604	70.0639	97.2569	1.38811730968091	0.473129495108811	0.0931381	1.03087	GWHAZTZ00000004
	GWHAZTZ00000001	8916795	0.0305121	8.7e-07		GWHAZTZ00000001	57573373	0.267607	0.0051285		HD.07G0017400	400.373	433.254	367.492	0.848213749635069	-0.237500225523456	0.0932193	1.03049	GWHAZTZ00000006
	GWHAZTZ00000001	8916821	0.0277297	5.9e-07		GWHAZTZ00000001	57574980	0.210623	0.001968		HD.02010669	920.392	857.59	983.195	1.14646263705219	0.197189338592626	0.0932285	1.03045	GWHAZTZ00000014
	GWHAZTZ00000001	8918527	0.450683	0.0412559		GWHAZTZ00000001	57575387	0.0803228	4.163e-05		HD.1507817	3.12259	0.700621	5.54457	7.91378564202459	2.9843679880581	0.0932314	1.03044	GWHAZTZ00000013
	GWHAZTZ00000001	8918861	0.208918	0.00190503		GWHAZTZ00000001	57718661	0.0844022	5.075e-05		HD.04G0019530	1019.39	1083.49	955.303	0.8816945559595	-0.181649143098565	0.0932956	1.03014	GWHAZTZ00000014
	GWHAZTZ00000001	8919290	0.0336718	1.29e-06		GWHAZTZ00000001	57726436	0.398551	0.0252311		HD.08003778	66.194	51.742	80.646	1.55861711405925	0.640266562742904	0.0933585	1.02985	GWHAZTZ00000006
	GWHAZTZ00000001	8984741	0.263109	0.00479232		GWHAZTZ00000001	57759086	0.32388	0.0110036		HD.01G0023630	989.144	927.174	1051.11	1.13367459087317	0.181006589570532	0.0934444	1.02945	GWHAZTZ00000001
	GWHAZTZ00000001	8984756	0.192912	0.00138497		GWHAZTZ00000001	57759393	0.113137	0.00016384		HD.03G0000760	116.362	132.793	99.9308	0.752528019882226	-0.410182794220948	0.0934483	1.02943	GWHAZTZ00000004
	GWHAZTZ00000001	8984763	0.072648	2.785e-05		GWHAZTZ00000001	57759617	0.15821	0.00062652		HD.15G0004360	295.863	268.663	323.064	1.20248528608051	0.266019240915443	0.0934535	1.0294	GWHAZTZ00000013
	GWHAZTZ00000001	8984799	0.137601	0.0003585		GWHAZTZ00000001	57759722	0.432618	0.0350283		HD.02002570	26.9217	39.757	14.0864	0.354312906708367	-1.49690407480228	0.0935052	1.02916	GWHAZTZ00000014
	GWHAZTZ00000001	8984977	0.148841	0.00049078		GWHAZTZ00000001	57917839	0.144394	0.00043471		HD.03G0012590	83.4392	69.7997	97.0787	1.39081729027243	0.475932907492554	0.0935096	1.02914	GWHAZTZ00000004
[truncated: 693,943+ more rows]

## Sheet: figure 2b
	Figure 2
	Experiment 1
	Figure 2b: CsFAOMT1 relative transcript levels in different tissuestissues
	Tissues	Sample	Ct of Cs18S	Ct of CsFAOMT1	Relative expression	Mean	SD
	Young leaves	A	10.88	21.1	1	1.26767	0.242969
		B	11.25	20.91	1.4743
		C	11.13	20.94	1.3287
	Mature leaves	A	11.5	24.32	0.1649	0.176567	0.0102807
		B	10.83	23.52	0.1805
		C	10.84	23.5	0.1843
	Old leaves	A	11.13	26.95	0.0206	0.0270333	0.0067159
		B	11.56	26.66	0.034
		C	11.22	26.68	0.0265
	Flower buds	A	10.63	21.2	0.7846	0.6445	0.121917
		B	10.91	21.96	0.5625
		C	10.63	21.62	0.5864
	Flowers	A	11.27	25.11	0.0813	0.102533	0.0214019
		B	11.33	24.84	0.1022
		C	11.51	24.74	0.1241
	Seeds	A	11.36	30.23	0.0025	0.00246667	5.7735e-05
		B	11.07	29.94	0.0025
		C	11.12	30.02	0.0024
	Roots	A	12.26	26.57	0.0587	0.0667667	0.00700381
		B	12	26.05	0.0703
		C	11.56	25.59	0.0713
	Experiment 2
	Figure 2b: CsFAOMT1 relative transcript levels in different tissuestissues
	Tissues	Sample	Ct of Cs18S	Ct of CsFAOMT1	Relative expression	Mean	SD
	Young leaves	A	9.38	20	1	0.9034	0.106003
		B	9.23	19.97	0.9202
		C	9.19	20.15	0.79
	Mature leaves	A	10.03	23.95	0.1015	0.1124	0.00952208
		B	10.19	23.88	0.1191
		C	9.79	23.51	0.1166
	Old leaves	A	10.58	27.23	0.0153	0.0187	0.00580259
		B	10.15	26.79	0.0154
		C	9.7	25.62	0.0254
	Flower buds	A	10.11	22.78	0.2415	0.353667	0.100443
		B	10.35	22.17	0.4353
		C	9.94	21.94	0.3842
	Flowers	A	9.91	25.02	0.0445	0.0605667	0.0237117
		B	10.03	24.16	0.0878
		C	10.48	25.44	0.0494
	Seeds	A	10.14	27.74	0.0079	0.00646667	0.00310859
		B	10.16	27.64	0.0086
		C	8.51	27.57	0.0029
	Roots	A	11.47	26.1	0.0621	0.112667	0.0923001
		B	10.84	25.6	0.0567
		C	14.53	27.34	0.2192

## Sheet: figure 2c
	Figure 2
	Experiment 1
	Figure 2c: EGCG3″Me contents in different tissues
	Tissues	Sample	EGCG3″Me (mg/g)	Mean	SD
	Young leaves	A	9.923	9.926	0.0885381
		B	9.839
		C	10.016
	Mature leaves	A	4.984	5.55833	0.631131
		B	5.457
		C	6.234
	Old leaves	A	1.426	1.642	0.244215
		B	1.593
		C	1.907
	Flower buds	A	6.237	6.21867	0.284943
		B	6.494
		C	5.925
	Flowers	A	3.398	3.35367	0.109455
		B	3.434
		C	3.229
	Seeds	A	0	0	0
		B	0
		C	0
	Roots	A	0	0	0
		B	0
		C	0
	Experiment 2
	Figure 2c: EGCG3″Me contents in different tissues
	Tissues	Sample	EGCG3″Me (mg/g)	Mean	SD
	Young leaves	A	11.818	11.9723	0.387294
		B	11.686
		C	12.413
	Mature leaves	A	6.364	7.38567	1.06989
		B	7.295
		C	8.498
	Old leaves	A	1.811	2.158	0.40701
		B	2.057
		C	2.606
	Flower buds	A	6.622	6.862	0.237539
		B	7.097
		C	6.867
	Flowers	A	5.209	6.33733	1.02932
		B	7.225
		C	6.578
	Seeds	A	0	0.000666667	0.0011547
		B	0
		C	0.002
	Roots	A	0	0	0
		B	0
		C	0

## Sheet: figure 2d
	Figure 2
	Figure 2d: the transcript levels of CsFAOMT1 and EGCG3″Me contents in 20 individuals of F1 population
	Individual	Replicate	Transcript levels				The contents of EGCG3″Me
			Ct of Cs18S	Ct of CsFAOMT1	Relative expression	Mean	EGCG3″Me (mg/g)	Mean
	43	A	10.65	22.23	0.683	0.7636	5.6	6.23333
		B	10.57	21.93	0.7955		7.04
		C	11.43	22.76	0.8123		6.06
	104	A	9.93	21.47	0.7022	1.1966	9.58	10.0667
		B	10.85	21.61	1.2058		9.2
		C	11.01	21.29	1.6818		11.42
	108	A	10.81	22.34	0.7071	0.8646	6.52	6.76667
		B	10.63	21.62	1.0281		7.08
		C	10.86	22.11	0.8586		6.7
[truncated: 51 more rows]

## Sheet: figure 2e
	Figure 2
[truncated: 84 more rows]

[truncated: 23 more sheets: figure 2f, figure 4a, figure 4b, figure 4c, figure 4d, figure 4e, figure 4f, figure 6a, figure 6b, figure 6c, figure 6d, figure 6e, figure 6f, figure 6g, figure 6h, figure 7b, figure S5a, figure S5b, figure S6, table S2 …]
